# Supplementary material for: Comprehensive Proteomic Analysis of Colon Cancer Tissue Revealed the Reason for the Worse Prognosis of Right-Sided Colon Cancer and Mucinous Colon Cancer at the Protein Level
Source: Curr Oncol. 2021 Sep 15;28(5):3554–72. doi: 10.3390/curroncol28050305 (PMC8482240; doi:10.3390/curroncol28050305)
Supplement: Supplementary file 1 [file curroncol-28-00305-s001.zip › Table S1.xlsx]

## Sheet: Sheet1
No.	Sex	Age	Side	mucinous	differentiated degree	T	N	M	Stage	MMR status	Normal tissue	TMT label
1	M	34	Left	Yes	Moderately	3	1	1	4	dMMR	Yes	TMT-128
2	M	65	Left	Yes	Moderately	4	2	0	3	pMMR	Yes
3	F	67	Left	Yes	Moderately	2	1	0	3	pMMR	Yes
4	F	67	Left	Yes	Moderately	3	2	0	3	pMMR	Yes
5	M	41	Left	Yes	Moderately	3	0	0	2	dMMR	Yes
6	F	65	Left	Yes	Moderately	3	1	1	4	pMMR	No
7	M	66	Right	Yes	Moderately	3	0	0	2	pMMR	Yes	TMT-129
8	F	70	Right	Yes	Moderately	3	1	0	3	pMMR	Yes
9	F	70	Right	Yes	Moderately	4	0	1	4	-	Yes
10	M	62	Right	Yes	Moderately	3	0	0	2	pMMR	Yes
11	M	52	Right	Yes	Poorly-moderately	2	1	0	3	pMMR	Yes
12	F	53	Right	Yes	Poorly-moderately	3	1	0	3	pMMR	Yes
13	F	78	Right	Yes	Moderately	3	0	0	2	pMMR	Yes
14	M	62	Left	No	Moderately	3	2	0	3	pMMR	Yes	TMT-130
15	M	61	Left	No	Moderately	4	2	0	3	pMMR	Yes
16	M	61	Left	No	Moderately	3	1	0	3	pMMR	Yes
17	F	61	Left	No	Moderately	3	0	0	2	-	Yes
18	F	60	Left	No	Moderately	4	1	1	4	pMMR	Yes
19	F	60	Left	No	Moderately	3	0	0	2	pMMR	No
20	M	63	Left	No	Moderately	2	0	1	4	pMMR	No
21	F	59	Left	No	Moderately	3	1	0	3	pMMR	Yes
22	F	68	Right	No	Moderately	3	0	0	2	pMMR	Yes	TMT-131
23	F	66	Right	No	Moderately	3	1	0	3	pMMR	Yes
24	M	63	Right	No	Moderately	3	0	0	2	pMMR	Yes
25	M	60	Right	No	Moderately	3	2	0	3	pMMR	No
26	F	57	Right	No	Moderately	3	1	1	4	pMMR	Yes
27	M	56	Right	No	Moderately	4	0	0	2	pMMR	Yes
28	F	72	Right	No	Moderately	3	1	1	4	pMMR	Yes
29	M	54	Right	No	Moderately	3	2	0	3	pMMR	Yes
