# Supplementary material for: Comprehensive Proteomic Analysis of Colon Cancer Tissue Revealed the Reason for the Worse Prognosis of Right-Sided Colon Cancer and Mucinous Colon Cancer at the Protein Level
Source: Curr Oncol. 2021 Sep 15;28(5):3554–72. doi: 10.3390/curroncol28050305 (PMC8482240; doi:10.3390/curroncol28050305)
Supplement: Supplementary file 1 [file curroncol-28-00305-s001.zip › Table S2.xlsx]

## Sheet: Sheet1
Accession	Description	Exp. q-value: Combined	Sum PEP Score	Coverage [%]	# Peptides	# PSMs	# Protein Unique Peptides	# Unique Peptides	# AAs	MW [kDa]	calc. pI	Score Sequest HT: Sequest HT	# Peptides (by Search Engine): Sequest HT	Pfam IDs	Entrez Gene ID	Ensembl Gene ID	Gene Symbol	Chromosome	# Razor Peptides	Abundance Ratio: (F1, 128) / (F1, 126)	Abundance Ratio: (F1, 129) / (F1, 126)	Abundance Ratio: (F1, 130) / (F1, 126)	Abundance Ratio: (F1, 131) / (F1, 126)	Abundance Ratio: (F1, 129) / (F1, 128)	Abundance Ratio: (F1, 128) / (F1, 130)	Abundance Ratio: (F1, 131) / (F1, 130)	Abundance Ratio: (F1, 129) / (F1, 131)	Abundance Ratio (log2): (F1, 128) / (F1, 126)	Abundance Ratio (log2): (F1, 129) / (F1, 126)	Abundance Ratio (log2): (F1, 130) / (F1, 126)	Abundance Ratio (log2): (F1, 131) / (F1, 126)	Abundance Ratio (log2): (F1, 129) / (F1, 128)	Abundance Ratio (log2): (F1, 128) / (F1, 130)	Abundance Ratio (log2): (F1, 131) / (F1, 130)	Abundance Ratio (log2): (F1, 129) / (F1, 131)	Abundances (Grouped): F1, 126	Abundances (Grouped): F1, 128	Abundances (Grouped): F1, 129	Abundances (Grouped): F1, 130	Abundances (Grouped): F1, 131	Abundances (Normalized): F1: 126, Control	Abundances (Normalized): F1: 128, Sample	Abundances (Normalized): F1: 129, Sample	Abundances (Normalized): F1: 130, Sample	Abundances (Normalized): F1: 131, Sample
Q06141	Regenerating islet-derived protein 3-alpha OS=Homo sapiens OX=9606 GN=REG3A PE=1 SV=1	0	16.151	29	4	5	4	4	175	19.4	7.64	12.58	4	Pf00059	5068	ENSG00000172016.15	REG3A	2	0	1.136	15.387	0.907	2.856	13.544	1.252	3.148	5.388	0.18	3.94	-0.14	1.51	3.76	0.32	1.65	2.43	28.2	32	433.7	25.6	80.5	129.3	146.9	1989.5	117.3	369.3
P05451	Lithostathine-1-alpha OS=Homo sapiens OX=9606 GN=REG1A PE=1 SV=3	0	18.276	39	5	6	4	4	166	18.7	5.94	12.76	5	Pf00059	5967	ENSG00000115386.5	REG1A	2	1	0.894	6.327	1.544	10.946	7.078	0.579	7.088	0.578	-0.16	2.66	0.63	3.45	2.82	-0.79	2.83	-0.79	29	25.9	183.3	44.7	317.1	226.6	202.6	1433.7	349.9	2480.3
Q13422	DNA-binding protein Ikaros OS=Homo sapiens OX=9606 GN=IKZF1 PE=1 SV=1	0.001	5.791	4	2	2	1	2	519	57.5	6.58	5.8	2	Pf00096, Pf13465	10320	ENSG00000185811.16	IKZF1	7	0	0.831	3.925	0.791	0.933	4.723	1.051	1.18	4.206	-0.27	1.97	-0.34	-0.1	2.24	0.07	0.24	2.07	80.2	66.7	314.8	63.4	74.9	163.3	135.7	640.9	129.1	152.4
P16188	HLA class I histocompatibility antigen, A-30 alpha chain OS=Homo sapiens OX=9606 GN=HLA-A PE=1 SV=2	0	68.493	49	16	44	0	2	365	40.9	6.1	83.47	16	Pf00129, Pf07654	3105		HLA-A	6	0	0.445	2.065	0.367	1.136	4.644	1.213	3.099	1.817	-1.17	1.05	-1.45	0.18	2.22	0.28	1.63	0.86	119.7	53.2	247.2	43.9	136	239.7	106.6	495	87.9	272.4
P08217	Chymotrypsin-like elastase family member 2A OS=Homo sapiens OX=9606 GN=CELA2A PE=1 SV=1	0	9.213	7	2	4	0	2	269	28.9	8.46	4.74	2	Pf00089	63036	ENSG00000142615.7	CELA2A	1	0	0.227	0.996	0.204	0.428	4.396	1.112	2.099	2.328	-2.14	-0.01	-2.29	-1.23	2.14	0.15	1.07	1.22	210.3	47.6	209.4	42.8	89.9	757.2	171.5	754	154.3	323.8
Q8IUE6	Histone H2A type 2-B OS=Homo sapiens OX=9606 GN=HIST2H2AB PE=1 SV=3	0	29.457	37	5	21	2	2	130	14	10.89	29.45	5	Pf00125, Pf00808	317772	ENSG00000184270.4	HIST2H2AB	1	0	1.09	4.382	1.368	0.399	4.021	0.797	0.292	10.985	0.12	2.13	0.45	-1.33	2.01	-0.33	-1.78	3.46	72.8	79.4	319.1	99.6	29.1	1068.4	1164.3	4681.6	1461.8	426.2
P80511	Protein S100-A12 OS=Homo sapiens OX=9606 GN=S100A12 PE=1 SV=2	0	13.485	17	3	6	3	3	92	10.6	6.25	13.79	3	Pf01023, Pf13499	6283	ENSG00000163221.8	S100A12	1	0	0.811	3.069	1.129	2.711	3.785	0.718	2.401	1.132	-0.3	1.62	0.18	1.44	1.92	-0.48	1.26	0.18	68.8	55.8	211.2	77.7	186.5	1339.7	1086.4	4111.7	1512.7	3631.7
P98088	Mucin-5AC OS=Homo sapiens OX=9606 GN=MUC5AC PE=1 SV=4	0	194.663	17	53	80	49	49	5654	585.2	7.02	151.67	53	Pf00094, Pf01826, Pf08742, Pf13330	4586	ENSG00000283158.1; ENSG00000215182.8	MUC5AC	11; CHR_HG107_PATCH	3	0.487	1.83	0.395	0.363	3.759	1.231	0.917	5.048	-1.04	0.87	-1.34	-1.46	1.91	0.3	-0.12	2.34	147.2	71.7	269.5	58.2	53.4	8589.6	4182.6	15723.1	3396.4	3114.9
Q9UG56	Phosphatidylserine decarboxylase proenzyme, mitochondrial OS=Homo sapiens OX=9606 GN=PISD PE=2 SV=4	0	9.351	10	4	4	4	4	409	46.6	9.42	2.5	4	Pf02666	23761	ENSG00000241878.11	PISD	22	0	0.956	3.593	0.737	0.773	3.757	1.298	1.05	4.646	-0.06	1.85	-0.44	-0.37	1.91	0.38	0.07	2.22	85	81.3	305.4	62.6	65.7	81	77.5	291	59.7	62.6
Q96FN4	Copine-2 OS=Homo sapiens OX=9606 GN=CPNE2 PE=1 SV=3	0	13.752	9	4	5	3	3	548	61.2	6.07	10.72	4	Pf00168, Pf07002, Pf10138	221184	ENSG00000140848.16	CPNE2	16	0	0.892	3.245	1.532	1.578	3.636	0.582	1.03	2.056	-0.16	1.7	0.62	0.66	1.86	-0.78	0.04	1.04	72.7	64.9	236	111.5	114.8	56.4	50.3	183	86.4	89
P35354	Prostaglandin G/H synthase 2 OS=Homo sapiens OX=9606 GN=PTGS2 PE=1 SV=2	0	17.329	16	7	8	7	7	604	69	7.39	6.77	7	Pf00008, Pf03098	5743	ENSG00000073756.11	PTGS2	1	0	1.117	3.778	0.849	2.11	3.381	1.316	2.484	1.791	0.16	1.92	-0.24	1.08	1.76	0.4	1.31	0.84	67.8	75.7	256	57.6	142.9	17.6	19.7	66.5	14.9	37.1
P03956	Interstitial collagenase OS=Homo sapiens OX=9606 GN=MMP1 PE=1 SV=3	0.001	6.306	5	2	2	2	2	469	54	6.96	1.89	2	Pf00045, Pf00413, Pf01471, Pf13688	4312	ENSG00000196611.4	MMP1	11	0	1.324	4.344	1.667	2.213	3.28	0.795	1.328	1.963	0.41	2.12	0.74	1.15	1.71	-0.33	0.41	0.97	56.9	75.3	247.1	94.8	125.9	28.5	37.7	123.8	47.5	63.1
Q9Y281	Cofilin-2 OS=Homo sapiens OX=9606 GN=CFL2 PE=1 SV=1	0	18.679	38	6	14	4	4	166	18.7	7.88	27.51	6	Pf00241	1073	ENSG00000165410.14	CFL2	14	0	0.431	1.334	0.454	0.239	3.094	0.949	0.525	5.59	-1.21	0.42	-1.14	-2.07	1.63	-0.08	-0.93	2.48	173.5	74.8	231.4	78.8	41.4	413.3	178.2	551.3	187.8	98.6
P08246	Neutrophil elastase OS=Homo sapiens OX=9606 GN=ELANE PE=1 SV=1	0	18.314	13	4	9	4	4	267	28.5	9.35	19.59	4	Pf00089, Pf09342	1991	ENSG00000277571.2; ENSG00000197561.6	ELANE	19; CHR_HSCHR19_5_CTG2	0	1.135	3.505	1.491	2.216	3.088	0.761	1.486	1.582	0.18	1.81	0.58	1.15	1.63	-0.39	0.57	0.66	64.2	72.9	225	95.7	142.2	899.3	1020.6	3151.9	1341.1	1992.5
P06702	Protein S100-A9 OS=Homo sapiens OX=9606 GN=S100A9 PE=1 SV=1	0	76.447	74	9	56	9	9	114	13.2	6.13	130.75	9	Pf00036, Pf01023, Pf13499, Pf13833	6280	ENSG00000163220.10	S100A9	1	0	0.993	2.859	1.42	1.798	2.878	0.7	1.266	1.59	-0.01	1.52	0.51	0.85	1.53	-0.52	0.34	0.67	58.3	57.9	166.8	82.8	104.9	3549.4	3525.3	10146.3	5039.4	6381.4
P59665	Neutrophil defensin 1 OS=Homo sapiens OX=9606 GN=DEFA1 PE=1 SV=1	0	19.049	20	4	47	0	4	94	10.2	6.99	110.93	4	Pf00323, Pf00879	1667; 728358	ENSG00000206047.2; ENSG00000240247.7	DEFA1; DEFA1B	8	0	1.218	3.468	1.511	2.422	2.846	0.806	1.603	1.432	0.28	1.79	0.6	1.28	1.51	-0.31	0.68	0.52	62.4	76	216.3	94.3	151.1	3933.6	4792	13640	5945.2	9527.1
P05109	Protein S100-A8 OS=Homo sapiens OX=9606 GN=S100A8 PE=1 SV=1	0	49.632	63	12	36	12	12	93	10.8	7.03	82.32	12	Pf01023, Pf13499	6279	ENSG00000143546.9	S100A8	1	0	0.962	2.725	1.316	1.532	2.832	0.731	1.164	1.778	-0.06	1.45	0.4	0.62	1.5	-0.45	0.22	0.83	79.6	76.6	217	104.8	122	4382.8	4218	11943.5	5769.5	6716
P49913	Cathelicidin antimicrobial peptide OS=Homo sapiens OX=9606 GN=CAMP PE=1 SV=1	0	15.713	19	4	5	4	4	170	19.3	9.41	12.95	4	Pf00666, Pf12153	820		CAMP	3	0	1.419	3.949	1.966	2.013	2.783	0.722	1.024	1.961	0.5	1.98	0.98	1.01	1.48	-0.47	0.03	0.97	58	82.3	229	114	116.7	462.8	656.6	1827.4	909.8	931.7
Q9BZ29	Dedicator of cytokinesis protein 9 OS=Homo sapiens OX=9606 GN=DOCK9 PE=1 SV=2	0	25.205	5	9	11	7	7	2069	236.3	7.49	8.33	9	Pf00169, Pf06920, Pf11878, Pf14429	23348		DOCK9	13	0	1.171	3.237	1.361	1.372	2.765	0.86	1.008	2.359	0.23	1.69	0.44	0.46	1.47	-0.22	0.01	1.24	73.7	86.3	238.6	100.3	101.1	131.1	153.5	424.4	178.4	179.9
P04745	Alpha-amylase 1 OS=Homo sapiens OX=9606 GN=AMY1A PE=1 SV=2	0	8.41	9	3	3	0	3	511	57.7	6.93	2.3	3	Pf00128, Pf02806	278; 276; 277	ENSG00000237763.9; ENSG00000174876.16; ENSG00000187733.6	AMY1C; AMY1A; AMY1B	1	0	0.43	1.177	0.594	0.682	2.737	0.724	1.147	1.727	-1.22	0.24	-0.75	-0.55	1.45	-0.47	0.2	0.79	154.5	66.4	181.9	91.8	105.3	57	24.5	67.1	33.9	38.8
P01861	Immunoglobulin heavy constant gamma 4 OS=Homo sapiens OX=9606 GN=IGHG4 PE=1 SV=1	0	62.938	50	11	70	5	5	327	35.9	7.36	163.96	11	Pf07654, Pf08205	3503	ENSG00000211892.3; ENSG00000277016.2	IGHG4	14; CHR_HSCHR14_3_CTG1	0	0.509	1.385	0.832	0.765	2.722	0.611	0.919	1.81	-0.97	0.47	-0.26	-0.39	1.44	-0.71	-0.12	0.86	133.6	68	185	111.2	102.2	1199.2	610.4	1661.4	998.3	917.9
O15204	ADAM DEC1 OS=Homo sapiens OX=9606 GN=ADAMDEC1 PE=1 SV=2	0	9.651	13	5	5	5	5	470	52.7	7.34	6.91	5	Pf00200, Pf01421, Pf01562, Pf13574, Pf13582, Pf13583, Pf13688	27299	ENSG00000134028.14	ADAMDEC1	8	0	0.812	2.144	0.692	0.706	2.641	1.173	1.02	3.039	-0.3	1.1	-0.53	-0.5	1.4	0.23	0.03	1.6	112.1	91	240.3	77.5	79.1	618.2	501.8	1325.5	427.7	436.2
Q92743	Serine protease HTRA1 OS=Homo sapiens OX=9606 GN=HTRA1 PE=1 SV=1	0	29.353	18	8	10	8	8	480	51.3	7.83	21.74	8	Pf00050, Pf00089, Pf00219, Pf00595, Pf05579, Pf07648, Pf10459, Pf13180, Pf13365	5654	ENSG00000166033.11	HTRA1	10	0	1.147	2.946	1.753	1.758	2.569	0.654	1.003	1.676	0.2	1.56	0.81	0.81	1.36	-0.61	0	0.74	69.7	80	205.4	122.3	122.6	440.6	505.4	1298.1	772.5	774.5
P02788	Lactotransferrin OS=Homo sapiens OX=9606 GN=LTF PE=1 SV=6	0	227.529	65	41	110	41	41	710	78.1	8.12	229.98	41	Pf00405	4057	ENSG00000012223.12	LTF	3	0	1.09	2.792	1.492	1.897	2.561	0.731	1.272	1.472	0.12	1.48	0.58	0.92	1.36	-0.45	0.35	0.56	72.5	79.1	202.5	108.2	137.6	4926.4	5371.1	13754.2	7348.7	9346.9
P51888	Prolargin OS=Homo sapiens OX=9606 GN=PRELP PE=1 SV=1	0	83.598	49	16	63	16	16	382	43.8	9.38	127.4	16	Pf01462, Pf12799, Pf13855	5549	ENSG00000188783.5	PRELP	1	0	0.305	0.78	0.411	0.239	2.554	0.743	0.581	3.267	-1.71	-0.36	-1.28	-2.07	1.35	-0.43	-0.78	1.71	219.4	67	171.1	90.1	52.4	10904.6	3329.7	8505.4	4479.3	2603.4
P08311	Cathepsin G OS=Homo sapiens OX=9606 GN=CTSG PE=1 SV=2	0	48.534	35	7	46	7	7	255	28.8	11.19	112.13	7	Pf00089	1511	ENSG00000100448.3	CTSG	14	0	0.659	1.653	1.154	1.458	2.507	0.571	1.263	1.134	-0.6	0.73	0.21	0.54	1.33	-0.81	0.34	0.18	101.3	66.8	167.4	116.9	147.7	4011.5	2645.4	6632.4	4629.3	5848.8
P25815	Protein S100-P OS=Homo sapiens OX=9606 GN=S100P PE=1 SV=2	0	22.612	32	4	14	4	4	95	10.4	4.88	26.76	4	Pf01023	6286	ENSG00000163993.6	S100P	4	0	1.376	3.447	1.183	0.922	2.505	1.163	0.779	3.737	0.46	1.79	0.24	-0.12	1.32	0.22	-0.36	1.9	75.7	104.1	260.9	89.6	69.8	1183.8	1629.1	4080.9	1401	1091.9
P05164	Myeloperoxidase OS=Homo sapiens OX=9606 GN=MPO PE=1 SV=1	0	152.422	40	28	88	23	23	745	83.8	8.97	154.22	28	Pf03098	4353	ENSG00000005381.7	MPO	17	4	1.135	2.801	1.581	1.94	2.468	0.718	1.227	1.444	0.18	1.49	0.66	0.96	1.3	-0.48	0.3	0.53	70.9	80.5	198.7	112.2	137.6	3294	3738.4	9226.2	5207	6390.7
Q96CG8	Collagen triple helix repeat-containing protein 1 OS=Homo sapiens OX=9606 GN=CTHRC1 PE=1 SV=1	0	10.133	10	3	4	3	3	243	26.2	7.99	9.5	3	Pf01391	115908	ENSG00000164932.12	CTHRC1	8	0	3.056	7.527	3.87	3.059	2.463	0.789	0.79	2.46	1.61	2.91	1.95	1.61	1.3	-0.34	-0.34	1.3	32.4	99	244	125.4	99.2	74.5	227.6	560.8	288.3	227.9
Q9HD89	Resistin OS=Homo sapiens OX=9606 GN=RETN PE=1 SV=1	0	16.964	59	5	8	5	5	108	11.4	6.86	9.99	5	Pf06954	56729	ENSG00000104918.7	RETN	19	0	1.096	2.656	1.484	2.486	2.424	0.738	1.676	1.068	0.13	1.41	0.57	1.31	1.28	-0.44	0.74	0.1	68.8	75.4	182.7	102.1	171	247.7	271.4	657.8	367.5	615.8
P14780	Matrix metalloproteinase-9 OS=Homo sapiens OX=9606 GN=MMP9 PE=1 SV=3	0	41.542	21	13	20	13	13	707	78.4	6.06	28.37	13	Pf00040, Pf00045, Pf00413	4318	ENSG00000100985.7	MMP9	20	0	1.275	3.085	2.061	2.124	2.419	0.619	1.03	1.452	0.35	1.63	1.04	1.09	1.27	-0.69	0.04	0.54	62.9	80.2	193.9	129.6	133.5	636	810.9	1961.8	1311	1350.8
Q02447	Transcription factor Sp3 OS=Homo sapiens OX=9606 GN=SP3 PE=1 SV=3	0	11.478	3	2	3	2	2	781	81.9	5.26	6.09	2	Pf00096, Pf13465, Pf13894	6670	ENSG00000172845.14	SP3	2	0	1.276	3.06	1.119	1.456	2.398	1.14	1.301	2.101	0.35	1.61	0.16	0.54	1.26	0.19	0.38	1.07	75.8	96.8	232.1	84.9	110.4	101.9	130	311.8	114	148.4
P22670	MHC class II regulatory factor RFX1 OS=Homo sapiens OX=9606 GN=RFX1 PE=1 SV=2	0.001	7.61	4	3	4	3	3	979	104.7	6.29	1.61	3	Pf02257, Pf04589, Pf09770	5989	ENSG00000132005.8	RFX1	19	0	1.283	3.028	1.117	3.353	2.36	1.149	3.002	0.903	0.36	1.6	0.16	1.75	1.24	0.2	1.59	-0.15	61.3	78.7	185.8	68.5	205.7	66.7	85.6	202	74.5	223.6
P51911	Calponin-1 OS=Homo sapiens OX=9606 GN=CNN1 PE=1 SV=2	0	130.172	58	16	125	14	14	297	33.2	9.07	242.4	16	Pf00307, Pf00402	1264	ENSG00000130176.7	CNN1	19	1	0.306	0.716	0.464	0.202	2.34	0.66	0.436	3.541	-1.71	-0.48	-1.11	-2.31	1.23	-0.6	-1.2	1.82	223.2	68.3	159.8	103.5	45.1	23324	7136.2	16698.9	10818.6	4716.3
P15941	Mucin-1 OS=Homo sapiens OX=9606 GN=MUC1 PE=1 SV=3	0	23.638	5	5	11	5	5	1255	122	7.47	15.8	5	Pf01390, Pf05109, Pf09770, Pf15449	4582		MUC1	1	0	0.835	1.953	0.661	1.136	2.339	1.263	1.717	1.72	-0.26	0.97	-0.6	0.18	1.23	0.34	0.78	0.78	107.4	89.7	209.8	71.1	122	497.5	415.5	971.8	329.1	565
Q96EV2	RNA-binding protein 33 OS=Homo sapiens OX=9606 GN=RBM33 PE=1 SV=3	0.003	4.216	3	2	3	2	2	1170	129.9	6.93	0	2	Pf14259	155435	ENSG00000184863.10	RBM33	7	0	1.211	2.829	1.938	2.123	2.336	0.625	1.095	1.333	0.28	1.5	0.95	1.09	1.22	-0.68	0.13	0.41	65.9	79.8	186.5	127.8	140	63	76.3	178.2	122.1	133.7
P36952	Serpin B5 OS=Homo sapiens OX=9606 GN=SERPINB5 PE=1 SV=2	0	64.197	37	12	28	12	12	375	42.1	6.05	40.73	12	Pf00079	5268	ENSG00000206075.13	SERPINB5	18	0	2.388	5.536	2.451	3.012	2.318	0.974	1.229	1.838	1.26	2.47	1.29	1.59	1.21	-0.04	0.3	0.88	41.7	99.6	230.9	102.2	125.6	855.6	2043.4	4736.2	2097	2577.1
Q01995	Transgelin OS=Homo sapiens OX=9606 GN=TAGLN PE=1 SV=4	0	185.163	88	23	178	22	22	201	22.6	8.84	384.46	23	Pf00307, Pf00402	6876	ENSG00000149591.16	TAGLN	11	1	0.374	0.854	0.625	0.22	2.283	0.598	0.352	3.876	-1.42	-0.23	-0.68	-2.18	1.19	-0.74	-1.5	1.95	195.3	73	166.7	122	43	35708.5	13349.6	30480.9	22309.8	7863.1
Q9BUD6	Spondin-2 OS=Homo sapiens OX=9606 GN=SPON2 PE=1 SV=3	0.002	5.536	5	2	2	2	2	331	35.8	5.52	4.25	2	Pf06468	10417		SPON2	4	0	1.472	3.357	1.21	1.955	2.281	1.216	1.616	1.717	0.56	1.75	0.28	0.97	1.19	0.28	0.69	0.78	66.7	98.2	223.9	80.7	130.4	131.3	193.3	440.8	158.9	256.7
P49747	Cartilage oligomeric matrix protein OS=Homo sapiens OX=9606 GN=COMP PE=1 SV=2	0	25.637	12	6	7	4	4	757	82.8	4.6	13.98	6	Pf02412, Pf05735, Pf07645, Pf11598, Pf12947	1311	ENSG00000105664.10	COMP	19	2	1.698	3.862	2.135	1.244	2.274	0.795	0.583	3.105	0.76	1.95	1.09	0.31	1.19	-0.33	-0.78	1.63	60.4	102.5	233.2	128.9	75.1	339	575.7	1309.2	723.8	421.6
P15090	Fatty acid-binding protein, adipocyte OS=Homo sapiens OX=9606 GN=FABP4 PE=1 SV=3	0.003	4.195	16	2	2	1	2	132	14.7	7.14	0	2	Pf00061, Pf14651	2167	ENSG00000170323.8	FABP4	8	0	0.906	2.057	1.39	1.355	2.271	0.652	0.975	1.519	-0.14	1.04	0.47	0.44	1.18	-0.62	-0.04	0.6	89.5	81	184	124.3	121.2	180	163	370.3	250.1	243.8
Q06828	Fibromodulin OS=Homo sapiens OX=9606 GN=FMOD PE=1 SV=2	0	26.033	20	7	16	6	7	376	43.2	6.04	27.95	7	Pf01462, Pf12799, Pf13855, Pf14580	2331	ENSG00000122176.10	FMOD	1	0	0.831	1.86	0.792	0.678	2.238	1.049	0.856	2.743	-0.27	0.9	-0.34	-0.56	1.16	0.07	-0.22	1.46	116.2	96.6	216.2	92.1	78.8	656.5	545.6	1221.2	519.9	445.3
P55157	Microsomal triglyceride transfer protein large subunit OS=Homo sapiens OX=9606 GN=MTTP PE=1 SV=1	0	10.71	7	5	5	5	5	894	99.3	8.41	3.77	5	Pf01347	4547	ENSG00000138823.13	MTTP	4	0	1.277	2.842	1.529	4.222	2.225	0.835	2.761	0.673	0.35	1.51	0.61	2.08	1.15	-0.26	1.47	-0.57	55.2	70.5	156.9	84.4	233.1	45.8	58.5	130.2	70	193.4
Q9UPN7	Serine/threonine-protein phosphatase 6 regulatory subunit 1 OS=Homo sapiens OX=9606 GN=PPP6R1 PE=1 SV=5	0	10.382	4	4	4	4	4	881	96.7	4.55	6.73	4	Pf03154, Pf04499, Pf04652, Pf05109, Pf09786	22870	ENSG00000105063.18	PPP6R1	19	0	1.025	2.271	0.688	0.984	2.216	1.489	1.43	2.309	0.04	1.18	-0.54	-0.02	1.15	0.57	0.52	1.21	100.5	103	228.4	69.2	98.9	320.6	328.5	728.2	220.6	315.4
P14091	Cathepsin E OS=Homo sapiens OX=9606 GN=CTSE PE=1 SV=3	0.002	5.338	4	2	4	2	2	396	42.8	4.86	5.7	2	Pf00026, Pf07966, Pf14543	1510	ENSG00000196188.10	CTSE	1	0	1.103	2.439	1.382	1.532	2.212	0.798	1.109	1.593	0.14	1.29	0.47	0.62	1.15	-0.33	0.15	0.67	80.5	88.7	196.3	111.2	123.3	21.9	24.1	53.4	30.3	33.5
P17661	Desmin OS=Homo sapiens OX=9606 GN=DES PE=1 SV=3	0	266.298	71	44	293	39	39	470	53.5	5.27	642.8	44	Pf00038, Pf03962, Pf04732	1674	ENSG00000175084.11	DES	2	0	0.219	0.479	0.553	0.183	2.189	0.396	0.331	2.615	-2.19	-1.06	-0.85	-2.45	1.13	-1.34	-1.59	1.39	246.4	54	118.1	136.3	45.2	42377.8	9282.4	20316.2	23435.9	7768.5
P08254	Stromelysin-1 OS=Homo sapiens OX=9606 GN=MMP3 PE=1 SV=2	0	8.135	8	4	4	4	4	477	53.9	6.16	3.76	4	Pf00045, Pf00413, Pf01471	4314	ENSG00000149968.11	MMP3	11	0	1.005	2.18	1.162	1.42	2.17	0.865	1.222	1.536	0.01	1.12	0.22	0.51	1.12	-0.21	0.29	0.62	88.7	89.1	193.3	103	125.9	93.6	94.1	204.1	108.7	132.9
P10909	Clusterin OS=Homo sapiens OX=9606 GN=CLU PE=1 SV=1	0	75.157	31	12	31	12	12	449	52.5	6.27	79.7	12	Pf01093	1191	ENSG00000120885.21	CLU	8	0	0.967	2.094	0.735	1.253	2.165	1.315	1.704	1.672	-0.05	1.07	-0.44	0.33	1.11	0.4	0.77	0.74	99.2	95.9	207.7	72.9	124.2	2320.6	2244.8	4860.2	1706.6	2907.2
P09093	Chymotrypsin-like elastase family member 3A OS=Homo sapiens OX=9606 GN=CELA3A PE=1 SV=3	0	20.794	23	4	7	3	3	270	29.5	6.9	7.85	4	Pf00089	10136	ENSG00000142789.19	CELA3A	1	1	0.415	0.899	0.286	0.476	2.164	1.452	1.662	1.89	-1.27	-0.15	-1.81	-1.07	1.11	0.54	0.73	0.92	195.1	81	175.3	55.8	92.8	413.3	171.7	371.5	118.3	196.5
P08174	Complement decay-accelerating factor OS=Homo sapiens OX=9606 GN=CD55 PE=1 SV=4	0	34.476	26	12	17	12	12	381	41.4	7.59	34.11	12	Pf00084	1604	ENSG00000196352.14	CD55	1	0	0.645	1.393	0.736	0.673	2.162	0.876	0.914	2.071	-0.63	0.48	-0.44	-0.57	1.11	-0.19	-0.13	1.05	134.9	87	188	99.3	90.8	2760.5	1779.5	3846.8	2032.4	1857.3
P07951	Tropomyosin beta chain OS=Homo sapiens OX=9606 GN=TPM2 PE=1 SV=1	0	155.11	51	26	141	6	6	284	32.8	4.7	308.55	26	Pf00261, Pf12718	7169	ENSG00000198467.13	TPM2	9	7	0.409	0.877	0.611	0.322	2.147	0.669	0.528	2.722	-1.29	-0.19	-0.71	-1.63	1.1	-0.58	-0.92	1.44	186.4	76.2	163.5	113.9	60.1	13766.5	5624.7	12078.7	8409.7	4437.6
P24158	Myeloblastin OS=Homo sapiens OX=9606 GN=PRTN3 PE=1 SV=3	0	18.728	21	4	10	4	4	256	27.8	8.35	22.55	4	Pf00089, Pf09342	5657	ENSG00000196415.9; ENSG00000277804.4	PRTN3	19; CHR_HSCHR19_5_CTG2	0	1.689	3.625	1.972	2.737	2.146	0.856	1.388	1.324	0.76	1.86	0.98	1.45	1.1	-0.22	0.47	0.41	54.4	91.9	197.3	107.3	149	405.7	685.3	1470.7	800.2	1110.6
Q9Y324	rRNA-processing protein FCF1 homolog OS=Homo sapiens OX=9606 GN=FCF1 PE=2 SV=1	0.008	3.38	12	2	2	2	2	198	23.4	9.7	2	2	Pf04900	51077	ENSG00000119616.11	FCF1	14	0	1.545	3.302	1.663	2.222	2.138	0.929	1.336	1.486	0.63	1.72	0.73	1.15	1.1	-0.11	0.42	0.57	61.7	95.2	203.6	102.5	137	90.6	139.9	299.1	150.7	201.3
Q8WVJ2	NudC domain-containing protein 2 OS=Homo sapiens OX=9606 GN=NUDCD2 PE=1 SV=1	0	11.518	36	4	4	4	4	157	17.7	5.07	6.86	4	Pf04969	134492	ENSG00000170584.10	NUDCD2	5	0	1.078	2.295	0.989	1.036	2.128	1.09	1.047	2.215	0.11	1.2	-0.02	0.05	1.09	0.12	0.07	1.15	93.8	101.1	215.2	92.8	97.1	263.5	284.2	604.7	260.6	272.9
A8K7I4	Calcium-activated chloride channel regulator 1 OS=Homo sapiens OX=9606 GN=CLCA1 PE=1 SV=3	0	195.822	48	39	133	37	37	914	100.2	6.37	271.91	39	Pf00092, Pf05762, Pf08434, Pf09315, Pf13519	1179	ENSG00000016490.15	CLCA1	1	2	0.137	0.29	0.468	0.242	2.12	0.292	0.518	1.195	-2.87	-1.79	-1.09	-2.04	1.08	-1.78	-0.95	0.26	263.6	36	76.3	123.5	63.9	31194.3	4261.3	9033.9	14610	7561.8
P05534	HLA class I histocompatibility antigen, A-24 alpha chain OS=Homo sapiens OX=9606 GN=HLA-A PE=1 SV=2	0	79.918	47	16	45	1	3	365	40.7	6.34	77.73	16	Pf00129, Pf07654	3105		HLA-A	6	1	0.781	1.652	1.18	2.738	2.116	0.661	2.32	0.603	-0.36	0.72	0.24	1.45	1.08	-0.6	1.21	-0.73	81.6	63.7	134.8	96.3	223.5	316.6	247.1	522.9	373.7	867
Q8N0X7	Spartin OS=Homo sapiens OX=9606 GN=SPART PE=1 SV=1	0.003	4.47	3	2	2	2	2	666	72.8	5.91	4.35	2	Pf04212, Pf06911	23111	ENSG00000133104.12	SPG20; SPART	13	0	0.672	1.407	0.797	0.948	2.094	0.843	1.189	1.485	-0.57	0.49	-0.33	-0.08	1.07	-0.25	0.25	0.57	124.4	83.6	175	99.1	117.9	25.1	16.9	35.3	20	23.8
O00602	Ficolin-1 OS=Homo sapiens OX=9606 GN=FCN1 PE=1 SV=2	0	10.842	13	4	5	4	4	326	35.1	6.86	9.04	4	Pf00147, Pf01391	2219	ENSG00000085265.10	FCN1	9	0	1.089	2.276	1.046	1.523	2.09	1.041	1.456	1.494	0.12	1.19	0.07	0.61	1.06	0.06	0.54	0.58	86.5	94.2	196.9	90.5	131.8	355.5	387.1	808.9	371.9	541.6
Q96B45	BLOC-1-related complex subunit 7 OS=Homo sapiens OX=9606 GN=BORCS7 PE=3 SV=1	0.001	5.996	26	2	2	2	2	105	11.6	6.79	2.62	2		119032		C10orf32; BORCS7	10	0	0.884	1.834	0.933	1.102	2.074	0.948	1.181	1.664	-0.18	0.87	-0.1	0.14	1.05	-0.08	0.24	0.73	104.3	92.2	191.2	97.3	114.9	114.2	101	209.4	106.6	125.9
P02743	Serum amyloid P-component OS=Homo sapiens OX=9606 GN=APCS PE=1 SV=2	0	27.306	27	6	13	6	6	223	25.4	6.54	25.59	6	Pf00354, Pf13385	325	ENSG00000132703.3	APCS	1	0	0.403	0.834	0.529	0.445	2.07	0.761	0.841	1.875	-1.31	-0.26	-0.92	-1.17	1.05	-0.39	-0.25	0.91	186.8	75.3	155.8	98.9	83.1	2425.8	977.7	2023.6	1284.1	1079.3
O95407	Tumor necrosis factor receptor superfamily member 6B OS=Homo sapiens OX=9606 GN=TNFRSF6B PE=1 SV=1	0.003	4.448	7	2	2	2	2	300	32.7	8.24	3.63	2		8771	ENSG00000243509.4	TNFRSF6B	20	0	0.88	1.812	0.685	1.248	2.06	1.285	1.823	1.452	-0.18	0.86	-0.55	0.32	1.04	0.36	0.87	0.54	106.7	93.8	193.3	73	133.1	121.3	106.7	219.8	83.1	151.4
Q9NV06	DDB1- and CUL4-associated factor 13 OS=Homo sapiens OX=9606 GN=DCAF13 PE=1 SV=2	0	16.925	13	5	7	5	5	445	51.4	9.19	16.16	5	Pf00400, Pf04158	25879	ENSG00000164934.13	DCAF13	8	0	1.638	3.342	1.419	2.323	2.041	1.154	1.637	1.439	0.71	1.74	0.5	1.22	1.03	0.21	0.71	0.53	61.7	101.1	206.3	87.6	143.3	397.8	651.5	1329.6	564.5	923.9
Q15813	Tubulin-specific chaperone E OS=Homo sapiens OX=9606 GN=TBCE PE=1 SV=1	0	12.603	11	5	5	5	5	527	59.3	6.76	4.82	5	Pf01302, Pf12799, Pf13855, Pf14560, Pf14580	6905	ENSG00000282984.1; ENSG00000116957.12	TBCE	1; CHR_HSCHR1_5_CTG32_1	0	1.133	2.308	1.548	1.681	2.037	0.732	1.086	1.373	0.18	1.21	0.63	0.75	1.03	-0.45	0.12	0.46	78.2	88.6	180.5	121.1	131.5	195	220.9	450	301.9	327.8
Q16658	Fascin OS=Homo sapiens OX=9606 GN=FSCN1 PE=1 SV=3	0	57.896	34	15	23	15	15	493	54.5	7.24	48.97	15	Pf06268	6624	ENSG00000075618.17	FSCN1	7	0	1.023	2.079	1.025	1.012	2.033	0.997	0.987	2.053	0.03	1.06	0.04	0.02	1.02	0	-0.02	1.04	97.7	99.9	203.2	100.2	98.9	1903.2	1946.2	3956.3	1951.3	1926.7
P04004	Vitronectin OS=Homo sapiens OX=9606 GN=VTN PE=1 SV=1	0	68.287	26	12	49	12	12	478	54.3	5.8	106.9	12	Pf00045, Pf01033	7448	ENSG00000109072.13	VTN	17	0	1.039	2.11	0.754	1.573	2.031	1.377	2.085	1.341	0.05	1.08	-0.41	0.65	1.02	0.46	1.06	0.42	67.3	69.9	142	50.8	105.9	3339.8	3468.5	7045.8	2519.4	5254.2
P11215	Integrin alpha-M OS=Homo sapiens OX=9606 GN=ITGAM PE=1 SV=2	0	83.695	21	21	37	20	20	1152	127.1	7.23	62.6	21	Pf00092, Pf00357, Pf01839, Pf08441, Pf13519	3684	ENSG00000169896.16	ITGAM	16	1	1.084	2.195	1.265	1.673	2.025	0.857	1.323	1.312	0.12	1.13	0.34	0.74	1.02	-0.22	0.4	0.39	83.1	90.1	182.5	105.1	139.1	1156.5	1254	2538.8	1462.5	1935
O14558	Heat shock protein beta-6 OS=Homo sapiens OX=9606 GN=HSPB6 PE=1 SV=2	0	39.045	45	5	12	5	5	160	17.1	6.4	29.61	5	Pf00011	126393	ENSG00000004776.12	HSPB6	19	0	0.192	0.389	0.423	0.15	2.022	0.455	0.356	2.588	-2.38	-1.36	-1.24	-2.73	1.02	-1.14	-1.49	1.37	158.8	30.6	61.8	67.1	23.9	2170.7	417.7	844.3	917.6	326.3
P10645	Chromogranin-A OS=Homo sapiens OX=9606 GN=CHGA PE=1 SV=7	0	106.677	61	18	44	18	18	457	50.7	4.6	79.64	18	Pf01271	1113	ENSG00000100604.12; ENSG00000276781.3	CHGA	14; CHR_HSCHR14_7_CTG1	0	0.227	0.458	0.368	0.772	2.02	0.615	2.095	0.593	-2.14	-1.13	-1.44	-0.37	1.01	-0.7	1.07	-0.75	212.4	48.1	97.2	78.3	164	4034.3	914	1846.3	1486.2	3113.6
P16455	Methylated-DNA--protein-cysteine methyltransferase OS=Homo sapiens OX=9606 GN=MGMT PE=1 SV=1	0	9.952	18	3	4	3	3	207	21.6	8.1	6.66	3	Pf01035, Pf02870	4255		MGMT	10	0	0.974	1.966	1.134	1.09	2.018	0.859	0.961	1.803	-0.04	0.98	0.18	0.12	1.01	-0.22	-0.06	0.85	97.4	94.8	191.4	110.4	106.1	137.7	134.1	270.7	156.1	150.1
P28676	Grancalcin OS=Homo sapiens OX=9606 GN=GCA PE=1 SV=2	0	24.748	34	8	13	8	8	217	24	5.21	22.93	8	Pf13499, Pf13833	25801	ENSG00000115271.10	GCA	2	0	1.225	2.468	1.608	2.328	2.015	0.761	1.447	1.06	0.29	1.3	0.69	1.22	1.01	-0.39	0.53	0.08	69.5	85.2	171.6	111.8	161.9	741.7	908.3	1830.5	1192.9	1726.7
P07358	Complement component C8 beta chain OS=Homo sapiens OX=9606 GN=C8B PE=1 SV=3	0	17.439	13	6	6	6	6	591	67	8.13	11.66	6	Pf00057, Pf01823	732		C8B	1	0	0.955	1.925	1.003	1.408	2.015	0.953	1.404	1.368	-0.07	0.95	0	0.49	1.01	-0.07	0.49	0.45	95.4	91.1	183.6	95.6	134.3	195.5	186.8	376.4	196	275.2
P20160	Azurocidin OS=Homo sapiens OX=9606 GN=AZU1 PE=1 SV=3	0	21.137	25	4	10	4	4	251	26.9	9.5	23.17	4	Pf00089	566	ENSG00000172232.9; ENSG00000278624.2	AZU1	19; CHR_HSCHR19_5_CTG2	0	1.182	2.372	1.514	2.23	2.007	0.781	1.473	1.064	0.24	1.25	0.6	1.16	1	-0.36	0.56	0.09	72.3	85.5	171.5	109.5	161.3	530.6	627.1	1258.5	803.1	1183.2
Q9BQE5	Apolipoprotein L2 OS=Homo sapiens OX=9606 GN=APOL2 PE=1 SV=1	0	23.802	18	7	9	7	7	337	37.1	6.74	16.83	7	Pf05461	23780		APOL2	22	0	1.137	2.258	1.239	1.449	1.987	0.917	1.17	1.558	0.18	1.18	0.31	0.54	0.99	-0.12	0.23	0.64	84.7	96.3	191.3	105	122.8	804.3	914.2	1816.2	996.6	1165.8
P02790	Hemopexin OS=Homo sapiens OX=9606 GN=HPX PE=1 SV=2	0	86.342	36	17	56	17	17	462	51.6	7.02	100.85	17	Pf00045	3263	ENSG00000110169.10	HPX	11	0	0.75	1.489	0.731	0.66	1.984	1.026	0.903	2.257	-0.41	0.57	-0.45	-0.6	0.99	0.04	-0.15	1.17	129.6	97.2	192.9	94.7	85.5	5243.2	3933.2	7805.2	3831.7	3458.8
Q96DE0	U8 snoRNA-decapping enzyme OS=Homo sapiens OX=9606 GN=NUDT16 PE=1 SV=2	0	13.976	24	4	7	3	3	195	21.3	6.89	12.95	4		131870	ENSG00000198585.11	NUDT16	3	0	0.819	1.624	1.123	0.91	1.983	0.729	0.81	1.785	-0.29	0.7	0.17	-0.14	0.99	-0.46	-0.3	0.84	109.6	89.7	177.9	123.1	99.7	322.8	264.4	524.2	362.6	293.7
Q6UY01	Leucine-rich repeat-containing protein 31 OS=Homo sapiens OX=9606 GN=LRRC31 PE=2 SV=1	0.006	3.764	4	2	2	2	2	552	61.5	6.02	0	2	Pf13855	79782	ENSG00000114248.9	LRRC31	3	0	0.551	1.089	1.039	0.828	1.978	0.53	0.797	1.316	-0.86	0.12	0.06	-0.27	0.98	-0.92	-0.33	0.4	133.1	73.3	145	138.4	110.2	111	61.1	120.9	115.4	91.9
Q96IY4	Carboxypeptidase B2 OS=Homo sapiens OX=9606 GN=CPB2 PE=1 SV=2	0	7.929	6	3	3	3	3	423	48.4	7.71	6.93	3	Pf00246, Pf02244	1361	ENSG00000080618.13	CPB2	13	0	1.136	2.228	0.897	1.43	1.961	1.266	1.593	1.559	0.18	1.16	-0.16	0.52	0.97	0.34	0.67	0.64	89.7	101.9	199.8	80.5	128.2	433	492	964.7	388.5	619
P80188	Neutrophil gelatinase-associated lipocalin OS=Homo sapiens OX=9606 GN=LCN2 PE=1 SV=2	0	37.242	52	10	20	10	10	198	22.6	8.91	30.82	10	Pf00061	3934	ENSG00000148346.11	LCN2	9	0	1.621	3.174	1.705	2.373	1.958	0.951	1.392	1.338	0.7	1.67	0.77	1.25	0.97	-0.07	0.48	0.42	60.8	98.5	192.9	103.6	144.2	857.6	1390.2	2722	1462.2	2035
P35442	Thrombospondin-2 OS=Homo sapiens OX=9606 GN=THBS2 PE=1 SV=2	0	86.334	19	19	34	18	18	1172	129.9	4.83	66.36	19	Pf00090, Pf00093, Pf02412, Pf05735, Pf12947	7058	ENSG00000186340.14	THBS2	6	0	1.879	3.678	1.62	1.819	1.957	1.16	1.123	2.022	0.91	1.88	0.7	0.86	0.97	0.21	0.17	1.02	60	112.8	220.7	97.3	109.2	1031.2	1937.8	3792.2	1670.8	1875.5
Q9BXR6	Complement factor H-related protein 5 OS=Homo sapiens OX=9606 GN=CFHR5 PE=1 SV=1	0	16.264	14	6	6	5	5	569	64.4	7.06	6.79	6	Pf00084	81494	ENSG00000134389.9	CFHR5	1	1	1.043	2.034	1.092	1.594	1.95	0.956	1.46	1.276	0.06	1.02	0.13	0.67	0.96	-0.07	0.55	0.35	88.7	92.6	180.5	96.8	141.4	242.3	252.8	492.9	264.5	386.2
Q9UKU7	Isobutyryl-CoA dehydrogenase, mitochondrial OS=Homo sapiens OX=9606 GN=ACAD8 PE=1 SV=1	0	12.774	17	5	7	5	5	415	45	7.85	4.81	5	Pf00441, Pf02770, Pf02771, Pf08028	27034	ENSG00000151498.11	ACAD8	11	0	0.843	1.637	1.307	1.387	1.941	0.645	1.061	1.181	-0.25	0.71	0.39	0.47	0.96	-0.63	0.09	0.24	97.2	82	159.1	127	134.8	116.5	98.3	190.7	152.3	161.6
Q8TF05	Serine/threonine-protein phosphatase 4 regulatory subunit 1 OS=Homo sapiens OX=9606 GN=PPP4R1 PE=1 SV=1	0.003	4.469	3	2	2	2	2	950	106.9	4.77	1.61	2		9989	ENSG00000154845.15	PPP4R1	18	0	1.038	2.013	1.711	1.587	1.94	0.606	0.928	1.268	0.05	1.01	0.78	0.67	0.96	-0.72	-0.11	0.34	81.6	84.7	164.4	139.7	129.6	104.4	108.3	210.2	178.7	165.7
P35228	Nitric oxide synthase, inducible OS=Homo sapiens OX=9606 GN=NOS2 PE=1 SV=2	0	18.679	9	8	8	7	7	1153	131	7.96	9.34	8	Pf00175, Pf00258, Pf00667, Pf02898	4843	ENSG00000007171.16	NOS2	17	1	1.249	2.411	1.021	1.367	1.93	1.224	1.339	1.763	0.32	1.27	0.03	0.45	0.95	0.29	0.42	0.82	85.1	106.3	205.2	86.9	116.4	299.1	373.7	721	305.3	409
P46109	Crk-like protein OS=Homo sapiens OX=9606 GN=CRKL PE=1 SV=1	0	28.945	27	8	18	8	8	303	33.8	6.74	21.66	8	Pf00017, Pf00018, Pf07653, Pf14604	1399	ENSG00000099942.12	CRKL	22	0	0.977	1.884	1.002	1.238	1.928	0.975	1.236	1.522	-0.03	0.91	0	0.31	0.95	-0.04	0.31	0.61	98.3	96.1	185.3	98.5	121.8	429.9	420.1	809.9	430.7	532.3
Q6FHJ7	Secreted frizzled-related protein 4 OS=Homo sapiens OX=9606 GN=SFRP4 PE=1 SV=2	0.001	6.398	12	3	3	3	3	346	39.8	8.82	2.87	3	Pf01392, Pf01759	6424	ENSG00000106483.11	SFRP4	7	0	1.394	2.674	2.009	1.134	1.918	0.694	0.564	2.359	0.48	1.42	1.01	0.18	0.94	-0.53	-0.83	1.24	73.1	101.9	195.4	146.8	82.8	108.5	151.3	290.1	217.9	123
Q15063	Periostin OS=Homo sapiens OX=9606 GN=POSTN PE=1 SV=2	0	239.081	50	39	135	39	39	836	93.3	7.53	304.59	39	Pf02469, Pf07546	10631	ENSG00000133110.14	POSTN	13	0	0.757	1.452	1.107	1.01	1.917	0.684	0.912	1.437	-0.4	0.54	0.15	0.01	0.94	-0.55	-0.13	0.52	112.7	85.3	163.5	124.7	113.8	12115.6	9173.1	17587.3	13412.8	12239.1
Q9Y4J8	Dystrobrevin alpha OS=Homo sapiens OX=9606 GN=DTNA PE=1 SV=2	0	9.812	5	4	4	1	4	743	83.8	6.89	4.05	4	Pf00569, Pf02403, Pf04111, Pf05400, Pf06637, Pf09068, Pf09069, Pf10174, Pf11932, Pf13874, Pf15376	1837	ENSG00000134769.21	DTNA	18	0	0.769	1.469	1.018	1.064	1.91	0.756	1.045	1.381	-0.38	0.55	0.03	0.09	0.93	-0.4	0.06	0.47	112.8	86.7	165.7	114.8	120	175.3	134.8	257.5	178.4	186.5
Q6UXY8	Transmembrane channel-like protein 5 OS=Homo sapiens OX=9606 GN=TMC5 PE=2 SV=3	0.001	6.964	3	3	3	3	3	1006	114.7	8.21	1.74	3	Pf07810	79838	ENSG00000103534.16	TMC5	16	0	1.5	2.862	1.456	2.011	1.908	1.03	1.381	1.423	0.59	1.52	0.54	1.01	0.93	0.04	0.47	0.51	68	101.9	194.5	99	136.6	82.2	123.3	235.3	119.7	165.3
P52790	Hexokinase-3 OS=Homo sapiens OX=9606 GN=HK3 PE=1 SV=2	0	43.454	15	11	14	9	9	923	99	5.4	25.96	11	Pf00349, Pf03727	3101	ENSG00000160883.10	HK3	5	0	1.328	2.5	1.596	1.806	1.883	0.832	1.132	1.384	0.41	1.32	0.67	0.85	0.91	-0.27	0.18	0.47	72.9	96.8	182.3	116.4	131.7	301.5	400.3	753.8	481.2	544.6
O75339	Cartilage intermediate layer protein 1 OS=Homo sapiens OX=9606 GN=CILP PE=1 SV=4	0	13.469	4	4	4	4	4	1184	132.5	8.41	9.59	4	Pf00090, Pf03762, Pf07679, Pf13330, Pf13715, Pf13895, Pf13927	8483	ENSG00000138615.5	CILP	15	0	1.051	1.979	1.308	0.954	1.882	0.804	0.729	2.075	0.07	0.98	0.39	-0.07	0.91	-0.31	-0.46	1.05	95.4	100.3	188.7	124.7	90.9	110.8	116.5	219.2	144.9	105.7
O76024	Wolframin OS=Homo sapiens OX=9606 GN=WFS1 PE=1 SV=2	0	33.928	11	8	11	8	8	890	100.2	8.05	21.37	8		7466	ENSG00000109501.13	WFS1	4	0	0.957	1.801	1.194	1.832	1.881	0.802	1.535	0.983	-0.06	0.85	0.26	0.87	0.91	-0.32	0.62	-0.03	88.4	84.7	159.3	105.6	162	405.7	388.4	730.5	484.2	743.3
P08514	Integrin alpha-IIb OS=Homo sapiens OX=9606 GN=ITGA2B PE=1 SV=3	0	9.838	5	4	4	4	4	1039	113.3	5.38	2.45	4	Pf00357, Pf01839, Pf08441, Pf13517	3674	ENSG00000005961.17	ITGA2B	17	0	1.589	2.983	1.015	2.35	1.877	1.566	2.315	1.269	0.67	1.58	0.02	1.23	0.91	0.65	1.21	0.34	67.1	106.7	200.3	68.1	157.8	71.5	113.6	213.3	72.6	168
P07093	Glia-derived nexin OS=Homo sapiens OX=9606 GN=SERPINE2 PE=1 SV=1	0.001	7.009	7	3	3	3	3	398	44	9.29	5.07	3	Pf00079	5270	ENSG00000135919.12	SERPINE2	2	0	1.262	2.369	1.508	1.584	1.876	0.837	1.05	1.496	0.34	1.24	0.59	0.66	0.91	-0.26	0.07	0.58	77.7	98.1	184	117.1	123	228.1	288	540.3	343.9	361.3
P14555	Phospholipase A2, membrane associated OS=Homo sapiens OX=9606 GN=PLA2G2A PE=1 SV=2	0	15.691	35	5	5	5	5	144	16.1	9.23	13.1	5	Pf00068	5320	ENSG00000188257.10	PLA2G2A	1	0	0.617	1.155	0.661	0.49	1.873	0.933	0.741	2.358	-0.7	0.21	-0.6	-1.03	0.91	-0.1	-0.43	1.24	152.9	94.3	176.7	101.1	74.9	1329.3	819.8	1535.6	878.9	651.3
O94819	Kelch repeat and BTB domain-containing protein 11 OS=Homo sapiens OX=9606 GN=KBTBD11 PE=1 SV=1	0	13.612	13	5	6	5	5	623	65.7	6.07	2.44	5	Pf00651, Pf01344, Pf13964	9920	ENSG00000176595.3; ENSG00000273645.2	KBTBD11	8; CHR_HSCHR8_8_CTG1	0	0.864	1.609	1.15	1.137	1.862	0.751	0.988	1.415	-0.21	0.69	0.2	0.18	0.9	-0.41	-0.02	0.5	104.2	90	167.6	119.8	118.4	28.5	24.6	45.9	32.8	32.4
Q9NQ84	G-protein coupled receptor family C group 5 member C OS=Homo sapiens OX=9606 GN=GPRC5C PE=1 SV=2	0.001	6	5	2	2	2	2	441	48.2	8.43	3.14	2	Pf00003	55890		GPRC5C	17	0	1.235	2.294	1.569	1.735	1.858	0.787	1.106	1.322	0.3	1.2	0.65	0.8	0.89	-0.35	0.15	0.4	76.6	94.6	175.7	120.2	132.9	152.5	188.3	349.9	239.3	264.6
P51690	Arylsulfatase E OS=Homo sapiens OX=9606 GN=ARSE PE=1 SV=2	0	25.861	15	7	9	7	7	589	65.6	6.96	23.11	7	Pf00884, Pf01663, Pf14707	415	ENSG00000157399.14	ARSE	X	0	1.309	2.428	1.826	2.102	1.855	0.717	1.151	1.155	0.39	1.28	0.87	1.07	0.89	-0.48	0.2	0.21	69.2	90.6	168.1	126.5	145.6	321.1	420.4	779.7	586.5	675.1
Q03591	Complement factor H-related protein 1 OS=Homo sapiens OX=9606 GN=CFHR1 PE=1 SV=2	0	33.265	20	6	11	1	3	330	37.6	7.39	25.51	6	Pf00084	3078	ENSG00000244414.6	CFHR1	1	0	1.008	1.869	0.881	1.076	1.855	1.144	1.223	1.736	0.01	0.9	-0.18	0.11	0.89	0.19	0.29	0.8	102.8	103.6	192.2	90.6	110.7	566.1	570.4	1058.1	498.5	609.4
P51884	Lumican OS=Homo sapiens OX=9606 GN=LUM PE=1 SV=2	0	108.738	43	14	129	14	14	338	38.4	6.61	270.45	14	Pf01462, Pf12799, Pf13855	4060	ENSG00000139329.4	LUM	12	0	0.292	0.541	0.387	0.252	1.853	0.754	0.65	2.151	-1.78	-0.89	-1.37	-1.99	0.89	-0.41	-0.62	1.11	242.7	70.9	131.3	94	61.1	26151.7	7636.3	14150.3	10124	6577.3
P09914	Interferon-induced protein with tetratricopeptide repeats 1 OS=Homo sapiens OX=9606 GN=IFIT1 PE=1 SV=2	0	11.824	6	3	4	2	3	478	55.3	7.2	5.06	3	Pf00515, Pf13176, Pf13424, Pf14559	3434	ENSG00000185745.9	IFIT1	10	0	0.836	1.547	1.186	1.212	1.85	0.705	1.022	1.276	-0.26	0.63	0.25	0.28	0.89	-0.5	0.03	0.35	103.8	86.8	160.5	123.1	125.8	44.1	36.9	68.2	52.3	53.5
P23946	Chymase OS=Homo sapiens OX=9606 GN=CMA1 PE=1 SV=1	0	35.949	37	7	13	7	7	247	27.3	9.29	31.92	7	Pf00089, Pf13365	1215	ENSG00000092009.10	CMA1	14	0	0.238	0.44	0.469	0.458	1.848	0.507	0.977	0.96	-2.07	-1.19	-1.09	-1.13	0.89	-0.98	-0.03	-0.06	230.4	54.8	101.3	108	105.5	2587.9	615.5	1137.6	1213.2	1184.8
Q8TF66	Leucine-rich repeat-containing protein 15 OS=Homo sapiens OX=9606 GN=LRRC15 PE=2 SV=2	0.003	4.245	5	2	2	2	2	581	64.3	6.71	0	2	Pf12799, Pf13306, Pf13855	131578	ENSG00000172061.8	LRRC15	3	0	1.328	2.424	2.04	2.136	1.826	0.651	1.047	1.135	0.41	1.28	1.03	1.09	0.87	-0.62	0.07	0.18	67.2	89.2	162.9	137.1	143.6	60.4	80.2	146.4	123.2	129
O95819	Mitogen-activated protein kinase kinase kinase kinase 4 OS=Homo sapiens OX=9606 GN=MAP4K4 PE=1 SV=2	0	29.037	9	11	12	4	4	1239	142	7.46	19.21	11	Pf00069, Pf00780, Pf07714	9448	ENSG00000071054.16	MAP4K4	2	7	1.151	2.101	1.144	1.289	1.826	1.006	1.127	1.63	0.2	1.07	0.19	0.37	0.87	0.01	0.17	0.7	89.8	103.3	188.6	102.6	115.7	709.4	816.5	1490.7	811.3	914.6
Q8IZW8	Tensin-4 OS=Homo sapiens OX=9606 GN=TNS4 PE=1 SV=3	0	14.853	9	6	6	6	6	715	76.7	7.34	6.77	6	Pf00017, Pf08416	84951	ENSG00000131746.12	TNS4	17	0	1.983	3.613	1.594	3.968	1.822	1.245	2.49	0.911	0.99	1.85	0.67	1.99	0.87	0.32	1.32	-0.13	49.4	97.9	178.3	78.6	195.8	90.4	179.3	326.6	144.1	358.7
P12544	Granzyme A OS=Homo sapiens OX=9606 GN=GZMA PE=1 SV=2	0	9.076	12	3	3	3	3	262	29	8.91	4.5	3	Pf00089, Pf09342	3001	ENSG00000145649.7	GZMA	5	0	0.482	0.877	0.665	0.501	1.822	0.724	0.753	1.752	-1.05	-0.19	-0.59	-1	0.87	-0.47	-0.41	0.81	170.2	82	149.3	113.2	85.3	280.2	134.9	245.8	186.4	140.3
P09493	Tropomyosin alpha-1 chain OS=Homo sapiens OX=9606 GN=TPM1 PE=1 SV=2	0	181.951	64	32	138	13	13	284	32.7	4.74	334.61	32	Pf00261, Pf12718	7168	ENSG00000140416.19	TPM1	15	18	0.433	0.789	0.601	0.332	1.82	0.721	0.553	2.373	-1.21	-0.34	-0.73	-1.59	0.86	-0.47	-0.85	1.25	173	75	136.4	103.9	57.5	24250.2	10508.2	19122	14570.2	8058.9
O00425	Insulin-like growth factor 2 mRNA-binding protein 3 OS=Homo sapiens OX=9606 GN=IGF2BP3 PE=1 SV=2	0	15.934	8	4	10	2	2	579	63.7	8.87	5.02	4	Pf00013, Pf00076, Pf13014, Pf13893, Pf14259, Pf14611	10643	ENSG00000136231.13	IGF2BP3	7	0	1.408	2.546	2.176	3.35	1.809	0.647	1.54	0.76	0.49	1.35	1.12	1.74	0.85	-0.63	0.62	-0.4	57.2	80.6	145.8	124.6	191.8	61.1	86	155.6	133	204.7
Q8WUJ3	Cell migration-inducing and hyaluronan-binding protein OS=Homo sapiens OX=9606 GN=CEMIP PE=1 SV=2	0.007	3.56	2	2	2	2	2	1361	152.9	7.85	0	2	Pf10162, Pf13330	57214	ENSG00000103888.16	KIAA1199; CEMIP	15	0	1.049	1.897	1.061	1.611	1.808	0.988	1.517	1.178	0.07	0.92	0.09	0.69	0.85	-0.02	0.6	0.24	90.7	95.1	172	96.2	146	49.4	51.8	93.7	52.4	79.6
Q8NDH3	Probable aminopeptidase NPEPL1 OS=Homo sapiens OX=9606 GN=NPEPL1 PE=1 SV=3	0	23.22	22	8	9	8	8	523	55.8	6.87	13.9	8	Pf00883	79716	ENSG00000215440.11	NPEPL1	20	0	1.145	2.07	1.848	1.755	1.807	0.62	0.95	1.179	0.2	1.05	0.89	0.81	0.85	-0.69	-0.07	0.24	76.7	87.9	158.9	141.8	134.7	285.5	327	591.1	527.6	501.2
P16083	Ribosyldihydronicotinamide dehydrogenase [quinone] OS=Homo sapiens OX=9606 GN=NQO2 PE=1 SV=5	0	8.831	18	3	3	3	3	231	25.9	6.29	4.62	3	Pf02525, Pf03358	4835	ENSG00000124588.19	NQO2	6	0	0.635	1.147	1.008	0.906	1.805	0.63	0.9	1.265	-0.65	0.2	0.01	-0.14	0.85	-0.67	-0.15	0.34	127.8	81.2	146.5	128.7	115.8	88.4	56.2	101.4	89.1	80.1
P08294	Extracellular superoxide dismutase [Cu-Zn] OS=Homo sapiens OX=9606 GN=SOD3 PE=1 SV=2	0	24.588	26	5	9	5	5	240	25.8	6.61	25.23	5	Pf00080	6649	ENSG00000109610.5	SOD3	4	0	0.628	1.134	1.062	0.715	1.804	0.592	0.673	1.586	-0.67	0.18	0.09	-0.48	0.85	-0.76	-0.57	0.67	132.2	83.1	149.9	140.3	94.5	634.1	398.5	718.8	673.1	453.3
O43490	Prominin-1 OS=Homo sapiens OX=9606 GN=PROM1 PE=1 SV=1	0	33.257	15	10	14	10	10	865	97.1	7.27	18.55	10	Pf05478	8842	ENSG00000007062.11	PROM1	4	0	0.98	1.759	1.039	2.475	1.795	0.943	2.383	0.711	-0.03	0.81	0.05	1.31	0.84	-0.08	1.25	-0.49	14	13.7	24.7	14.6	34.7	358.9	351.6	631.2	372.7	888.2
P02748	Complement component C9 OS=Homo sapiens OX=9606 GN=C9 PE=1 SV=2	0	60.317	27	15	25	15	15	559	63.1	5.59	47.62	15	Pf00057, Pf00090, Pf01823	735	ENSG00000113600.10	C9	5	0	1.244	2.229	0.74	1.66	1.792	1.681	2.242	1.343	0.32	1.16	-0.43	0.73	0.84	0.75	1.16	0.43	87.3	108.6	194.6	64.6	144.9	1448	1801.5	3227.6	1071.9	2403
P08253	72 kDa type IV collagenase OS=Homo sapiens OX=9606 GN=MMP2 PE=1 SV=2	0	30.45	17	9	11	8	8	660	73.8	5.47	21.6	9	Pf00040, Pf00045, Pf00413, Pf01471	4313	ENSG00000087245.12	MMP2	16	1	1.289	2.307	1.654	1.59	1.79	0.78	0.961	1.451	0.37	1.21	0.73	0.67	0.84	-0.36	-0.06	0.54	76.5	98.7	176.6	126.6	121.7	541.2	697.7	1248.8	895.1	860.4
P98095	Fibulin-2 OS=Homo sapiens OX=9606 GN=FBLN2 PE=1 SV=2	0	61.147	18	15	29	15	15	1184	126.5	4.82	56.8	15	Pf01821, Pf07645, Pf12662, Pf14670	2199	ENSG00000163520.13	FBLN2	3	0	1.207	2.161	1.693	1.682	1.79	0.713	0.993	1.285	0.27	1.11	0.76	0.75	0.84	-0.49	-0.01	0.36	77.5	93.6	167.5	131.2	130.3	1111.5	1342	2402.1	1882.2	1869
P0C0L4	Complement C4-A OS=Homo sapiens OX=9606 GN=C4A PE=1 SV=2	0	203.291	32	47	89	2	2	1744	192.7	7.08	150.74	47	Pf00207, Pf01759, Pf01821, Pf01835, Pf07677, Pf07678, Pf07703, Pf10569, Pf11974, Pf13249	720; 721	ENSG00000244731.7	C4A; C4B	6	0	0.971	1.735	0.749	1.21	1.788	1.295	1.614	1.435	-0.04	0.8	-0.42	0.27	0.84	0.37	0.69	0.52	105.9	102.8	183.8	79.4	128.1	153.6	149.1	266.5	115.1	185.8
P02511	Alpha-crystallin B chain OS=Homo sapiens OX=9606 GN=CRYAB PE=1 SV=2	0	36.958	53	9	15	9	9	175	20.1	7.33	32.27	9	Pf00011, Pf00525	1410	ENSG00000109846.7	CRYAB	11	0	0.364	0.65	0.387	0.264	1.787	0.941	0.683	2.462	-1.46	-0.62	-1.37	-1.92	0.84	-0.09	-0.55	1.3	225.2	81.9	146.4	87.1	59.4	2650.5	963.8	1722.4	1024.7	699.6
A6NI72	Putative neutrophil cytosol factor 1B OS=Homo sapiens OX=9606 GN=NCF1B PE=5 SV=2	0	20.283	19	5	7	0	5	391	44.8	9.13	12.21	5	Pf00018, Pf00787, Pf07653, Pf08944, Pf14604	654816		NCF1B	7	0	0.962	1.718	1.334	1.541	1.786	0.721	1.156	1.114	-0.06	0.78	0.42	0.62	0.84	-0.47	0.21	0.16	91.5	88.1	157.2	122.1	141.1	260.3	250.4	447.2	347.2	401.2
P21810	Biglycan OS=Homo sapiens OX=9606 GN=BGN PE=1 SV=2	0	118.18	47	15	91	14	14	368	41.6	7.52	191.23	15	Pf01462, Pf12799, Pf13855, Pf14580	633	ENSG00000182492.15	BGN	X	0	0.483	0.86	0.585	0.45	1.779	0.826	0.769	1.912	-1.05	-0.22	-0.77	-1.15	0.83	-0.28	-0.38	0.94	177.6	85.8	152.7	103.9	79.9	6133.3	2964.1	5274.1	3587.9	2758
P24593	Insulin-like growth factor-binding protein 5 OS=Homo sapiens OX=9606 GN=IGFBP5 PE=1 SV=1	0.002	4.938	10	3	3	3	3	272	30.6	8.21	6.9	3	Pf00086, Pf00219	3488	ENSG00000115461.4	IGFBP5	2	0	1.008	1.792	0.95	0.941	1.777	1.061	0.99	1.904	0.01	0.84	-0.07	-0.09	0.83	0.09	-0.01	0.93	105.4	106.3	188.9	100.2	99.2	291.2	293.6	521.8	276.8	274.1
P08842	Steryl-sulfatase OS=Homo sapiens OX=9606 GN=STS PE=1 SV=2	0	15.962	8	4	5	4	4	583	65.5	7.66	4.91	4	Pf00884, Pf01663, Pf14707	412	ENSG00000101846.6	STS	X	0	0.914	1.625	1.203	1.282	1.777	0.76	1.066	1.267	-0.13	0.7	0.27	0.36	0.83	-0.4	0.09	0.34	99.6	91.1	161.8	119.8	127.7	95.7	87.5	155.5	115.1	122.7
O15061	Synemin OS=Homo sapiens OX=9606 GN=SYNM PE=1 SV=2	0	220.086	37	54	99	54	54	1565	172.7	5.16	218.96	54	Pf00038	23336		SYNM	15	0	0.252	0.445	0.529	0.225	1.768	0.475	0.425	1.976	-1.99	-1.17	-0.92	-2.15	0.82	-1.07	-1.23	0.98	244.8	61.6	108.9	129.6	55.1	16651.1	4189.4	7407.2	8811.4	3748.1
P07996	Thrombospondin-1 OS=Homo sapiens OX=9606 GN=THBS1 PE=1 SV=2	0	145.384	32	34	60	32	32	1170	129.3	4.94	115.25	34	Pf00090, Pf00093, Pf02412, Pf05735, Pf12947	7057	ENSG00000137801.10	THBS1	15	2	1.488	2.625	1.107	1.235	1.764	1.345	1.116	2.126	0.57	1.39	0.15	0.3	0.82	0.43	0.16	1.09	8.5	12.7	22.3	9.4	10.5	3203.9	4768.6	8409.8	3545.8	3955.8
Q93099	Homogentisate 1,2-dioxygenase OS=Homo sapiens OX=9606 GN=HGD PE=1 SV=2	0	8.176	13	4	4	4	4	445	49.9	6.96	2.38	4	Pf04209	3081	ENSG00000113924.11	HGD	3	0	0.719	1.263	0.866	1.158	1.757	0.83	1.337	1.091	-0.48	0.34	-0.21	0.21	0.81	-0.27	0.42	0.13	119.8	86.2	151.4	103.8	138.8	30.2	21.7	38.2	26.2	35
P84157	Matrix-remodeling-associated protein 7 OS=Homo sapiens OX=9606 GN=MXRA7 PE=1 SV=1	0.001	7.18	27	3	5	3	3	204	21.5	4.26	2.36	3		439921	ENSG00000182534.13	MXRA7	17	0	1.093	1.918	1.01	1.285	1.755	1.082	1.272	1.493	0.13	0.94	0.01	0.36	0.81	0.11	0.35	0.58	95.1	104	182.5	96.1	122.2	24.1	26.3	46.2	24.4	31
P20851	C4b-binding protein beta chain OS=Homo sapiens OX=9606 GN=C4BPB PE=1 SV=1	0	13.928	22	5	7	5	5	252	28.3	5.14	11.99	5	Pf00084	725	ENSG00000123843.12	C4BPB	1	0	1.019	1.786	0.744	1.935	1.752	1.369	2.6	0.923	0.03	0.84	-0.43	0.95	0.81	0.45	1.38	-0.12	92.5	94.3	165.2	68.9	179	600.3	611.8	1071.9	446.7	1161.4
P36955	Pigment epithelium-derived factor OS=Homo sapiens OX=9606 GN=SERPINF1 PE=1 SV=4	0	50.952	27	11	21	11	11	418	46.3	6.38	34.1	11	Pf00079	5176	ENSG00000132386.10	SERPINF1	17	0	1.001	1.753	1.155	0.805	1.752	0.867	0.697	2.179	0	0.81	0.21	-0.31	0.81	-0.21	-0.52	1.12	105	105.1	184.1	121.3	84.5	1342.1	1343.3	2352.9	1550	1080
O95395	Beta-1,3-galactosyl-O-glycosyl-glycoprotein beta-1,6-N-acetylglucosaminyltransferase 3 OS=Homo sapiens OX=9606 GN=GCNT3 PE=2 SV=1	0	27.69	21	8	10	8	8	438	50.8	8.25	17.38	8	Pf02485	9245	ENSG00000140297.12	GCNT3	15	0	0.884	1.544	1.014	1.483	1.747	0.871	1.463	1.041	-0.18	0.63	0.02	0.57	0.8	-0.2	0.55	0.06	101.3	89.5	156.3	102.7	150.2	359.3	317.5	554.7	364.4	533
Q86VR2	Reticulophagy regulator 3 OS=Homo sapiens OX=9606 GN=RETREG3 PE=1 SV=1	0.002	4.986	5	2	2	2	2	466	51.4	4.97	0	2	Pf02453	162427	ENSG00000141699.10	FAM134C; RETREG3	17	0	1.085	1.876	1.051	1.29	1.73	1.032	1.227	1.454	0.12	0.91	0.07	0.37	0.79	0.05	0.3	0.54	95.2	103.3	178.6	100.1	122.8	125.1	135.7	234.7	131.5	161.4
Q15080	Neutrophil cytosol factor 4 OS=Homo sapiens OX=9606 GN=NCF4 PE=1 SV=2	0	21.893	24	8	10	8	8	339	39	6.83	11.71	8	Pf00018, Pf00564, Pf00787, Pf07653, Pf14604	4689	ENSG00000100365.14	NCF4	22	0	1.006	1.73	1.139	1.414	1.72	0.883	1.242	1.224	0.01	0.79	0.19	0.5	0.78	-0.18	0.31	0.29	95.4	96	165.1	108.6	134.9	506.5	509.5	876.5	576.7	716.3
Q9BXN1	Asporin OS=Homo sapiens OX=9606 GN=ASPN PE=1 SV=2	0	77.487	38	14	42	14	14	380	43.4	7.08	101.59	14	Pf01462, Pf12799, Pf13855	54829	ENSG00000106819.11	ASPN	9	0	0.35	0.602	0.355	0.215	1.719	0.985	0.605	2.801	-1.51	-0.73	-1.49	-2.22	0.78	-0.02	-0.73	1.49	237.9	83.3	143.2	84.5	51.1	6095	2133.6	3667.6	2165	1309.5
P12829	Myosin light chain 4 OS=Homo sapiens OX=9606 GN=MYL4 PE=1 SV=3	0.001	6.056	11	2	2	1	2	197	21.6	5.03	4.07	2	Pf13499	4635	ENSG00000198336.9	MYL4	17	0	1.255	2.156	1.385	1.837	1.718	0.906	1.327	1.173	0.33	1.11	0.47	0.88	0.78	-0.14	0.41	0.23	78.6	98.6	169.5	108.8	144.4	32.3	40.5	69.6	44.7	59.3
Q16775	Hydroxyacylglutathione hydrolase, mitochondrial OS=Homo sapiens OX=9606 GN=HAGH PE=1 SV=2	0	16.704	17	4	6	4	4	308	33.8	8.12	9.27	4	Pf00753	3029	ENSG00000063854.12	HAGH	16	0	0.853	1.467	0.852	0.903	1.718	1.002	1.061	1.623	-0.23	0.55	-0.23	-0.15	0.78	0	0.08	0.7	118.2	100.9	173.4	100.7	106.8	205.5	175.4	301.4	175	185.6
P02750	Leucine-rich alpha-2-glycoprotein OS=Homo sapiens OX=9606 GN=LRG1 PE=1 SV=2	0	18.473	18	6	8	5	5	347	38.2	6.95	15.91	6	Pf12799, Pf13855	116844	ENSG00000171236.9	LRG1	19	0	0.889	1.525	0.668	0.839	1.716	1.331	1.257	1.817	-0.17	0.61	-0.58	-0.25	0.78	0.41	0.33	0.86	121.9	108.4	186	81.4	102.3	733.5	651.9	1118.9	489.8	615.7
Q10588	ADP-ribosyl cyclase/cyclic ADP-ribose hydrolase 2 OS=Homo sapiens OX=9606 GN=BST1 PE=1 SV=2	0	8.223	11	4	4	4	4	318	35.7	7.8	7.37	4	Pf02267	683	ENSG00000109743.10	BST1	4	0	0.98	1.677	0.993	1.231	1.712	0.987	1.24	1.362	-0.03	0.75	-0.01	0.3	0.78	-0.02	0.31	0.45	102	100	171.1	101.3	125.6	380.3	372.6	637.9	377.6	468.3
P27338	Amine oxidase [flavin-containing] B OS=Homo sapiens OX=9606 GN=MAOB PE=1 SV=3	0	51.607	26	14	24	9	9	520	58.7	7.5	53.34	14	Pf00070, Pf00890, Pf01266, Pf01494, Pf01593, Pf01946, Pf03486, Pf07992, Pf12831, Pf13450, Pf13738	4129	ENSG00000069535.13	MAOB	X	0	0.418	0.716	0.72	0.629	1.712	0.581	0.874	1.138	-1.26	-0.48	-0.47	-0.67	0.78	-0.78	-0.19	0.19	172.3	72.1	123.3	124	108.4	1065.9	445.9	763.2	767.3	670.5
P02746	Complement C1q subcomponent subunit B OS=Homo sapiens OX=9606 GN=C1QB PE=1 SV=3	0	10.065	11	3	3	3	3	253	26.7	8.63	2.81	3	Pf00229, Pf00386	713	ENSG00000173369.15	C1QB	1	0	0.716	1.223	0.746	0.768	1.708	0.96	1.03	1.592	-0.48	0.29	-0.42	-0.38	0.77	-0.06	0.04	0.67	134.7	96.5	164.8	100.5	103.5	306.8	219.7	375.1	228.9	235.7
P27487	Dipeptidyl peptidase 4 OS=Homo sapiens OX=9606 GN=DPP4 PE=1 SV=2	0	20.236	10	8	9	8	8	766	88.2	6.04	17.58	8	Pf00326, Pf00930, Pf01738, Pf12695, Pf12697	1803	ENSG00000197635.9	DPP4	2	0	0.751	1.28	0.932	1.807	1.705	0.806	1.939	0.709	-0.41	0.36	-0.1	0.85	0.77	-0.31	0.96	-0.5	104	78.1	133.1	96.9	187.9	692.3	520	886.5	645.2	1250.9
Q8TDH9	Biogenesis of lysosome-related organelles complex 1 subunit 5 OS=Homo sapiens OX=9606 GN=BLOC1S5 PE=1 SV=1	0	12.188	20	4	5	4	4	187	21.6	7.59	7.84	4	Pf14942	63915	ENSG00000188428.19	BLOC1S5	6	0	1.174	2.001	0.927	1.103	1.704	1.267	1.19	1.814	0.23	1	-0.11	0.14	0.77	0.34	0.25	0.86	96.7	113.5	193.5	89.6	106.7	152.7	179.3	305.5	141.5	168.4
Q8NAP3	Zinc finger and BTB domain-containing protein 38 OS=Homo sapiens OX=9606 GN=ZBTB38 PE=1 SV=2	0.003	4.383	2	2	2	2	2	1195	134.2	8.03	1.72	2	Pf00096, Pf00651, Pf13465	253461	ENSG00000177311.11	ZBTB38	3	0	1.059	1.805	1.072	1.029	1.704	0.988	0.96	1.754	0.08	0.85	0.1	0.04	0.77	-0.02	-0.06	0.81	100.6	106.5	181.6	107.8	103.5	134.4	142.4	242.6	144.1	138.3
Q13683	Integrin alpha-7 OS=Homo sapiens OX=9606 GN=ITGA7 PE=1 SV=3	0	13.037	3	4	5	4	4	1181	128.9	5.73	7.13	4	Pf01839, Pf08441, Pf13517	3679	ENSG00000135424.15	ITGA7	12	0	0.459	0.782	0.628	0.409	1.703	0.731	0.651	1.914	-1.12	-0.35	-0.67	-1.29	0.77	-0.45	-0.62	0.94	49.8	22.9	39	31.3	20.4	371.1	170.5	290.2	233.1	151.7
Q96EY5	Multivesicular body subunit 12A OS=Homo sapiens OX=9606 GN=MVB12A PE=1 SV=1	0	12.902	17	3	4	3	3	273	28.8	8.91	4.06	3	Pf10240	93343	ENSG00000141971.12	FAM125A; MVB12A	19	0	1.082	1.842	1.285	1.737	1.702	0.843	1.352	1.06	0.11	0.88	0.36	0.8	0.77	-0.25	0.44	0.08	86.4	93.5	159.1	111	150.1	134.1	145.1	247	172.3	232.9
O95816	BAG family molecular chaperone regulator 2 OS=Homo sapiens OX=9606 GN=BAG2 PE=1 SV=1	0	24.332	32	6	7	6	6	211	23.8	6.7	18.71	6	Pf02179	9532	ENSG00000112208.11	BAG2	6	0	0.659	1.122	0.792	1.401	1.701	0.833	1.77	0.801	-0.6	0.17	-0.34	0.49	0.77	-0.26	0.82	-0.32	120.6	79.5	135.3	95.5	169	807	532.1	905.4	638.8	1130.6
P01700	Immunoglobulin lambda variable 1-47 OS=Homo sapiens OX=9606 GN=IGLV1-47 PE=1 SV=2	0	12.536	25	2	3	1	2	117	12.3	5.91	10.28	2	Pf07686	28822	ENSG00000211648.2	IGLV1-47	22	0	0.622	1.057	0.895	0.848	1.7	0.695	0.947	1.247	-0.69	0.08	-0.16	-0.24	0.77	-0.53	-0.08	0.32	135.7	84.4	143.5	121.5	115	425.7	264.7	450.1	381.1	360.8
O60942	mRNA-capping enzyme OS=Homo sapiens OX=9606 GN=RNGTT PE=1 SV=1	0.002	5.288	5	2	2	2	2	597	68.5	8.13	0	2	Pf00782, Pf01068, Pf01331, Pf03919	8732	ENSG00000111880.15	RNGTT	6	0	1.385	2.35	0.852	1.266	1.697	1.625	1.485	1.857	0.47	1.23	-0.23	0.34	0.76	0.7	0.57	0.89	87.6	121.3	205.7	74.6	110.8	25.6	35.5	60.2	21.8	32.4
Q13753	Laminin subunit gamma-2 OS=Homo sapiens OX=9606 GN=LAMC2 PE=1 SV=2	0	26.631	8	9	10	9	9	1193	130.9	6.19	19.23	9	Pf00052, Pf00053, Pf01576, Pf05262, Pf05557, Pf08429, Pf12128, Pf13514	3918	ENSG00000058085.14	LAMC2	1	0	1.128	1.914	1.355	2.291	1.697	0.832	1.691	0.835	0.17	0.94	0.44	1.2	0.76	-0.27	0.76	-0.26	78	88	149.4	105.8	178.8	302.7	341.4	579.4	410.2	693.5
P05997	Collagen alpha-2(V) chain OS=Homo sapiens OX=9606 GN=COL5A2 PE=1 SV=3	0	14.948	5	5	5	5	5	1499	144.8	6.46	9.63	5	Pf00093, Pf01391, Pf01410, Pf14828	1290	ENSG00000204262.11	COL5A2	2	0	1.218	2.051	1.373	1.608	1.685	0.887	1.171	1.276	0.28	1.04	0.46	0.69	0.75	-0.17	0.23	0.35	82.8	100.8	169.8	113.6	133.1	326.4	397.5	669.5	448.2	524.8
Q9UM07	Protein-arginine deiminase type-4 OS=Homo sapiens OX=9606 GN=PADI4 PE=1 SV=2	0	13.15	8	4	5	4	4	663	74	6.58	4.26	4	Pf03068, Pf08526, Pf08527	23569	ENSG00000280908.2; ENSG00000159339.13	PADI4	1; CHR_HG2095_PATCH	0	1.194	2.01	1.664	1.54	1.684	0.718	0.926	1.306	0.26	1.01	0.73	0.62	0.75	-0.48	-0.11	0.38	81	96.7	162.8	134.7	124.7	62.1	74.1	124.8	103.3	95.6
Q05707	Collagen alpha-1(XIV) chain OS=Homo sapiens OX=9606 GN=COL14A1 PE=1 SV=3	0	240.32	33	47	118	47	47	1796	193.4	5.3	248.08	47	Pf00041, Pf00092, Pf01391, Pf13519	7373	ENSG00000187955.11	COL14A1	8	0	0.301	0.504	0.563	0.302	1.678	0.534	0.536	1.672	-1.73	-0.99	-0.83	-1.73	0.75	-0.91	-0.9	0.74	224.7	67.6	113.4	126.5	67.8	20239.5	6083.6	10208.5	11395.6	6106.9
P09936	Ubiquitin carboxyl-terminal hydrolase isozyme L1 OS=Homo sapiens OX=9606 GN=UCHL1 PE=1 SV=2	0.001	5.85	12	2	2	2	2	223	24.8	5.48	2.66	2	Pf01088	7345	ENSG00000154277.12	UCHL1	4	0	0.265	0.443	0.357	0.238	1.673	0.741	0.667	1.859	-1.92	-1.18	-1.48	-2.07	0.74	-0.43	-0.59	0.89	260.5	69	115.4	93.1	62.1	323.1	85.5	143.1	115.5	77
P02649	Apolipoprotein E OS=Homo sapiens OX=9606 GN=APOE PE=1 SV=1	0	59.668	52	16	24	16	16	317	36.1	5.73	44.61	16	Pf01442	348	ENSG00000130203.9	APOE	19	0	1.08	1.804	0.971	1.319	1.67	1.112	1.358	1.368	0.11	0.85	-0.04	0.4	0.74	0.15	0.44	0.45	36.4	39.3	65.7	35.4	48	2368.7	2558.6	4273.4	2300.3	3124.4
Q8N6Q3	CD177 antigen OS=Homo sapiens OX=9606 GN=CD177 PE=1 SV=2	0	8.711	6	3	3	3	3	437	46.3	6.29	7.64	3	Pf00021	57126		CD177	19	0	0.615	1.026	0.813	0.74	1.669	0.755	0.909	1.387	-0.7	0.04	-0.3	-0.44	0.74	-0.4	-0.14	0.47	143.1	87.9	146.8	116.4	105.8	392.7	241.3	402.9	319.5	290.4
P20774	Mimecan OS=Homo sapiens OX=9606 GN=OGN PE=1 SV=1	0	60.205	37	14	44	14	14	298	33.9	5.63	99	14	Pf12799, Pf13855	4969	ENSG00000106809.10	OGN	9	0	0.119	0.198	0.179	0.086	1.669	0.665	0.481	2.305	-3.07	-2.33	-2.48	-3.54	0.74	-0.59	-1.05	1.2	379.2	45.1	75.3	67.8	32.7	17409.5	2071	3455.7	3114.6	1499.3
Q12884	Prolyl endopeptidase FAP OS=Homo sapiens OX=9606 GN=FAP PE=1 SV=5	0	12.521	5	5	5	4	4	760	87.7	6.65	9.61	5	Pf00326, Pf00930, Pf02129, Pf12695, Pf12697	2191	ENSG00000078098.13	FAP	2	0	2.279	3.796	3.433	2.843	1.665	0.664	0.828	1.335	1.19	1.92	1.78	1.51	0.74	-0.59	-0.27	0.42	44.9	102.4	170.6	154.3	127.8	123.6	281.7	469.1	424.3	351.4
Q9Y6Q1	Calpain-6 OS=Homo sapiens OX=9606 GN=CAPN6 PE=1 SV=2	0	10.527	7	4	4	4	4	641	74.5	7.05	6.17	4	Pf00168, Pf00648, Pf01067	827	ENSG00000077274.8	CAPN6	X	0	0.851	1.417	0.855	2.399	1.665	0.995	2.806	0.59	-0.23	0.5	-0.23	1.26	0.74	-0.01	1.49	-0.76	92	78.3	130.3	78.7	220.7	135.2	115.1	191.5	115.6	324.4
Q9UHR6	Zinc finger HIT domain-containing protein 2 OS=Homo sapiens OX=9606 GN=ZNHIT2 PE=1 SV=1	0.002	4.906	4	2	3	2	2	403	42.9	5.99	2.59	2	Pf04438	741	ENSG00000174276.6	ZNHIT2	11	0	1.52	2.514	1.954	3.124	1.654	0.778	1.598	0.805	0.6	1.33	0.97	1.64	0.73	-0.36	0.68	-0.31	59.3	90.2	149.2	115.9	185.3	9.5	14.4	23.9	18.6	29.7
Q96BI1	Solute carrier family 22 member 18 OS=Homo sapiens OX=9606 GN=SLC22A18 PE=1 SV=3	0	11.381	6	3	5	3	3	424	44.8	9.57	12.77	3	Pf07690	5002	ENSG00000110628.13	SLC22A18	11	0	0.962	1.591	1.048	1.477	1.653	0.918	1.41	1.077	-0.06	0.67	0.07	0.56	0.73	-0.12	0.5	0.11	98.7	95	157	103.4	145.8	459.9	442.5	731.7	481.9	679.5
P00973	2'-5'-oligoadenylate synthase 1 OS=Homo sapiens OX=9606 GN=OAS1 PE=1 SV=4	0	8.866	7	3	4	3	3	400	46	8.22	6.42	3	Pf10421	4938	ENSG00000089127.12	OAS1	12	0	0.897	1.48	1.156	1.47	1.65	0.776	1.272	1.006	-0.16	0.57	0.21	0.56	0.72	-0.37	0.35	0.01	99.9	89.6	147.9	115.5	147	240.7	215.9	356.2	278.2	353.9
P15104	Glutamine synthetase OS=Homo sapiens OX=9606 GN=GLUL PE=1 SV=4	0	8.984	6	2	3	2	2	373	42	6.89	8.11	2	Pf00120, Pf03951	2752	ENSG00000135821.17	GLUL	1	0	0.654	1.078	0.724	0.806	1.648	0.904	1.113	1.338	-0.61	0.11	-0.47	-0.31	0.72	-0.15	0.15	0.42	140.8	92.1	151.8	101.9	113.5	376	246	405.3	272.2	303
P29317	Ephrin type-A receptor 2 OS=Homo sapiens OX=9606 GN=EPHA2 PE=1 SV=2	0	25.895	10	9	12	6	6	976	108.2	6.23	17.29	9	Pf00041, Pf00069, Pf00536, Pf01404, Pf07647, Pf07699, Pf07714, Pf09294, Pf14575	1969	ENSG00000142627.12	EPHA2	1	0	1.505	2.478	1.443	2.705	1.646	1.043	1.874	0.916	0.59	1.31	0.53	1.44	0.72	0.06	0.91	-0.13	65.7	98.9	162.8	94.8	177.7	82.1	123.6	203.4	118.5	222.1
Q9UGM3	Deleted in malignant brain tumors 1 protein OS=Homo sapiens OX=9606 GN=DMBT1 PE=1 SV=2	0	21.875	14	6	10	6	6	2413	260.6	5.44	15.53	6	Pf00100, Pf00431, Pf00530	1755	ENSG00000187908.16	DMBT1	10	0	1.235	2.034	1.447	3.682	1.646	0.854	2.545	0.552	0.3	1.02	0.53	1.88	0.72	-0.23	1.35	-0.86	63.8	78.9	129.8	92.4	235.1	302.3	373.4	614.8	437.5	1113.1
Q9UPQ0	LIM and calponin homology domains-containing protein 1 OS=Homo sapiens OX=9606 GN=LIMCH1 PE=1 SV=4	0.001	5.631	2	2	2	2	2	1083	121.8	6.47	4.42	2	Pf00307, Pf00412	22998	ENSG00000064042.17	LIMCH1	4	0	0.981	1.606	0.824	0.942	1.638	1.191	1.144	1.704	-0.03	0.68	-0.28	-0.09	0.71	0.25	0.19	0.77	112.1	109.9	180	92.3	105.6	50.5	49.5	81.1	41.6	47.6
Q9UMD9	Collagen alpha-1(XVII) chain OS=Homo sapiens OX=9606 GN=COL17A1 PE=1 SV=3	0	8.216	2	4	5	4	4	1497	150.3	8.79	7.31	4		1308	ENSG00000065618.18	COL17A1	10	0	0.846	1.386	1.225	1.467	1.638	0.691	1.198	0.945	-0.24	0.47	0.29	0.55	0.71	-0.53	0.26	-0.08	101.3	85.7	140.4	124	148.6	418.7	354.3	580.4	512.8	614.3
Q2TB90	Putative hexokinase HKDC1 OS=Homo sapiens OX=9606 GN=HKDC1 PE=1 SV=3	0	30.653	12	10	12	8	8	917	102.5	7.12	23.52	10	Pf00349, Pf03727	80201	ENSG00000156510.12	HKDC1	10	0	1.723	2.818	1.979	3.149	1.635	0.871	1.591	0.895	0.79	1.49	0.99	1.66	0.71	-0.2	0.67	-0.16	56.2	96.9	158.5	111.3	177.1	222.9	384.1	628.1	441.2	702
P07357	Complement component C8 alpha chain OS=Homo sapiens OX=9606 GN=C8A PE=1 SV=2	0	16.843	11	4	5	4	4	584	65.1	6.47	7.95	4	Pf00057, Pf00090, Pf01823	731	ENSG00000157131.10	C8A	1	0	1.241	2.028	1.042	1.483	1.633	1.192	1.424	1.367	0.31	1.02	0.06	0.57	0.71	0.25	0.51	0.45	88.3	109.6	179.1	92	131	282.5	350.7	572.9	294.3	419
Q16740	ATP-dependent Clp protease proteolytic subunit, mitochondrial OS=Homo sapiens OX=9606 GN=CLPP PE=1 SV=1	0	18.901	24	5	8	5	5	277	30.2	8.09	10.15	5	Pf00574	8192	ENSG00000125656.8	CLPP	19	0	1.171	1.908	1.243	1.201	1.63	0.942	0.966	1.589	0.23	0.93	0.31	0.26	0.7	-0.09	-0.05	0.67	92	107.7	175.5	114.3	110.5	198.2	232.1	378.1	246.3	238
P00450	Ceruloplasmin OS=Homo sapiens OX=9606 GN=CP PE=1 SV=1	0	135.848	27	26	60	26	26	1065	122.1	5.72	123.78	26	Pf00394, Pf07731, Pf07732	1356		CP	3	0	0.699	1.137	0.627	0.632	1.628	1.114	1.009	1.798	-0.52	0.19	-0.67	-0.66	0.7	0.16	0.01	0.85	146.5	102.3	166.6	91.8	92.7	4831	3374.8	5495.2	3028.5	3055.6
P22676	Calretinin OS=Homo sapiens OX=9606 GN=CALB2 PE=2 SV=2	0	21.954	25	8	9	7	8	271	31.5	5.15	11.25	8	Pf00036, Pf13405, Pf13499	794	ENSG00000282830.1; ENSG00000172137.18	CALB2	16; CHR_HSCHR16_4_CTG3_1	0	0.473	0.768	0.5	0.604	1.624	0.945	1.207	1.273	-1.08	-0.38	-1	-0.73	0.7	-0.08	0.27	0.35	179.4	84.8	137.8	89.7	108.3	662	313	508.4	331.1	399.5
Q9UI30	Multifunctional methyltransferase subunit TRM112-like protein OS=Homo sapiens OX=9606 GN=TRMT112 PE=1 SV=1	0	13.506	44	4	7	4	4	125	14.2	5.26	2.44	4	Pf03966	51504	ENSG00000173113.6	TRMT112	11	0	1.125	1.824	1.447	1.771	1.622	0.777	1.224	1.03	0.17	0.87	0.53	0.82	0.7	-0.36	0.29	0.04	83.7	94.2	152.7	121.1	148.3	131.4	147.8	239.7	190.1	232.7
P10643	Complement component C7 OS=Homo sapiens OX=9606 GN=C7 PE=1 SV=2	0	30.882	13	10	13	9	9	843	93.5	6.48	21.13	10	Pf00084, Pf01823	730	ENSG00000112936.18	C7	5	1	1.018	1.65	0.793	1.347	1.622	1.283	1.698	1.225	0.03	0.72	-0.33	0.43	0.7	0.36	0.76	0.29	103.3	105.1	170.5	81.9	139.1	1264.7	1286.8	2086.7	1002.8	1703.2
Q7L311	Armadillo repeat-containing X-linked protein 2 OS=Homo sapiens OX=9606 GN=ARMCX2 PE=2 SV=1	0.005	3.881	4	2	2	2	2	632	65.6	8.53	0	2	Pf00514, Pf04826, Pf09759	9823	ENSG00000184867.13	ARMCX2	X	0	0.803	1.298	1.036	1.726	1.617	0.775	1.666	0.752	-0.32	0.38	0.05	0.79	0.69	-0.37	0.74	-0.41	102.3	82.2	132.8	106	176.7	47	37.7	61	48.7	81.1
P02751	Fibronectin OS=Homo sapiens OX=9606 GN=FN1 PE=1 SV=4	0	490.955	47	87	314	87	87	2386	262.5	5.71	651.99	87	Pf00039, Pf00040, Pf00041	2335	ENSG00000115414.18	FN1	2	0	1.203	1.939	1.158	1.53	1.612	1.039	1.321	1.268	0.27	0.96	0.21	0.61	0.69	0.06	0.4	0.34	87.9	105.7	170.4	101.7	134.4	20346.6	24479.3	39455.6	23555.1	31125.9
Q02817	Mucin-2 OS=Homo sapiens OX=9606 GN=MUC2 PE=1 SV=2	0	386.846	17	64	285	63	63	5179	540	5.8	555.66	64	Pf00007, Pf00094, Pf01826, Pf03045, Pf08742, Pf13330	4583		MUC2	11	1	0.82	1.321	1.02	0.463	1.612	0.804	0.454	2.857	-0.29	0.4	0.03	-1.11	0.69	-0.32	-1.14	1.51	124.9	102.4	165.1	127.5	57.8	21307.2	17465.7	28157.4	21735.4	9857.1
O75427	Leucine-rich repeat and calponin homology domain-containing protein 4 OS=Homo sapiens OX=9606 GN=LRCH4 PE=1 SV=2	0	18.597	11	6	6	6	6	683	73.4	8.22	8.67	6	Pf00307, Pf11971, Pf12799, Pf13855	4034	ENSG00000077454.15	LRCH4	7	0	1.444	2.324	1.811	2.686	1.609	0.798	1.483	0.865	0.53	1.22	0.86	1.43	0.69	-0.33	0.57	-0.21	64.8	93.5	150.5	117.3	174	45.2	65.3	105	81.9	121.4
Q9UBY9	Heat shock protein beta-7 OS=Homo sapiens OX=9606 GN=HSPB7 PE=1 SV=1	0	13.478	22	3	4	3	3	170	18.6	6.52	9.22	3	Pf00011	27129	ENSG00000173641.17	HSPB7	1	0	0.683	1.098	0.72	0.625	1.608	0.948	0.867	1.756	-0.55	0.13	-0.47	-0.68	0.69	-0.08	-0.21	0.81	145.4	99.3	159.6	104.8	90.9	241.8	165.1	265.4	174.2	151.1
Q9HCB6	Spondin-1 OS=Homo sapiens OX=9606 GN=SPON1 PE=1 SV=2	0	21.476	11	8	8	8	8	807	90.9	6.11	8.85	8	Pf00090, Pf02014, Pf06468	10418	ENSG00000262655.3	SPON1	11	0	0.591	0.949	0.886	0.708	1.606	0.667	0.799	1.341	-0.76	-0.07	-0.17	-0.5	0.68	-0.58	-0.32	0.42	145.1	85.8	137.8	128.6	102.8	799.2	472.4	758.7	708.1	566
Q9BT22	Chitobiosyldiphosphodolichol beta-mannosyltransferase OS=Homo sapiens OX=9606 GN=ALG1 PE=1 SV=2	0	20.244	12	6	9	5	6	464	52.5	7.23	13.53	6	Pf00534, Pf13692	56052	ENSG00000033011.11	ALG1	16	0	1.325	2.126	1.343	1.341	1.605	0.986	0.998	1.586	0.41	1.09	0.43	0.42	0.68	-0.02	0	0.67	84.1	111.4	178.8	113	112.7	591.9	784.3	1258.5	795.1	793.6
Q7L9B9	Endonuclease/exonuclease/phosphatase family domain-containing protein 1 OS=Homo sapiens OX=9606 GN=EEPD1 PE=1 SV=2	0.001	5.818	5	2	2	2	2	569	62.4	8.41	5.72	2	Pf00633, Pf03372, Pf03934, Pf12836, Pf14520, Pf14579	80820	ENSG00000122547.10	EEPD1	7	0	1.418	2.274	1.239	1.81	1.604	1.144	1.46	1.257	0.5	1.19	0.31	0.86	0.68	0.19	0.55	0.33	77.5	109.9	176.3	96.1	140.2	71.3	101.1	162.2	88.4	129
P05107	Integrin beta-2 OS=Homo sapiens OX=9606 GN=ITGB2 PE=1 SV=2	0	89.057	32	22	37	21	21	769	84.7	6.95	71.18	22	Pf00362, Pf07965, Pf08725	3689		ITGB2	21	1	1.18	1.894	1.458	1.598	1.604	0.81	1.096	1.185	0.24	0.92	0.54	0.68	0.68	-0.3	0.13	0.24	84.2	99.3	159.3	122.7	134.5	2978.5	3515.8	5640.1	4342.8	4759.6
P04083	Annexin A1 OS=Homo sapiens OX=9606 GN=ANXA1 PE=1 SV=2	0	108.744	61	21	54	21	21	346	38.7	7.02	95.97	21	Pf00191	301	ENSG00000135046.13	ANXA1	9	0	0.714	1.145	0.975	0.746	1.603	0.733	0.765	1.535	-0.49	0.2	-0.04	-0.42	0.68	-0.45	-0.39	0.62	131	93.6	150	127.7	97.7	4915.3	3510.9	5629.6	4792	3667.7
Q96Q06	Perilipin-4 OS=Homo sapiens OX=9606 GN=PLIN4 PE=1 SV=2	0	65.811	34	21	24	21	21	1357	134.3	8.73	38.19	21	Pf03036	729359	ENSG00000167676.4	PLIN4	19	0	0.244	0.391	0.386	0.203	1.603	0.631	0.524	1.929	-2.04	-1.36	-1.37	-2.3	0.68	-0.66	-0.93	0.95	269.9	65.8	105.4	104.3	54.7	3829.7	933.3	1496.2	1479.4	775.5
P01859	Immunoglobulin heavy constant gamma 2 OS=Homo sapiens OX=9606 GN=IGHG2 PE=1 SV=2	0	101.708	51	15	162	7	7	326	35.9	7.59	330.61	15	Pf07654, Pf08205	3501	ENSG00000211893.3; ENSG00000274497.2	IGHG2	14; CHR_HSCHR14_3_CTG1	1	0.632	1.012	0.814	0.632	1.601	0.776	0.777	1.6	-0.66	0.02	-0.3	-0.66	0.68	-0.37	-0.36	0.68	146.7	92.7	148.4	119.5	92.8	5779.2	3652.5	5846.5	4706.5	3654.7
Q96S55	ATPase WRNIP1 OS=Homo sapiens OX=9606 GN=WRNIP1 PE=1 SV=2	0	16.116	8	6	7	6	6	665	72.1	6.1	14.21	6	Pf00004, Pf00006, Pf00308, Pf00910, Pf03215, Pf04851, Pf05496, Pf07724, Pf07728, Pf12002, Pf13173, Pf13177, Pf13191, Pf13401	56897	ENSG00000124535.15	WRNIP1	6	0	1.679	2.683	1.388	1.891	1.598	1.21	1.363	1.419	0.75	1.42	0.47	0.92	0.68	0.28	0.45	0.5	69.4	116.6	186.3	96.3	131.3	328.3	551.4	880.9	455.5	620.9
Q9NUV9	GTPase IMAP family member 4 OS=Homo sapiens OX=9606 GN=GIMAP4 PE=1 SV=1	0	26.25	23	5	10	4	5	329	37.5	7.81	14.16	5	Pf00350, Pf01926, Pf04548	55303	ENSG00000133574.9	GIMAP4	7	0	0.728	1.163	1.011	0.784	1.598	0.72	0.776	1.483	-0.46	0.22	0.02	-0.35	0.68	-0.47	-0.37	0.57	128	93.2	148.9	129.4	100.4	821.2	597.8	955	829.8	644.1
Q14315	Filamin-C OS=Homo sapiens OX=9606 GN=FLNC PE=1 SV=3	0	526.485	47	111	271	92	92	2725	290.8	5.97	543.37	111	Pf00307, Pf00630	2318	ENSG00000128591.15	FLNC	7	1	0.37	0.591	0.491	0.297	1.598	0.753	0.606	1.988	-1.43	-0.76	-1.03	-1.75	0.68	-0.41	-0.72	0.99	209.2	77.4	123.6	102.7	62.2	29566.3	10937.2	17472.3	14517.6	8790.6
O75348	V-type proton ATPase subunit G 1 OS=Homo sapiens OX=9606 GN=ATP6V1G1 PE=1 SV=3	0	13.904	29	3	5	3	3	118	13.7	8.79	7.57	3	Pf03179	9550	ENSG00000136888.6	ATP6V1G1	9	0	0.985	1.572	1.029	1.131	1.597	0.957	1.099	1.39	-0.02	0.65	0.04	0.18	0.68	-0.06	0.14	0.48	105	103.3	165	108	118.7	345.8	340.4	543.6	355.7	391.1
P00740	Coagulation factor IX OS=Homo sapiens OX=9606 GN=F9 PE=1 SV=2	0	18.181	17	6	6	6	6	461	51.7	5.47	7.37	6	Pf00008, Pf00089, Pf00594, Pf13365, Pf14670	2158	ENSG00000101981.10	F9	X	0	1.091	1.738	0.99	1.318	1.593	1.102	1.332	1.318	0.13	0.8	-0.01	0.4	0.67	0.14	0.41	0.4	97.8	106.7	169.9	96.8	128.9	244.9	267.2	425.5	242.4	322.8
P15153	Ras-related C3 botulinum toxin substrate 2 OS=Homo sapiens OX=9606 GN=RAC2 PE=1 SV=1	0	39.568	41	7	30	3	3	192	21.4	7.61	81.08	7	Pf00025, Pf00071, Pf08477	5880	ENSG00000128340.14	RAC2	22	0	0.78	1.243	1.004	1.024	1.593	0.777	1.019	1.214	-0.36	0.31	0.01	0.03	0.67	-0.36	0.03	0.28	118.8	92.7	147.7	119.3	121.6	1115.1	870.3	1386.4	1119.9	1141.7
P21589	5'-nucleotidase OS=Homo sapiens OX=9606 GN=NT5E PE=1 SV=1	0	31.835	22	10	14	10	10	574	63.3	7.03	18.68	10	Pf00149, Pf02872, Pf09587	4907	ENSG00000135318.11	NT5E	6	0	1.023	1.628	1.109	1.22	1.592	0.922	1.1	1.335	0.03	0.7	0.15	0.29	0.67	-0.12	0.14	0.42	100.3	102.6	163.4	111.3	122.4	549.4	562	894.6	609.4	670
O14498	Immunoglobulin superfamily containing leucine-rich repeat protein OS=Homo sapiens OX=9606 GN=ISLR PE=2 SV=1	0.001	7.564	8	3	5	3	3	428	46	5.15	4.25	3	Pf07679, Pf13855	3671	ENSG00000129009.12	ISLR	15	0	1.421	2.262	2.024	1.384	1.591	0.702	0.684	1.634	0.51	1.18	1.02	0.47	0.67	-0.51	-0.55	0.71	74.2	105.4	167.7	150.1	102.6	60.7	86.3	137.3	122.8	84
Q9NR99	Matrix-remodeling-associated protein 5 OS=Homo sapiens OX=9606 GN=MXRA5 PE=1 SV=3	0	102.416	12	31	38	31	31	2828	312	8.32	76.04	31	Pf00047, Pf07679, Pf13855, Pf13895, Pf13927	25878	ENSG00000101825.7	MXRA5	X	0	1.541	2.449	1.467	1.838	1.59	1.05	1.253	1.333	0.62	1.29	0.55	0.88	0.67	0.07	0.33	0.41	72.3	111.4	177.2	106.1	133	2249.1	3465.2	5509	3299.5	4134.3
O94842	TOX high mobility group box family member 4 OS=Homo sapiens OX=9606 GN=TOX4 PE=1 SV=1	0	12.329	7	3	4	3	3	621	66.2	5.06	6.96	3	Pf00505, Pf09011	9878	ENSG00000092203.13	TOX4	14	0	1.278	2.03	1.291	1.604	1.589	0.99	1.242	1.266	0.35	1.02	0.37	0.68	0.67	-0.02	0.31	0.34	83.3	106.4	169.1	107.5	133.6	125.5	160.3	254.8	162	201.3
Q8TCE6	Protein FAM45A OS=Homo sapiens OX=9606 GN=FAM45A PE=2 SV=1	0.001	7.256	8	2	2	1	2	357	40.5	6.61	4.79	2	Pf08616, Pf09794	404636	ENSG00000119979.16	FAM45A	10	0	0.897	1.424	0.96	1.161	1.588	0.934	1.209	1.227	-0.16	0.51	-0.06	0.22	0.67	-0.1	0.27	0.3	110.3	98.9	157	105.9	128	22.6	20.3	32.2	21.7	26.2
P22897	Macrophage mannose receptor 1 OS=Homo sapiens OX=9606 GN=MRC1 PE=1 SV=1	0	43.131	12	16	19	16	16	1456	165.9	6.54	21.49	16	Pf00040, Pf00059, Pf00652	4360	ENSG00000260314.2	MRC1	10	0	0.624	0.99	0.827	0.829	1.586	0.754	1.002	1.195	-0.68	-0.01	-0.27	-0.27	0.67	-0.41	0	0.26	140.5	87.7	139.1	116.2	116.4	1360.3	848.9	1346.7	1125.3	1127
Q9H9B4	Sideroflexin-1 OS=Homo sapiens OX=9606 GN=SFXN1 PE=1 SV=4	0	61.363	51	15	36	13	13	322	35.6	9.07	51.72	15	Pf03820	94081	ENSG00000164466.12	SFXN1	5	2	1.211	1.913	1.146	1.648	1.58	1.056	1.437	1.161	0.28	0.94	0.2	0.72	0.66	0.08	0.52	0.22	86.7	105	166	99.4	142.9	1446.8	1751.5	2768.3	1658.5	2383.7
P21291	Cysteine and glycine-rich protein 1 OS=Homo sapiens OX=9606 GN=CSRP1 PE=1 SV=3	0	95.274	65	13	87	12	13	193	20.6	8.57	212.4	13	Pf00412	1465	ENSG00000159176.13	CSRP1	1	0	0.456	0.72	0.633	0.341	1.58	0.72	0.539	2.108	-1.13	-0.47	-0.66	-1.55	0.66	-0.47	-0.89	1.08	111.6	50.8	80.3	70.6	38.1	14360.3	6541.2	10332.7	9091.2	4901.7
Q96MH6	Transmembrane protein 68 OS=Homo sapiens OX=9606 GN=TMEM68 PE=2 SV=2	0.001	6.234	6	2	3	2	2	324	37.4	7.85	1.75	2	Pf01553, Pf03982	137695	ENSG00000167904.14	TMEM68	8	0	1.141	1.801	1.89	2.15	1.579	0.604	1.138	0.838	0.19	0.85	0.92	1.1	0.66	-0.73	0.19	-0.26	75.2	85.8	135.4	142	161.6	25.2	28.7	45.4	47.6	54.2
P19878	Neutrophil cytosol factor 2 OS=Homo sapiens OX=9606 GN=NCF2 PE=1 SV=2	0	28.789	25	10	11	10	10	526	59.7	6.16	16.58	10	Pf00018, Pf00515, Pf00564, Pf07653, Pf07719, Pf13181, Pf13414, Pf13424, Pf14604	4688	ENSG00000116701.14	NCF2	1	0	1.069	1.688	1.354	1.412	1.579	0.789	1.042	1.196	0.1	0.76	0.44	0.5	0.66	-0.34	0.06	0.26	92	98.3	155.2	124.6	129.9	302.8	323.7	511.1	410.1	427.5
Q5K651	Sterile alpha motif domain-containing protein 9 OS=Homo sapiens OX=9606 GN=SAMD9 PE=1 SV=1	0	14.664	4	6	6	5	5	1589	184.2	7.83	2.04	6	Pf00536, Pf04326, Pf07647	54809	ENSG00000205413.7	SAMD9	7	0	0.889	1.403	1.166	1.173	1.578	0.762	1.006	1.196	-0.17	0.49	0.22	0.23	0.66	-0.39	0.01	0.26	106.6	94.7	149.5	124.3	125	104.4	92.8	146.5	121.8	122.4
P00751	Complement factor B OS=Homo sapiens OX=9606 GN=CFB PE=1 SV=2	0	60.899	23	17	28	17	17	764	85.5	7.06	48.07	17	Pf00084, Pf00089, Pf00092, Pf13519	629	ENSG00000243649.8; ENSG00000242335.8; ENSG00000243570.9; ENSG00000239754.9; ENSG00000241534.9	CFB	6; CHR_HSCHR6_MHC_SSTO_CTG1; CHR_HSCHR6_MHC_MCF_CTG1; CHR_HSCHR6_MHC_COX_CTG1; CHR_HSCHR6_MHC_DBB_CTG1	0	0.87	1.374	0.758	0.773	1.578	1.148	1.02	1.776	-0.2	0.46	-0.4	-0.37	0.66	0.2	0.03	0.83	125.6	109.4	172.6	95.3	97.2	2656.1	2312	3649.2	2014.1	2054.4
Q8IVF2	Protein AHNAK2 OS=Homo sapiens OX=9606 GN=AHNAK2 PE=1 SV=2	0	63.49	12	19	23	19	19	5795	616.2	5.36	26.87	19		113146	ENSG00000185567.6	AHNAK2	14	0	0.716	1.13	0.891	0.879	1.578	0.804	0.986	1.286	-0.48	0.18	-0.17	-0.19	0.66	-0.32	-0.02	0.36	130	93.1	146.9	115.9	114.2	896.1	641.9	1012.8	798.9	787.6
P40261	Nicotinamide N-methyltransferase OS=Homo sapiens OX=9606 GN=NNMT PE=1 SV=1	0	23.405	23	6	8	6	6	264	29.6	5.74	14.69	6	Pf01234, Pf08241	4837	ENSG00000166741.7	NNMT	11	0	1.269	1.997	1.459	1.212	1.574	0.87	0.831	1.647	0.34	1	0.54	0.28	0.65	-0.2	-0.27	0.72	86.5	109.7	172.7	126.2	104.8	677.5	859.5	1352.8	988.4	821.1
Q5RKV6	Exosome complex component MTR3 OS=Homo sapiens OX=9606 GN=EXOSC6 PE=1 SV=1	0	18.298	18	4	5	4	4	272	28.2	6.28	15.52	4	Pf01138	118460	ENSG00000223496.2	EXOSC6	16	0	1.323	2.08	1.245	1.539	1.572	1.063	1.236	1.352	0.4	1.06	0.32	0.62	0.65	0.09	0.31	0.43	83.5	110.5	173.7	103.9	128.5	458.9	607.3	954.6	571.4	706.2
P08637	Low affinity immunoglobulin gamma Fc region receptor III-A OS=Homo sapiens OX=9606 GN=FCGR3A PE=1 SV=2	0	8.465	11	3	3	1	3	254	29.1	8.07	5.75	3	Pf07679, Pf13895, Pf13927	2214	ENSG00000203747.10	FCGR3A	1	0	1.102	1.732	1.376	1.449	1.571	0.801	1.053	1.196	0.14	0.79	0.46	0.53	0.65	-0.32	0.07	0.26	90.1	99.3	156.1	124	130.5	151.7	167.2	262.8	208.8	219.8
O15085	Rho guanine nucleotide exchange factor 11 OS=Homo sapiens OX=9606 GN=ARHGEF11 PE=1 SV=1	0.001	7.666	2	3	3	3	3	1522	167.6	5.5	4.57	3	Pf00595, Pf00615, Pf00621, Pf09128, Pf13180	9826	ENSG00000132694.18	ARHGEF11	1	0	1.048	1.645	1.058	1.292	1.571	0.99	1.221	1.274	0.07	0.72	0.08	0.37	0.65	-0.01	0.29	0.35	99.3	104	163.4	105.1	128.3	235.9	247.1	388.2	249.7	304.8
O15305	Phosphomannomutase 2 OS=Homo sapiens OX=9606 GN=PMM2 PE=1 SV=1	0	41.089	44	10	18	9	10	246	28.1	6.77	31.12	10	Pf03332, Pf08282	5373	ENSG00000140650.11	PMM2	16	0	1.146	1.799	1.407	1.039	1.57	0.814	0.738	1.732	0.2	0.85	0.49	0.06	0.65	-0.3	-0.44	0.79	93.9	107.6	168.9	132.1	97.5	925.6	1060.7	1665.4	1302.5	961.8
P04003	C4b-binding protein alpha chain OS=Homo sapiens OX=9606 GN=C4BPA PE=1 SV=2	0	79.833	38	21	39	21	21	597	67	7.3	61.42	21	Pf00084	722	ENSG00000123838.10	C4BPA	1	0	0.947	1.486	0.627	1.598	1.57	1.509	2.548	0.93	-0.08	0.57	-0.67	0.68	0.65	0.59	1.35	-0.1	106	100.4	157.6	66.5	169.5	2873	2719.4	4269.3	1801.9	4591
O00584	Ribonuclease T2 OS=Homo sapiens OX=9606 GN=RNASET2 PE=1 SV=2	0	30.192	27	6	10	6	6	256	29.5	7.08	24.96	6	Pf00445	8635	ENSG00000026297.15	RNASET2	6	0	0.519	0.814	0.871	0.589	1.569	0.595	0.677	1.381	-0.95	-0.3	-0.2	-0.76	0.65	-0.75	-0.56	0.47	158.2	82	128.7	137.8	93.2	963.8	499.7	784.1	839.3	567.8
P55001	Microfibrillar-associated protein 2 OS=Homo sapiens OX=9606 GN=MFAP2 PE=2 SV=1	0	8.935	10	2	5	2	2	183	20.8	4.97	9.59	2	Pf05507	4237	ENSG00000117122.13	MFAP2	1	0	1.409	2.209	1.268	1.532	1.568	1.111	1.208	1.443	0.49	1.14	0.34	0.61	0.65	0.15	0.27	0.53	80.9	114	178.7	102.5	123.9	491.6	692.6	1086.2	623.2	752.9
P05161	Ubiquitin-like protein ISG15 OS=Homo sapiens OX=9606 GN=ISG15 PE=1 SV=5	0	16.521	31	4	8	4	4	165	17.9	7.44	14.61	4	Pf00240	9636	ENSG00000187608.8	ISG15	1	0	1.198	1.878	0.973	1.221	1.568	1.231	1.255	1.538	0.26	0.91	-0.04	0.29	0.65	0.3	0.33	0.62	95.7	114.6	179.7	93.1	116.9	762.4	913.4	1431.8	742	931.2
P41219	Peripherin OS=Homo sapiens OX=9606 GN=PRPH PE=1 SV=2	0	88.96	42	23	53	17	17	470	53.6	5.47	125.68	23	Pf00038, Pf04732	5630	ENSG00000135406.13	PRPH	12	0	0.204	0.32	0.349	0.236	1.568	0.586	0.678	1.355	-2.29	-1.64	-1.52	-2.08	0.65	-0.77	-0.56	0.44	284.4	58.1	91.1	99.2	67.2	5513.2	1125.6	1765.3	1921.9	1303.2
P15428	15-hydroxyprostaglandin dehydrogenase [NAD(+)] OS=Homo sapiens OX=9606 GN=HPGD PE=1 SV=1	0	10.964	20	4	4	4	4	266	29	5.86	3.15	4	Pf00106, Pf13561	3248	ENSG00000164120.13	HPGD	4	0	0.601	0.941	0.991	0.662	1.567	0.606	0.668	1.421	-0.74	-0.09	-0.01	-0.59	0.65	-0.72	-0.58	0.51	143	85.9	134.6	141.8	94.7	105.2	63.2	99	104.3	69.7
Q02388	Collagen alpha-1(VII) chain OS=Homo sapiens OX=9606 GN=COL7A1 PE=1 SV=2	0	20.851	4	7	8	7	7	2944	295	6.27	6.47	7	Pf00014, Pf00041, Pf00092, Pf01391, Pf13519	1294	ENSG00000114270.17	COL7A1	3	0	0.958	1.497	1.253	1.479	1.563	0.765	1.181	1.012	-0.06	0.58	0.33	0.56	0.64	-0.39	0.24	0.02	97	92.9	145.2	121.5	143.4	323.8	310.1	484.9	405.6	478.9
Q16787	Laminin subunit alpha-3 OS=Homo sapiens OX=9606 GN=LAMA3 PE=1 SV=2	0	52.81	6	16	18	16	16	3333	366.4	7.24	25.07	16	Pf00038, Pf00052, Pf00053, Pf00054, Pf00055, Pf01576, Pf02210, Pf03938, Pf05557, Pf06008, Pf06009, Pf06873, Pf07888, Pf07926, Pf10174, Pf11985, Pf12795, Pf13385, Pf13851	3909		LAMA3	18	0	0.822	1.284	0.952	1.381	1.562	0.864	1.451	0.93	-0.28	0.36	-0.07	0.47	0.64	-0.21	0.54	-0.1	110.3	90.7	141.7	105	152.3	934	767.9	1199.6	889.2	1289.8
P50613	Cyclin-dependent kinase 7 OS=Homo sapiens OX=9606 GN=CDK7 PE=1 SV=1	0.001	7.236	6	2	2	2	2	346	39	8.47	5.51	2	Pf00069, Pf07714, Pf14531	1022	ENSG00000277273.5; ENSG00000134058.11	CDK7	5; CHR_HSCHR5_2_CTG1_1	0	1.566	2.436	1.474	2.153	1.556	1.063	1.461	1.131	0.65	1.28	0.56	1.11	0.64	0.09	0.55	0.18	69.5	108.9	169.4	102.5	149.7	90.4	141.5	220.2	133.2	194.7
Q05048	Cleavage stimulation factor subunit 1 OS=Homo sapiens OX=9606 GN=CSTF1 PE=1 SV=1	0	16.054	16	5	5	5	5	431	48.3	6.58	10.53	5	Pf00400, Pf11768	1477	ENSG00000101138.11	CSTF1	20	0	1.389	2.157	1.236	1.555	1.553	1.124	1.258	1.388	0.47	1.11	0.31	0.64	0.64	0.17	0.33	0.47	81.8	113.6	176.4	101.1	127.1	145.4	202	313.7	179.7	226.1
P15144	Aminopeptidase N OS=Homo sapiens OX=9606 GN=ANPEP PE=1 SV=4	0	84.882	22	21	32	21	21	967	109.5	5.48	62.74	21	Pf01433, Pf10023, Pf11838, Pf13485	290	ENSG00000166825.13	ANPEP	15	0	0.551	0.856	0.684	0.795	1.552	0.806	1.162	1.076	-0.86	-0.22	-0.55	-0.33	0.63	-0.31	0.22	0.11	154.4	85.1	132.1	105.6	122.8	2656.9	1465	2274.2	1817.6	2112.7
Q53GL7	Poly [ADP-ribose] polymerase 10 OS=Homo sapiens OX=9606 GN=PARP10 PE=1 SV=2	0	20.992	10	8	9	8	8	1025	109.9	4.97	12.02	8	Pf00644	84875	ENSG00000178685.13	PARP10	8	0	1.113	1.727	1.039	1.52	1.551	1.072	1.463	1.137	0.15	0.79	0.05	0.6	0.63	0.1	0.55	0.18	93.8	104.4	161.9	97.4	142.5	261.8	291.4	452.1	272	397.8
Q14195	Dihydropyrimidinase-related protein 3 OS=Homo sapiens OX=9606 GN=DPYSL3 PE=1 SV=1	0	115.765	46	19	63	16	16	570	61.9	6.49	136.98	19	Pf01979, Pf04909, Pf13147, Pf13594	1809	ENSG00000113657.12	DPYSL3	5	4	0.862	1.336	1.032	0.718	1.551	0.835	0.696	1.861	-0.22	0.42	0.05	-0.48	0.63	-0.26	-0.52	0.9	121.3	104.5	162	125.2	87.1	4619.1	3979.4	6172.1	4767	3315.9
Q8IUR7	Armadillo repeat-containing protein 8 OS=Homo sapiens OX=9606 GN=ARMC8 PE=1 SV=2	0.002	4.896	4	2	2	2	2	673	75.5	6.73	2.73	2	Pf01602	25852	ENSG00000114098.17	ARMC8	3	0	1.029	1.594	1.146	1.564	1.549	0.898	1.364	1.02	0.04	0.67	0.2	0.64	0.63	-0.15	0.45	0.03	94.7	97.5	151	108.6	148.1	50.7	52.2	80.8	58.1	79.3
Q05823	2-5A-dependent ribonuclease OS=Homo sapiens OX=9606 GN=RNASEL PE=1 SV=2	0.001	7.262	3	3	4	2	2	741	83.5	6.65	4.8	3	Pf00023, Pf00069, Pf06479, Pf07714, Pf12796, Pf13606, Pf13637, Pf13857	6041	ENSG00000135828.11	RNASEL	1	0	1.213	1.871	1.279	1.474	1.542	0.949	1.153	1.269	0.28	0.9	0.35	0.56	0.63	-0.08	0.21	0.34	87.8	106.4	164.2	112.2	129.4	306.7	372	573.8	392.1	452.1
P18428	Lipopolysaccharide-binding protein OS=Homo sapiens OX=9606 GN=LBP PE=1 SV=3	0	12.249	7	3	4	3	3	481	53.4	6.7	4.59	3	Pf01273, Pf02886	3929	ENSG00000129988.5	LBP	20	0	1.219	1.878	0.737	1.17	1.541	1.655	1.589	1.605	0.29	0.91	-0.44	0.23	0.62	0.73	0.67	0.68	99.9	121.8	187.7	73.6	116.9	148.6	181.2	279.1	109.5	173.9
P41218	Myeloid cell nuclear differentiation antigen OS=Homo sapiens OX=9606 GN=MNDA PE=1 SV=1	0	46.757	31	11	23	11	11	407	45.8	9.76	35.42	11	Pf02758, Pf02760	4332	ENSG00000163563.7	MNDA	1	0	1.146	1.766	1.26	1.575	1.541	0.91	1.251	1.121	0.2	0.82	0.33	0.66	0.62	-0.14	0.32	0.16	88.9	101.9	157	112	140.1	1434.1	1643.5	2532.6	1806.6	2259.3
Q96AZ6	Interferon-stimulated gene 20 kDa protein OS=Homo sapiens OX=9606 GN=ISG20 PE=1 SV=2	0	8.182	17	3	4	3	3	181	20.4	8.92	6.76	3	Pf00929	3669	ENSG00000172183.14	ISG20	15	0	0.69	1.062	1.009	0.833	1.54	0.684	0.826	1.275	-0.54	0.09	0.01	-0.26	0.62	-0.55	-0.28	0.35	130.6	90.1	138.7	131.8	108.8	278.3	191.9	295.5	280.8	231.8
P22352	Glutathione peroxidase 3 OS=Homo sapiens OX=9606 GN=GPX3 PE=1 SV=2	0	19.528	25	5	12	5	5	226	25.5	8.13	14.27	5	Pf00255	2878	ENSG00000211445.11	GPX3	5	0	0.697	1.072	1.034	0.724	1.539	0.674	0.7	1.482	-0.52	0.1	0.05	-0.47	0.62	-0.57	-0.52	0.57	132.5	92.4	142.1	137.1	95.9	485.7	338.5	520.8	502.4	351.5
Q9UDY4	DnaJ homolog subfamily B member 4 OS=Homo sapiens OX=9606 GN=DNAJB4 PE=1 SV=1	0	24.299	27	7	12	6	6	337	37.8	8.5	15.36	7	Pf00226, Pf01556	11080	ENSG00000162616.8	DNAJB4	1	0	0.615	0.946	0.701	0.682	1.537	0.878	0.972	1.387	-0.7	-0.08	-0.51	-0.55	0.62	-0.19	-0.04	0.47	152.1	93.6	143.9	106.7	103.7	161.3	99.3	152.5	113.1	110
Q14134	Tripartite motif-containing protein 29 OS=Homo sapiens OX=9606 GN=TRIM29 PE=1 SV=2	0	46.639	26	15	17	15	15	588	65.8	7.15	32.21	15	Pf00643, Pf03938	23650	ENSG00000137699.16	TRIM29	11	0	1.58	2.426	1.629	5.063	1.535	0.97	3.107	0.479	0.66	1.28	0.7	2.34	0.62	-0.04	1.64	-1.06	51.3	81	124.4	83.6	259.7	596.5	942.6	1447	972	3020
O00533	Neural cell adhesion molecule L1-like protein OS=Homo sapiens OX=9606 GN=CHL1 PE=1 SV=4	0	8.723	2	2	3	2	2	1208	135	5.76	5.12	2	Pf00041, Pf00047, Pf07679, Pf07686, Pf13882, Pf13895, Pf13927	10752	ENSG00000134121.9	CHL1	3	0	0.277	0.425	0.48	0.488	1.535	0.576	1.016	0.871	-1.85	-1.24	-1.06	-1.04	0.62	-0.79	0.02	-0.2	224.8	62.2	95.5	107.9	109.6	98.2	27.2	41.7	47.1	47.9
P02747	Complement C1q subcomponent subunit C OS=Homo sapiens OX=9606 GN=C1QC PE=1 SV=3	0	16.801	25	5	9	5	5	245	25.8	8.41	22.57	5	Pf00229, Pf00386	714	ENSG00000159189.11	C1QC	1	0	0.776	1.19	0.826	0.953	1.534	0.939	1.154	1.248	-0.37	0.25	-0.28	-0.07	0.62	-0.09	0.21	0.32	126.4	98.1	150.5	104.4	120.6	1006	780.5	1197.2	830.9	959.2
P53004	Biliverdin reductase A OS=Homo sapiens OX=9606 GN=BLVRA PE=1 SV=2	0	28.976	26	7	10	7	7	296	33.4	6.44	20.74	7	Pf01408, Pf09166	644	ENSG00000106605.10	BLVRA	7	0	0.968	1.484	1.068	0.998	1.532	0.906	0.934	1.487	-0.05	0.57	0.1	0	0.62	-0.14	-0.1	0.57	72.9	70.6	108.2	77.9	72.8	1301.9	1260.7	1932	1390.9	1299.6
P32942	Intercellular adhesion molecule 3 OS=Homo sapiens OX=9606 GN=ICAM3 PE=1 SV=2	0	18.797	13	7	8	7	7	547	59.5	5.43	12.35	7	Pf03921, Pf13895	3385	ENSG00000076662.9	ICAM3	19	0	0.811	1.242	0.94	1.051	1.532	0.862	1.118	1.181	-0.3	0.31	-0.09	0.07	0.62	-0.21	0.16	0.24	119	96.4	147.7	111.8	125.1	430.7	349.1	534.7	404.9	452.9
P35749	Myosin-11 OS=Homo sapiens OX=9606 GN=MYH11 PE=1 SV=3	0	1084.05	64	153	842	126	126	1972	227.2	5.5	1869.88	153	Pf00038, Pf00063, Pf01442, Pf01576, Pf02463, Pf02736, Pf04111, Pf04156, Pf05622, Pf06160, Pf07888, Pf09311, Pf09726, Pf09731, Pf10079, Pf12128, Pf12252, Pf12325, Pf13166	4629	ENSG00000133392.17; ENSG00000276480.5	MYH11	16; CHR_HSCHR16_1_CTG1	8	0.259	0.397	0.514	0.218	1.532	0.503	0.425	1.817	-1.95	-1.33	-0.96	-2.2	0.62	-0.99	-1.24	0.86	226.1	58.5	89.7	116.3	49.4	128804	33340.8	51094.2	66250.2	28126.1
Q16610	Extracellular matrix protein 1 OS=Homo sapiens OX=9606 GN=ECM1 PE=1 SV=2	0	21.106	14	6	8	6	6	540	60.6	6.71	13.47	6	Pf05782, Pf09770	1893	ENSG00000143369.14	ECM1	1	0	0.94	1.438	1.046	1.122	1.53	0.898	1.072	1.282	-0.09	0.52	0.07	0.17	0.61	-0.15	0.1	0.36	108.2	101.7	155.6	113.2	121.4	386.2	363	555.4	404.1	433.2
P01033	Metalloproteinase inhibitor 1 OS=Homo sapiens OX=9606 GN=TIMP1 PE=1 SV=1	0	21.263	32	5	8	5	5	207	23.2	8.1	12.17	5	Pf00965	7076	ENSG00000102265.11	TIMP1	X	0	1.43	2.187	1.391	1.589	1.529	1.028	1.142	1.376	0.52	1.13	0.48	0.67	0.61	0.04	0.19	0.46	79	113	172.7	109.8	125.5	291.3	416.7	637	405.2	462.9
P08603	Complement factor H OS=Homo sapiens OX=9606 GN=CFH PE=1 SV=4	0	164.331	38	36	77	33	33	1231	139	6.61	127.22	36	Pf00084	3075		CFH	1	3	0.843	1.288	0.84	0.811	1.529	1.003	0.965	1.589	-0.25	0.37	-0.25	-0.3	0.61	0	-0.05	0.67	125.5	105.7	161.7	105.4	101.7	6464.7	5446.6	8329.4	5429.7	5241
Q8IUX7	Adipocyte enhancer-binding protein 1 OS=Homo sapiens OX=9606 GN=AEBP1 PE=1 SV=1	0	81.605	20	20	35	20	20	1158	130.8	5.11	63.27	20	Pf00246, Pf00754, Pf08400, Pf13620, Pf13715	165	ENSG00000106624.10	AEBP1	7	0	1.452	2.216	1.317	1.339	1.526	1.103	1.017	1.655	0.54	1.15	0.4	0.42	0.61	0.14	0.02	0.73	81.9	119	181.5	107.9	109.7	1495.4	2172.1	3313.9	1969.5	2002.2
P83110	Serine protease HTRA3 OS=Homo sapiens OX=9606 GN=HTRA3 PE=1 SV=2	0	17.316	8	3	5	2	2	453	48.6	7.09	9.01	3	Pf00089, Pf00219, Pf00595, Pf07648, Pf10459, Pf13180, Pf13365	94031	ENSG00000170801.9	HTRA3	4	1	1.789	2.728	1.728	2.007	1.525	1.035	1.161	1.359	0.84	1.45	0.79	1.01	0.61	0.05	0.22	0.44	64.9	116	176.9	112.1	130.2	210.5	376.5	574.2	363.8	422.5
P06681	Complement C2 OS=Homo sapiens OX=9606 GN=C2 PE=1 SV=2	0	33.023	16	11	13	11	11	752	83.2	7.42	14.47	11	Pf00084, Pf00089, Pf00092, Pf09342, Pf13519	717	ENSG00000231543.9; ENSG00000204364.10; ENSG00000226560.10; ENSG00000235696.8; ENSG00000166278.14; ENSG00000235017.9; ENSG00000206372.11	C2	6; CHR_HSCHR6_MHC_DBB_CTG1; CHR_HSCHR6_MHC_MANN_CTG1; CHR_HSCHR6_MHC_MCF_CTG1; CHR_HSCHR6_MHC_SSTO_CTG1; CHR_HSCHR6_MHC_COX_CTG1; CHR_HSCHR6_MHC_QBL_CTG1	0	1.44	2.196	1.165	1.337	1.525	1.237	1.147	1.643	0.53	1.14	0.22	0.42	0.61	0.31	0.2	0.72	84.1	121.1	184.6	97.9	112.3	374.2	539	821.9	435.9	500.2
P01860	Immunoglobulin heavy constant gamma 3 OS=Homo sapiens OX=9606 GN=IGHG3 PE=1 SV=2	0	108.671	51	16	143	5	5	377	41.3	7.9	313.44	16	Pf07654, Pf08205	3502		IGHG3	14	4	0.715	1.09	1.013	0.596	1.525	0.705	0.588	1.829	-0.48	0.12	0.02	-0.75	0.61	-0.5	-0.77	0.87	135.9	97.2	148.2	137.8	81	7668.8	5481.8	8359.2	7772.3	4571.4
Q9BVQ7	Spermatogenesis-associated protein 5-like protein 1 OS=Homo sapiens OX=9606 GN=SPATA5L1 PE=1 SV=2	0	18.35	9	7	7	7	7	753	80.7	8.09	15.24	7	Pf00004, Pf05496, Pf05673, Pf06068, Pf07724, Pf07726, Pf07728, Pf13173, Pf13191, Pf13207, Pf13401, Pf13671	79029	ENSG00000171763.18	SPATA5L1	15	0	1.239	1.888	1.348	1.809	1.524	0.919	1.341	1.044	0.31	0.92	0.43	0.85	0.61	-0.12	0.42	0.06	82.4	102	155.5	111.1	149	77.6	96.1	146.5	104.6	140.3
Q8IWU6	Extracellular sulfatase Sulf-1 OS=Homo sapiens OX=9606 GN=SULF1 PE=1 SV=1	0	19.532	9	8	9	8	8	871	101	9.09	17.65	8	Pf00884, Pf01663, Pf12548	23213	ENSG00000137573.13	SULF1	8	0	1.737	2.645	1.863	2.282	1.523	0.932	1.225	1.159	0.8	1.4	0.9	1.19	0.61	-0.1	0.29	0.21	63	109.4	166.6	117.3	143.7	394.6	685.2	1043.7	735.1	900.4
P00736	Complement C1r subcomponent OS=Homo sapiens OX=9606 GN=C1R PE=1 SV=2	0	26.007	14	9	10	8	8	705	80.1	6.21	18.99	9	Pf00084, Pf00089, Pf00431, Pf07645, Pf12662, Pf14670	715		C1R	12	1	1.078	1.642	1.068	1.019	1.523	1.01	0.955	1.611	0.11	0.72	0.09	0.03	0.61	0.01	-0.07	0.69	103.3	111.4	169.7	110.3	105.3	1091.2	1176.1	1791.6	1165	1112
Q96I15	Selenocysteine lyase OS=Homo sapiens OX=9606 GN=SCLY PE=1 SV=4	0.002	5.377	7	2	2	2	2	445	48.1	7.12	2.55	2	Pf00266	51540		SCLY	2	0	0.98	1.492	1.447	1.525	1.522	0.678	1.054	0.978	-0.03	0.58	0.53	0.61	0.61	-0.56	0.08	-0.03	93.1	91.3	138.9	134.7	142	12.5	12.3	18.7	18.1	19.1
P24821	Tenascin OS=Homo sapiens OX=9606 GN=TNC PE=1 SV=3	0	403.931	41	76	208	76	76	2201	240.7	4.89	436.95	76	Pf00041, Pf00147, Pf07974	3371	ENSG00000041982.15	TNC	9	0	1.084	1.649	1.369	1.171	1.521	0.792	0.855	1.408	0.12	0.72	0.45	0.23	0.6	-0.34	-0.23	0.49	95.7	103.7	157.7	130.9	112	14789.9	16034.9	24387.1	20246.7	17314.9
P20591	Interferon-induced GTP-binding protein Mx1 OS=Homo sapiens OX=9606 GN=MX1 PE=1 SV=4	0	53.511	27	15	22	11	11	662	75.5	5.83	31.43	15	Pf00350, Pf01031, Pf02212	4599	ENSG00000157601.13	MX1	21	2	1.362	2.069	1.273	2.002	1.519	1.07	1.573	1.033	0.45	1.05	0.35	1	0.6	0.1	0.65	0.05	77.8	106.1	161.1	99.1	155.9	789	1074.8	1632.7	1004.6	1579.9
Q6YHK3	CD109 antigen OS=Homo sapiens OX=9606 GN=CD109 PE=1 SV=2	0	11.078	4	4	4	4	4	1445	161.6	5.85	2.71	4	Pf00207, Pf01835, Pf07677, Pf07678, Pf07703, Pf10569, Pf11974, Pf13249	135228	ENSG00000156535.13	CD109	6	0	0.766	1.163	0.744	0.702	1.519	1.029	0.943	1.656	-0.39	0.22	-0.43	-0.51	0.6	0.04	-0.08	0.73	137.2	105	159.5	102.1	96.3	126.2	96.6	146.7	93.9	88.6
Q96D96	Voltage-gated hydrogen channel 1 OS=Homo sapiens OX=9606 GN=HVCN1 PE=1 SV=1	0.001	6.399	10	2	3	2	2	273	31.7	6.8	1.67	2		84329	ENSG00000122986.13	HVCN1	12	0	1.01	1.532	1.299	1.222	1.516	0.778	0.94	1.254	0.01	0.62	0.38	0.29	0.6	-0.36	-0.09	0.33	99	100	151.6	128.6	120.9	25.7	26	39.4	33.4	31.4
Q9NZJ5	Eukaryotic translation initiation factor 2-alpha kinase 3 OS=Homo sapiens OX=9606 GN=EIF2AK3 PE=1 SV=3	0.002	5.143	3	2	2	2	2	1116	125.1	5.43	2.05	2	Pf00069, Pf07714, Pf13360, Pf14531	9451	ENSG00000172071.11	EIF2AK3	2	0	1.53	2.318	1.306	1.599	1.515	1.171	1.224	1.45	0.61	1.21	0.39	0.68	0.6	0.23	0.29	0.54	77.4	118.4	179.4	101.1	123.7	40.7	62.3	94.4	53.2	65.1
A0A0B4J1U7	Immunoglobulin heavy variable 6-1 OS=Homo sapiens OX=9606 GN=IGHV6-1 PE=3 SV=1	0.002	4.885	13	2	4	2	2	121	13.5	9.2	8.74	2		28385	ENSG00000282745.1; ENSG00000211933.2	IGHV6-1	14; CHR_HSCHR14_3_CTG1	0	0.598	0.905	0.78	0.636	1.514	0.766	0.815	1.423	-0.74	-0.14	-0.36	-0.65	0.6	-0.38	-0.3	0.51	153.1	91.5	138.6	119.4	97.3	833.4	498.1	754.2	650.1	529.8
P39059	Collagen alpha-1(XV) chain OS=Homo sapiens OX=9606 GN=COL15A1 PE=1 SV=2	0	51.536	10	12	25	12	12	1388	141.6	5	37.1	12	Pf06482, Pf13385	1306	ENSG00000204291.10	COL15A1	9	0	0.501	0.758	0.717	0.581	1.512	0.699	0.81	1.306	-1	-0.4	-0.48	-0.78	0.6	-0.52	-0.3	0.38	168.7	84.6	127.9	120.9	97.9	2882.1	1445.3	2185	2066.5	1673.5
O75563	Src kinase-associated phosphoprotein 2 OS=Homo sapiens OX=9606 GN=SKAP2 PE=1 SV=1	0.001	6.538	6	2	2	2	2	359	41.2	4.69	3.65	2	Pf00018, Pf00169, Pf07653, Pf14604, Pf15413	8935	ENSG00000005020.12	SKAP2	7	0	1.057	1.598	1.17	1.199	1.511	0.903	1.025	1.333	0.08	0.68	0.23	0.26	0.6	-0.15	0.04	0.41	99.6	105.3	159.1	116.6	119.4	92.3	97.6	147.5	108	110.7
Q08431	Lactadherin OS=Homo sapiens OX=9606 GN=MFGE8 PE=1 SV=2	0	31.844	30	11	12	11	11	387	43.1	8.15	19.79	11	Pf00008, Pf00754	4240		MFGE8	15	0	1.112	1.678	1.19	1.288	1.509	0.934	1.082	1.303	0.15	0.75	0.25	0.36	0.59	-0.1	0.11	0.38	95.7	106.5	160.6	113.9	123.3	737.4	820.1	1237.6	877.6	949.6
Q9NRN5	Olfactomedin-like protein 3 OS=Homo sapiens OX=9606 GN=OLFML3 PE=2 SV=1	0	8.651	8	3	3	3	3	406	46	6.57	4.87	3	Pf02191	56944	ENSG00000116774.11	OLFML3	1	0	0.425	0.641	0.527	0.52	1.507	0.808	0.988	1.232	-1.23	-0.64	-0.93	-0.94	0.59	-0.31	-0.02	0.3	192.8	82	123.5	101.5	100.2	324.2	137.8	207.8	170.7	168.6
Q6UWY5	Olfactomedin-like protein 1 OS=Homo sapiens OX=9606 GN=OLFML1 PE=1 SV=2	0	19.032	16	6	7	6	6	402	45.9	8.09	18.68	6	Pf02191	283298	ENSG00000183801.7	OLFML1	11	0	0.403	0.607	0.52	0.503	1.506	0.775	0.968	1.206	-1.31	-0.72	-0.94	-0.99	0.59	-0.37	-0.05	0.27	197.8	79.7	120.1	102.8	99.5	1084.9	437.3	658.5	564	545.9
Q9GZM7	Tubulointerstitial nephritis antigen-like OS=Homo sapiens OX=9606 GN=TINAGL1 PE=1 SV=1	0	63.418	25	11	31	11	11	467	52.4	6.99	49.44	11	Pf00112, Pf01033	64129	ENSG00000142910.15	TINAGL1	1	0	0.697	1.048	0.855	0.805	1.504	0.816	0.942	1.302	-0.52	0.07	-0.23	-0.31	0.59	-0.29	-0.09	0.38	136.2	94.9	142.8	116.4	109.6	1939.7	1352.2	2033.7	1657.8	1561.4
Q9UGM5	Fetuin-B OS=Homo sapiens OX=9606 GN=FETUB PE=1 SV=2	0.002	4.698	4	2	2	2	2	382	42	6.83	4.75	2	Pf00031	26998	ENSG00000090512.11	FETUB	3	0	0.769	1.155	0.737	0.944	1.503	1.042	1.281	1.223	-0.38	0.21	-0.44	-0.08	0.59	0.06	0.36	0.29	130.3	100.1	150.5	96	123	199	152.9	229.9	146.7	187.9
Q99715	Collagen alpha-1(XII) chain OS=Homo sapiens OX=9606 GN=COL12A1 PE=1 SV=2	0	554.853	40	106	244	106	106	3063	332.9	5.53	501.35	106	Pf00041, Pf00092, Pf13519	1303	ENSG00000111799.20	COL12A1	6	0	2.035	3.056	1.753	2.38	1.501	1.161	1.358	1.284	1.03	1.61	0.81	1.25	0.59	0.22	0.44	0.36	56.8	115.6	173.5	99.5	135.2	11907.3	24235.5	36384.1	20872.8	28338.3
Q8TD16	Protein bicaudal D homolog 2 OS=Homo sapiens OX=9606 GN=BICD2 PE=1 SV=1	0	10.54	5	3	4	3	3	824	93.5	5.44	0	3	Pf03961, Pf04111, Pf04156, Pf05483, Pf06785, Pf09730	23299	ENSG00000185963.13	BICD2	9	0	1.187	1.782	1.304	1.527	1.501	0.911	1.171	1.167	0.25	0.83	0.38	0.61	0.59	-0.14	0.23	0.22	88.2	104.8	157.2	115	134.7	18.4	21.8	32.8	24	28.1
Q96P47	Arf-GAP with GTPase, ANK repeat and PH domain-containing protein 3 OS=Homo sapiens OX=9606 GN=AGAP3 PE=1 SV=2	0.001	5.845	4	2	2	2	2	875	95	7.97	2.13	2	Pf00023, Pf00071, Pf00169, Pf01412, Pf08477, Pf12796, Pf13637, Pf13857	116988	ENSG00000133612.18	AGAP3	7	0	1.253	1.881	1.739	1.893	1.5	0.721	1.088	0.994	0.33	0.91	0.8	0.92	0.59	-0.47	0.12	-0.01	77.3	96.8	145.3	134.4	146.2	51.5	64.5	96.8	89.6	97.5
P08133	Annexin A6 OS=Homo sapiens OX=9606 GN=ANXA6 PE=1 SV=3	0	196.766	56	39	110	39	39	673	75.8	5.6	239.63	39	Pf00191	309	ENSG00000197043.13	ANXA6	5	0	0.666	0.998	1.025	0.669	1.499	0.65	0.652	1.493	-0.59	0	0.04	-0.58	0.58	-0.62	-0.62	0.58	137.7	91.7	137.4	141.1	92.1	14971.7	9970.9	14941.8	15341	10009.2
Q15404	Ras suppressor protein 1 OS=Homo sapiens OX=9606 GN=RSU1 PE=1 SV=3	0	57.532	36	10	34	10	10	277	31.5	8.65	59.06	10	Pf08757	6251	ENSG00000148484.17	RSU1	10	0	0.709	1.062	1	0.643	1.497	0.709	0.643	1.651	-0.5	0.09	0	-0.64	0.58	-0.5	-0.64	0.72	135.9	96.4	144.3	135.9	87.4	2557.9	1814.4	2715.5	2557.4	1644.7
Q9BUE0	Mediator of RNA polymerase II transcription subunit 18 OS=Homo sapiens OX=9606 GN=MED18 PE=1 SV=1	0.003	4.54	11	2	2	2	2	208	23.6	6.54	2.17	2	Pf09637	54797	ENSG00000130772.13	MED18	1	0	1.214	1.814	0.98	1.306	1.494	1.239	1.332	1.389	0.28	0.86	-0.03	0.38	0.58	0.31	0.41	0.47	95	115.4	172.4	93.1	124.1	46	55.8	83.4	45.1	60.1
Q9Y4H2	Insulin receptor substrate 2 OS=Homo sapiens OX=9606 GN=IRS2 PE=1 SV=2	0	11.638	3	3	3	3	3	1338	137.2	8.65	7.71	3	Pf00169, Pf02174, Pf15413	8660	ENSG00000185950.8	IRS2	13	0	1.57	2.343	1.823	1.841	1.493	0.861	1.01	1.273	0.65	1.23	0.87	0.88	0.58	-0.22	0.01	0.35	70	109.8	163.9	127.5	128.8	132.9	208.6	311.4	242.3	244.7
Q9NWS0	PIH1 domain-containing protein 1 OS=Homo sapiens OX=9606 GN=PIH1D1 PE=1 SV=1	0	8.931	19	3	3	3	3	290	32.3	5.14	0	3	Pf08190	55011	ENSG00000104872.10	PIH1D1	19	0	1.115	1.664	1.514	1.806	1.492	0.737	1.193	0.922	0.16	0.74	0.6	0.85	0.58	-0.44	0.25	-0.12	84.5	94.3	140.7	127.9	152.6	73.1	81.5	121.7	110.7	132
Q9BX66	Sorbin and SH3 domain-containing protein 1 OS=Homo sapiens OX=9606 GN=SORBS1 PE=1 SV=3	0	153.905	30	35	64	35	35	1292	142.4	6.84	128.48	35	Pf00018, Pf02208, Pf07653, Pf14604	10580	ENSG00000095637.21	SORBS1	10	0	0.531	0.793	0.669	0.438	1.492	0.793	0.654	1.81	-0.91	-0.34	-0.58	-1.19	0.58	-0.33	-0.61	0.86	174.9	92.9	138.6	117.1	76.6	7614.9	4045.3	6035.9	5098.1	3334.7
P05771	Protein kinase C beta type OS=Homo sapiens OX=9606 GN=PRKCB PE=1 SV=4	0	21.451	10	6	8	2	2	671	76.8	7.01	11.59	6	Pf00069, Pf00130, Pf00168, Pf00433, Pf07714	5579	ENSG00000166501.12	PRKCB	16	0	0.6	0.895	0.881	0.89	1.49	0.682	1.01	1.005	-0.74	-0.16	-0.18	-0.17	0.58	-0.55	0.02	0.01	140.7	84.4	125.8	123.9	125.2	68.3	41	61.1	60.2	60.8
O95757	Heat shock 70 kDa protein 4L OS=Homo sapiens OX=9606 GN=HSPA4L PE=1 SV=3	0	31.897	13	9	14	6	6	839	94.5	5.88	25.19	9	Pf00012	22824	ENSG00000164070.11	HSPA4L	4	0	0.523	0.779	0.394	0.531	1.49	1.327	1.348	1.466	-0.94	-0.36	-1.34	-0.91	0.57	0.41	0.43	0.55	185.9	97.2	144.8	73.3	98.8	645.5	337.6	502.9	254.5	343
O00764	Pyridoxal kinase OS=Homo sapiens OX=9606 GN=PDXK PE=1 SV=1	0	34.55	29	8	13	8	8	312	35.1	6.13	20.5	8	Pf00294, Pf08543	8566	ENSG00000160209.18	PDXK	21	0	1.27	1.891	1.24	1.295	1.489	1.025	1.045	1.46	0.35	0.92	0.31	0.37	0.57	0.04	0.06	0.55	89.6	113.8	169.5	111.1	116	740.4	940.6	1400.2	917.7	958.9
O60231	Pre-mRNA-splicing factor ATP-dependent RNA helicase DHX16 OS=Homo sapiens OX=9606 GN=DHX16 PE=1 SV=2	0.001	7.597	3	3	3	2	2	1041	119.2	6.8	2.89	3	Pf00271, Pf04408, Pf07717	8449	ENSG00000233561.6; ENSG00000226171.6; ENSG00000233049.6; ENSG00000204560.9; ENSG00000233418.8; ENSG00000231377.6	DHX16	6; CHR_HSCHR6_MHC_COX_CTG1; CHR_HSCHR6_MHC_SSTO_CTG1; CHR_HSCHR6_MHC_MANN_CTG1; CHR_HSCHR6_MHC_DBB_CTG1; CHR_HSCHR6_MHC_MCF_CTG1	0	1.053	1.567	1.06	1.309	1.488	0.993	1.234	1.198	0.07	0.65	0.08	0.39	0.57	-0.01	0.3	0.26	100.2	105.5	157	106.2	131.1	66.5	70	104.2	70.5	87
P60903	Protein S100-A10 OS=Homo sapiens OX=9606 GN=S100A10 PE=1 SV=2	0	19.598	37	5	20	5	5	97	11.2	7.37	26.64	5	Pf01023	6281	ENSG00000197747.8	S100A10	1	0	0.935	1.391	0.907	0.783	1.488	1.03	0.863	1.777	-0.1	0.48	-0.14	-0.35	0.57	0.04	-0.21	0.83	119.6	111.8	166.4	108.6	93.6	2275.4	2126.9	3164.1	2064.7	1780.9
Q96K19	E3 ubiquitin-protein ligase RNF170 OS=Homo sapiens OX=9606 GN=RNF170 PE=1 SV=2	0.001	7.284	10	2	3	2	2	258	29.8	5.58	2.74	2	Pf00097, Pf13445, Pf13639, Pf13920, Pf13923, Pf14634, Pf15227, Pf15616	81790	ENSG00000120925.15	RNF170	8	0	1.059	1.57	1.134	1.167	1.483	0.933	1.029	1.345	0.08	0.65	0.18	0.22	0.57	-0.1	0.04	0.43	101.2	107.1	158.9	114.8	118.1	157.3	166.5	247	178.4	183.6
O00592	Podocalyxin OS=Homo sapiens OX=9606 GN=PODXL PE=1 SV=2	0	8.678	5	3	5	3	3	558	58.6	5.49	7.92	3	Pf05109, Pf06365	5420	ENSG00000128567.16	PODXL	7	0	1.106	1.638	1.36	1.521	1.481	0.813	1.118	1.077	0.15	0.71	0.44	0.6	0.57	-0.3	0.16	0.11	90.6	100.2	148.4	123.2	137.7	259.2	286.6	424.6	352.5	394.2
Q12841	Follistatin-related protein 1 OS=Homo sapiens OX=9606 GN=FSTL1 PE=1 SV=1	0	12.791	12	4	4	4	4	308	35	5.52	9.81	4	Pf00050, Pf03137, Pf07648, Pf13499	11167	ENSG00000163430.11	FSTL1	3	0	1.299	1.917	1.338	1.373	1.476	0.971	1.026	1.396	0.38	0.94	0.42	0.46	0.56	-0.04	0.04	0.48	86.6	112.5	166	115.9	118.9	227.2	295.2	435.6	304	311.9
P13611	Versican core protein OS=Homo sapiens OX=9606 GN=VCAN PE=1 SV=3	0	91.75	7	23	45	23	23	3396	372.6	4.51	90.83	23	Pf00008, Pf00059, Pf00084, Pf00193, Pf07645, Pf12947	1462	ENSG00000038427.15	VCAN	5	0	1.641	2.419	1.907	1.683	1.474	0.861	0.883	1.438	0.71	1.27	0.93	0.75	0.56	-0.22	-0.18	0.52	69.4	113.8	167.8	132.3	116.7	2619.9	4299.9	6338.7	4995.4	4409
Q96FZ2	Embryonic stem cell-specific 5-hydroxymethylcytosine-binding protein OS=Homo sapiens OX=9606 GN=HMCES PE=1 SV=1	0.001	5.621	7	2	2	2	2	354	40.5	8.15	3.93	2	Pf02586	56941	ENSG00000183624.13	C3orf37; HMCES	3	0	1.089	1.604	1.522	1.77	1.472	0.715	1.163	0.906	0.12	0.68	0.61	0.82	0.56	-0.48	0.22	-0.14	85.9	93.6	137.7	130.8	152.1	43	46.8	69	65.5	76.1
Q99081	Transcription factor 12 OS=Homo sapiens OX=9606 GN=TCF12 PE=1 SV=1	0.001	6.453	4	2	2	1	2	682	72.9	7.02	4.55	2	Pf00010	6938	ENSG00000140262.17	TCF12	15	0	1.334	1.962	1.381	2.259	1.471	0.966	1.636	0.869	0.42	0.97	0.47	1.18	0.56	-0.05	0.71	-0.2	75.6	100.9	148.3	104.4	170.8	15.1	20.1	29.6	20.9	34.1
Q8WUD1	Ras-related protein Rab-2B OS=Homo sapiens OX=9606 GN=RAB2B PE=1 SV=1	0	64.52	54	11	26	3	3	216	24.2	7.83	69.12	11	Pf00025, Pf00071, Pf01926, Pf08477	84932	ENSG00000129472.13	RAB2B	14	0	1.11	1.632	1.142	1.332	1.471	0.971	1.166	1.226	0.15	0.71	0.19	0.41	0.56	-0.04	0.22	0.29	96.5	107.1	157.6	110.3	128.5	47.8	53	78	54.6	63.6
Q9H4K7	Mitochondrial ribosome-associated GTPase 2 OS=Homo sapiens OX=9606 GN=MTG2 PE=1 SV=1	0.001	5.706	7	2	2	2	2	406	43.9	9.45	2.1	2	Pf00025, Pf01018, Pf01926, Pf02421, Pf08438, Pf10662	26164	ENSG00000101181.17	GTPBP5; MTG2	20	0	1.058	1.556	1.234	2.213	1.471	0.857	1.793	0.703	0.08	0.64	0.3	1.15	0.56	-0.22	0.84	-0.51	85	89.9	132.2	104.9	188	12.5	13.2	19.5	15.4	27.7
Q8NEJ9	Neuroguidin OS=Homo sapiens OX=9606 GN=NGDN PE=1 SV=1	0	8.918	12	3	3	3	3	315	35.9	9.57	4.73	3	Pf04000	25983	ENSG00000129460.15	NGDN	14	0	1.502	2.209	1.353	2.442	1.47	1.11	1.805	0.905	0.59	1.14	0.44	1.29	0.56	0.15	0.85	-0.14	70.5	106	155.8	95.4	172.2	71.1	106.8	157	96.2	173.6
Q8NCA5	Protein FAM98A OS=Homo sapiens OX=9606 GN=FAM98A PE=1 SV=1	0	30.378	14	5	10	5	5	519	55.4	9.03	21.32	5	Pf10239	25940		FAM98A	2	0	1.116	1.639	1.231	1.562	1.469	0.906	1.269	1.049	0.16	0.71	0.3	0.64	0.55	-0.14	0.34	0.07	91.6	102.3	150.2	112.8	143.1	389.3	434.5	638.2	479.3	608.2
O60234	Glia maturation factor gamma OS=Homo sapiens OX=9606 GN=GMFG PE=1 SV=1	0	11.899	37	4	5	2	2	142	16.8	5.26	6.98	4	Pf00241	9535	ENSG00000130755.12	GMFG	19	1	0.898	1.318	1.127	0.983	1.467	0.797	0.872	1.341	-0.15	0.4	0.17	-0.02	0.55	-0.33	-0.2	0.42	112.6	101.2	148.5	127	110.7	458.1	411.6	603.7	516.3	450.3
Q15124	Phosphoglucomutase-like protein 5 OS=Homo sapiens OX=9606 GN=PGM5 PE=1 SV=2	0	93.236	37	20	46	20	20	567	62.2	7.21	73.91	20	Pf02878, Pf02879, Pf02880	5239	ENSG00000154330.12	PGM5	9	0	0.372	0.546	0.591	0.324	1.467	0.629	0.547	1.687	-1.43	-0.87	-0.76	-1.63	0.55	-0.67	-0.87	0.75	181.3	67.4	98.9	107.2	58.6	8519.7	3169.5	4650.1	5038.9	2756.3
Q9Y4K0	Lysyl oxidase homolog 2 OS=Homo sapiens OX=9606 GN=LOXL2 PE=1 SV=1	0	18.506	10	6	7	6	6	774	86.7	6.38	10.4	6	Pf00530, Pf01186	4017	ENSG00000134013.15	LOXL2	8	0	1.327	1.945	1.107	1.648	1.466	1.199	1.488	1.18	0.41	0.96	0.15	0.72	0.55	0.26	0.57	0.24	85.4	113.3	166.1	94.5	140.7	424.4	563.3	825.6	469.9	699.4
P07225	Vitamin K-dependent protein S OS=Homo sapiens OX=9606 GN=PROS1 PE=1 SV=1	0	29.711	11	6	10	6	6	676	75.1	5.67	14	6	Pf00054, Pf00594, Pf02210, Pf06247, Pf07645, Pf12662, Pf12947, Pf14670	5627	ENSG00000184500.14	PROS1	3	0	1.025	1.501	0.861	1.747	1.464	1.191	2.029	0.86	0.04	0.59	-0.22	0.8	0.55	0.25	1.02	-0.22	97.8	100.3	146.8	84.2	170.8	595.9	610.8	894.5	512.9	1040.7
P0DMN0	Sulfotransferase 1A4 OS=Homo sapiens OX=9606 GN=SULT1A4 PE=1 SV=1	0	30.115	31	9	12	4	4	295	34.2	6.01	21.91	9	Pf00685, Pf13469	445329; 6818; 100526830; 105369243	ENSG00000213648.10; ENSG00000261052.5	SULT1A4; LOC101060714; SULT1A3; SLX1A-SULT1A3; LOC101929857; LOC105369243	16	0	0.744	1.089	0.989	1.022	1.464	0.752	1.033	1.066	-0.43	0.12	-0.02	0.03	0.55	-0.41	0.05	0.09	123.9	92.1	134.9	122.5	126.6	60.2	44.8	65.5	59.6	61.5
P22830	Ferrochelatase, mitochondrial OS=Homo sapiens OX=9606 GN=FECH PE=1 SV=2	0	17.322	18	6	9	6	6	423	47.8	8.73	12.22	6	Pf00762	2235	ENSG00000066926.10	FECH	18	0	0.672	0.983	0.748	0.813	1.464	0.898	1.087	1.209	-0.57	-0.02	-0.42	-0.3	0.55	-0.16	0.12	0.27	142.3	95.6	139.9	106.5	115.7	461.3	310	453.7	345.1	375.2
P11166	Solute carrier family 2, facilitated glucose transporter member 1 OS=Homo sapiens OX=9606 GN=SLC2A1 PE=1 SV=2	0	17.831	7	4	9	4	4	492	54	8.72	19.96	4	Pf00083, Pf07690, Pf13347	6513	ENSG00000117394.20	SLC2A1	1	0	1.463	2.14	1.122	3.314	1.463	1.304	2.954	0.646	0.55	1.1	0.17	1.73	0.55	0.38	1.56	-0.63	66.4	97.1	142	74.5	220	484.2	708.4	1036.2	543.2	1604.8
Q9BYM8	RanBP-type and C3HC4-type zinc finger-containing protein 1 OS=Homo sapiens OX=9606 GN=RBCK1 PE=1 SV=2	0	20.003	19	8	9	8	8	510	57.5	5.67	13.97	8	Pf01485, Pf07130, Pf13639	10616	ENSG00000125826.20	RBCK1	20	0	1.128	1.646	1.014	1.429	1.46	1.112	1.409	1.152	0.17	0.72	0.02	0.52	0.55	0.15	0.49	0.2	96.5	108.8	158.9	97.9	137.9	430.2	485.1	708.2	436.4	614.8
P34059	N-acetylgalactosamine-6-sulfatase OS=Homo sapiens OX=9606 GN=GALNS PE=1 SV=1	0.001	5.706	5	3	4	2	2	522	58	6.74	6.66	3	Pf00884, Pf01663, Pf02995, Pf14707	2588	ENSG00000141012.12	GALNS	16	0	1.048	1.53	1.503	1.334	1.46	0.698	0.888	1.147	0.07	0.61	0.59	0.42	0.55	-0.52	-0.17	0.2	93.5	98	143.1	140.5	124.8	67.7	71	103.6	101.7	90.3
P30453	HLA class I histocompatibility antigen, A-34 alpha chain OS=Homo sapiens OX=9606 GN=HLA-A PE=1 SV=1	0	72.682	45	16	43	0	2	365	41	6.3	89.3	16	Pf00129, Pf07654	3105		HLA-A	6	2	0.923	1.346	0.809	1.557	1.458	1.141	1.925	0.864	-0.12	0.43	-0.31	0.64	0.54	0.19	0.95	-0.21	106.5	98.3	143.3	86.1	165.8	1101.4	1016.4	1482.3	891	1715.4
Q8WW59	SPRY domain-containing protein 4 OS=Homo sapiens OX=9606 GN=SPRYD4 PE=1 SV=2	0	7.869	14	3	3	3	3	207	23.1	6.93	2.29	3	Pf00622, Pf13765	283377		SPRYD4	12	0	1.025	1.494	1.201	0.808	1.457	0.853	0.673	1.849	0.04	0.58	0.26	-0.31	0.54	-0.23	-0.57	0.89	108.5	111.3	162.1	130.4	87.7	181.1	185.7	270.6	217.6	146.4
P01834	Immunoglobulin kappa constant OS=Homo sapiens OX=9606 GN=IGKC PE=1 SV=2	0	71.394	80	7	159	2	2	107	11.8	6.52	360.34	7	Pf07654	3514		IGKC	2	0	0.573	0.834	0.838	0.63	1.457	0.683	0.752	1.324	-0.8	-0.26	-0.26	-0.67	0.54	-0.55	-0.41	0.4	154.8	88.7	129.2	129.7	97.6	1778	1018.1	1483	1489.8	1120.5
Q9UMS6	Synaptopodin-2 OS=Homo sapiens OX=9606 GN=SYNPO2 PE=1 SV=2	0	159.517	40	34	76	34	34	1093	117.4	8.57	141.33	34	Pf00595	171024	ENSG00000172403.10	SYNPO2	4	0	0.409	0.597	0.542	0.302	1.457	0.756	0.558	1.972	-1.29	-0.75	-0.88	-1.73	0.54	-0.4	-0.84	0.98	210.5	86.2	125.6	114	63.7	11120.7	4553.2	6634.6	6024.8	3363.9
P17936	Insulin-like growth factor-binding protein 3 OS=Homo sapiens OX=9606 GN=IGFBP3 PE=1 SV=2	0	8.467	9	3	3	3	3	291	31.7	8.69	7.72	3	Pf00086, Pf00219	3486	ENSG00000146674.14	IGFBP3	7	0	1.119	1.629	1.043	1.255	1.456	1.073	1.203	1.299	0.16	0.7	0.06	0.33	0.54	0.1	0.27	0.38	99.3	111	161.7	103.5	124.5	357.3	399.7	582.1	372.5	448.3
P06312	Immunoglobulin kappa variable 4-1 OS=Homo sapiens OX=9606 GN=IGKV4-1 PE=1 SV=1	0	9.909	30	3	4	3	3	121	13.4	5.25	5.21	3	Pf07679, Pf07686	28908	ENSG00000211598.2	IGKV4-1	2	0	0.582	0.848	0.61	0.643	1.456	0.955	1.055	1.318	-0.78	-0.24	-0.71	-0.64	0.54	-0.07	0.08	0.4	162.9	94.9	138.1	99.3	104.8	341.4	198.8	289.4	208.2	219.6
P52943	Cysteine-rich protein 2 OS=Homo sapiens OX=9606 GN=CRIP2 PE=1 SV=1	0	18.95	37	4	11	4	4	208	22.5	8.72	22.06	4	Pf00412	1397	ENSG00000182809.10	CRIP2	14	0	0.816	1.185	0.988	1.004	1.453	0.826	1.016	1.181	-0.29	0.25	-0.02	0.01	0.54	-0.28	0.02	0.24	120.2	98	142.4	118.7	120.6	499.6	407.6	592.2	493.6	501.6
O15258	Protein RER1 OS=Homo sapiens OX=9606 GN=RER1 PE=1 SV=1	0	9.646	18	3	4	3	3	196	22.9	9.54	8.66	3	Pf03248	11079	ENSG00000157916.19	RER1	1	0	1.033	1.5	1.093	1.114	1.452	0.945	1.019	1.347	0.05	0.58	0.13	0.16	0.54	-0.08	0.03	0.43	104.6	108	156.8	114.2	116.4	773.2	798.5	1159.4	844.8	861
Q8TAF3	WD repeat-containing protein 48 OS=Homo sapiens OX=9606 GN=WDR48 PE=1 SV=1	0	19.879	11	7	7	7	7	677	76.2	7.03	11.95	7	Pf00400, Pf11816	57599	ENSG00000114742.13	WDR48	3	0	1.027	1.491	1.085	1.129	1.452	0.946	1.04	1.32	0.04	0.58	0.12	0.18	0.54	-0.08	0.06	0.4	104.7	107.5	156.1	113.6	118.2	489.2	502.3	729.4	531	552.3
Q9UL03	Integrator complex subunit 6 OS=Homo sapiens OX=9606 GN=INTS6 PE=1 SV=1	0.003	4.31	2	2	2	2	2	887	100.3	8.62	4.1	2	Pf00092, Pf13519, Pf15300	26512	ENSG00000102786.14	INTS6	13	0	1.469	2.129	1.481	2.062	1.449	0.992	1.392	1.032	0.56	1.09	0.57	1.04	0.53	-0.01	0.48	0.05	73.7	108.3	156.9	109.2	152	181.3	266.4	385.9	268.6	373.9
P23142	Fibulin-1 OS=Homo sapiens OX=9606 GN=FBLN1 PE=1 SV=4	0	95.55	38	21	49	21	21	703	77.2	5.22	90.95	21	Pf01821, Pf07645, Pf12662, Pf14670	2192	ENSG00000077942.18	FBLN1	22	0	1.44	2.087	1.606	1.502	1.449	0.896	0.935	1.389	0.53	1.06	0.68	0.59	0.54	-0.16	-0.1	0.47	78.6	113.1	164	126.2	118	2767.9	3985	5776.2	4446.3	4157.5
Q9NPD3	Exosome complex component RRP41 OS=Homo sapiens OX=9606 GN=EXOSC4 PE=1 SV=3	0	15.143	22	5	7	5	5	245	26.4	6.52	7.48	5	Pf01138, Pf03725	54512	ENSG00000178896.8	EXOSC4	8	0	1.203	1.74	1.288	1.459	1.447	0.934	1.132	1.193	0.27	0.8	0.37	0.55	0.53	-0.1	0.18	0.25	89.7	107.9	156.1	115.5	130.8	229.5	276.1	399.4	295.7	334.9
P12429	Annexin A3 OS=Homo sapiens OX=9606 GN=ANXA3 PE=1 SV=3	0	64.218	49	18	28	18	18	323	36.4	5.92	46.64	18	Pf00191	306	ENSG00000138772.12	ANXA3	4	0	1.476	2.133	1.752	1.571	1.446	0.842	0.897	1.358	0.56	1.09	0.81	0.65	0.53	-0.25	-0.16	0.44	75.6	111.6	161.4	132.5	118.8	1717.8	2535.2	3664.7	3009.5	2698.8
Q5T0D9	Tumor protein p63-regulated gene 1-like protein OS=Homo sapiens OX=9606 GN=TPRG1L PE=1 SV=1	0.003	4.28	11	2	2	2	2	272	30.2	7.34	0	2	Pf12456	127262	ENSG00000158109.14	TPRG1L	1	0	1.158	1.673	1.218	1.838	1.445	0.951	1.509	0.91	0.21	0.74	0.28	0.88	0.53	-0.07	0.59	-0.14	87.1	100.9	145.8	106.1	160.1	19.5	22.6	32.6	23.7	35.8
Q86WG5	Myotubularin-related protein 13 OS=Homo sapiens OX=9606 GN=SBF2 PE=1 SV=1	0	9.908	4	5	6	5	5	1849	208.3	7.06	0	5	Pf00169, Pf02141, Pf03455, Pf03456, Pf06602, Pf12335, Pf14593, Pf15413	81846	ENSG00000133812.15	SBF2	11	0	0.823	1.189	0.955	1.025	1.445	0.862	1.073	1.161	-0.28	0.25	-0.07	0.04	0.53	-0.21	0.1	0.21	120.2	98.9	142.9	114.8	123.2	68.4	56.3	81.4	65.3	70.1
Q9HCJ3	Ribonucleoprotein PTB-binding 2 OS=Homo sapiens OX=9606 GN=RAVER2 PE=1 SV=2	0.001	7.603	4	2	2	2	2	691	74.3	7.47	5.26	2	Pf00076, Pf13893, Pf14259	55225	ENSG00000162437.14	RAVER2	1	0	1.046	1.509	1.207	1.318	1.443	0.867	1.093	1.144	0.06	0.59	0.27	0.4	0.53	-0.21	0.13	0.19	98.7	103.2	148.9	119.1	130.1	98.4	102.9	148.5	118.7	129.7
P02745	Complement C1q subcomponent subunit A OS=Homo sapiens OX=9606 GN=C1QA PE=1 SV=2	0	9.504	9	3	4	3	3	245	26	9.11	9.86	3	Pf00229, Pf00386, Pf01391	712	ENSG00000173372.16	C1QA	1	0	0.722	1.042	0.688	0.739	1.442	1.049	1.074	1.409	-0.47	0.06	-0.54	-0.44	0.53	0.07	0.1	0.49	143.1	103.4	149.1	98.5	105.8	422.9	305.5	440.5	291.1	312.7
Q8IX04	Ubiquitin-conjugating enzyme E2 variant 3 OS=Homo sapiens OX=9606 GN=UEVLD PE=1 SV=2	0.004	3.986	5	2	2	2	2	471	52.2	7.09	2.5	2	Pf00056, Pf00179, Pf02866, Pf05743	55293	ENSG00000151116.16	UEVLD	11	0	1.071	1.543	0.94	1.242	1.44	1.14	1.321	1.242	0.1	0.63	-0.09	0.31	0.53	0.19	0.4	0.31	103.5	110.9	159.7	97.3	128.6	165.1	176.9	254.7	155.1	205
P04179	Superoxide dismutase [Mn], mitochondrial OS=Homo sapiens OX=9606 GN=SOD2 PE=1 SV=3	0	54.136	43	11	32	11	11	222	24.7	8.25	61.93	11						0	1.07	1.541	1.543	0.977	1.44	0.693	0.633	1.577	0.1	0.62	0.63	-0.03	0.53	-0.53	-0.66	0.66	97.9	104.7	150.8	151	95.6	3949.5	4224.7	6084.5	6095.2	3857.9
Q15555	Microtubule-associated protein RP/EB family member 2 OS=Homo sapiens OX=9606 GN=MAPRE2 PE=1 SV=1	0	34.453	25	8	13	6	6	327	37	5.57	26.87	8	Pf00307, Pf03271	10982	ENSG00000166974.12	MAPRE2	18	1	0.892	1.285	1.024	0.961	1.44	0.872	0.939	1.337	-0.16	0.36	0.03	-0.06	0.53	-0.2	-0.09	0.42	116.2	103.7	149.3	119	111.7	1119.4	999	1438.4	1145.9	1076.2
P06744	Glucose-6-phosphate isomerase OS=Homo sapiens OX=9606 GN=GPI PE=1 SV=4	0	127.778	43	23	69	22	23	558	63.1	8.32	130.49	23	Pf00342	2821	ENSG00000105220.14	GPI	19	0	1.035	1.49	1.144	0.947	1.439	0.905	0.828	1.574	0.05	0.58	0.19	-0.08	0.53	-0.14	-0.27	0.65	106.9	110.6	159.2	122.2	101.2	6669.6	6903.8	9936.6	7627	6314.1
P27105	Erythrocyte band 7 integral membrane protein OS=Homo sapiens OX=9606 GN=STOM PE=1 SV=3	0	46.736	47	10	30	10	10	288	31.7	7.88	44.56	10	Pf01145	2040	ENSG00000148175.12	STOM	9	0	0.978	1.404	1.029	1.257	1.436	0.951	1.222	1.117	-0.03	0.49	0.04	0.33	0.52	-0.07	0.29	0.16	105.9	103.5	148.7	108.9	133.1	845.2	826.4	1186.9	869.4	1062.8
Q9BXI6	TBC1 domain family member 10A OS=Homo sapiens OX=9606 GN=TBC1D10A PE=1 SV=1	0.005	3.792	4	2	2	2	2	508	57.1	8.44	0	2	Pf00566	83874	ENSG00000099992.15	TBC1D10A	22	0	0.962	1.381	1.168	1.834	1.436	0.824	1.571	0.753	-0.06	0.47	0.22	0.88	0.52	-0.28	0.65	-0.41	94.6	90.9	130.6	110.4	173.5	76.6	73.7	105.8	89.4	140.5
P13521	Secretogranin-2 OS=Homo sapiens OX=9606 GN=SCG2 PE=1 SV=2	0	8.94	4	3	3	3	3	617	70.9	4.75	6.87	3	Pf01271	7857	ENSG00000171951.4	SCG2	2	0	0.276	0.396	0.397	0.379	1.436	0.696	0.955	1.046	-1.86	-1.33	-1.33	-1.4	0.52	-0.52	-0.07	0.06	245	67.7	97.1	97.3	92.9	467.9	129.2	185.5	185.8	177.3
Q9NZU5	LIM and cysteine-rich domains protein 1 OS=Homo sapiens OX=9606 GN=LMCD1 PE=1 SV=1	0	47.403	38	13	15	13	13	365	40.8	7.93	32.16	13	Pf00412, Pf06297	29995	ENSG00000071282.11	LMCD1	3	0	1.387	1.99	1.547	1.519	1.435	0.897	0.982	1.31	0.47	0.99	0.63	0.6	0.52	-0.16	-0.03	0.39	80.6	111.8	160.4	124.7	122.4	1039.2	1441.2	2068.2	1607.4	1578.5
Q8NDI1	EH domain-binding protein 1 OS=Homo sapiens OX=9606 GN=EHBP1 PE=1 SV=3	0.001	6.334	2	3	3	2	2	1231	139.9	5.35	4.19	3	Pf00307, Pf10358, Pf11971, Pf12130	23301	ENSG00000115504.14	EHBP1	2	0	1.339	1.922	1.29	1.694	1.435	1.038	1.314	1.134	0.42	0.94	0.37	0.76	0.52	0.05	0.39	0.18	82.8	110.9	159.2	106.8	140.3	133.1	178.2	255.8	171.7	225.5
P43034	Platelet-activating factor acetylhydrolase IB subunit alpha OS=Homo sapiens OX=9606 GN=PAFAH1B1 PE=1 SV=2	0	37.69	24	12	18	11	11	410	46.6	7.37	33.33	12	Pf00400, Pf08513, Pf11715	5048	ENSG00000007168.12	PAFAH1B1	17	0	0.869	1.246	1.078	0.857	1.435	0.806	0.796	1.454	-0.2	0.32	0.11	-0.22	0.52	-0.31	-0.33	0.54	118.8	103.2	148.1	128	101.9	1340	1164.1	1670.1	1444.2	1149
A0A0C4DH38	Immunoglobulin heavy variable 5-51 OS=Homo sapiens OX=9606 GN=IGHV5-51 PE=3 SV=1	0.001	6.034	21	2	2	0	2	117	12.7	8.27	2.6	2		28388	ENSG00000277574.2; ENSG00000211966.2	IGHV5-51	14; CHR_HSCHR14_3_CTG1	0	0.658	0.944	0.577	0.611	1.435	1.141	1.06	1.544	-0.6	-0.08	-0.79	-0.71	0.52	0.19	0.08	0.63	158.3	104.2	149.5	91.3	96.8	199.8	131.5	188.6	115.2	122.1
Q9Y2T3	Guanine deaminase OS=Homo sapiens OX=9606 GN=GDA PE=1 SV=1	0	12.12	11	5	5	5	5	454	51	5.68	6.79	5	Pf01979, Pf07969, Pf13147	9615	ENSG00000119125.16	GDA	9	0	1.377	1.972	1.574	1.453	1.431	0.875	0.923	1.357	0.46	0.98	0.65	0.54	0.52	-0.19	-0.12	0.44	81.3	112.1	160.4	128	118.2	169.6	233.6	334.4	266.9	246.4
Q9BXX0	EMILIN-2 OS=Homo sapiens OX=9606 GN=EMILIN2 PE=1 SV=3	0	33.479	11	11	14	11	11	1053	115.6	6.46	15.18	11	Pf00386, Pf01391, Pf07546, Pf08317, Pf12128, Pf13514	84034	ENSG00000132205.10	EMILIN2	18	0	0.717	1.027	0.871	0.868	1.431	0.824	0.997	1.182	-0.48	0.04	-0.2	-0.2	0.52	-0.28	0	0.24	133.8	96	137.4	116.5	116.2	669.7	480.3	687.5	583.1	581.4
P54687	Branched-chain-amino-acid aminotransferase, cytosolic OS=Homo sapiens OX=9606 GN=BCAT1 PE=1 SV=3	0	8.297	6	2	3	2	2	386	42.9	5.3	1.78	2	Pf01063	586	ENSG00000060982.14	BCAT1	12	0	1.161	1.658	1.306	1.583	1.428	0.889	1.211	1.047	0.22	0.73	0.39	0.66	0.51	-0.17	0.28	0.07	89.5	103.8	148.3	116.9	141.6	94.3	109.5	156.3	123.2	149.2
O14879	Interferon-induced protein with tetratricopeptide repeats 3 OS=Homo sapiens OX=9606 GN=IFIT3 PE=1 SV=1	0	14.566	10	5	6	4	4	490	56	5.2	14.88	5	Pf13414, Pf13424, Pf13432, Pf14559	3437	ENSG00000119917.13	IFIT3	10	0	1.062	1.516	1.064	1.203	1.428	0.998	1.131	1.261	0.09	0.6	0.09	0.27	0.51	0	0.18	0.33	102.7	109	155.7	109.2	123.5	360.8	383.2	547.1	383.8	433.9
P12109	Collagen alpha-1(VI) chain OS=Homo sapiens OX=9606 GN=COL6A1 PE=1 SV=3	0	179.276	37	32	125	32	32	1028	108.5	5.43	248.04	32	Pf00092, Pf01391, Pf13519	1291	ENSG00000142156.14	COL6A1	21	0	0.456	0.65	0.661	0.662	1.425	0.69	1.002	0.981	-1.13	-0.62	-0.6	-0.59	0.51	-0.54	0	-0.03	175	79.8	113.7	115.7	115.9	15910.1	7253.5	10334.8	10515.1	10539.5
P37802	Transgelin-2 OS=Homo sapiens OX=9606 GN=TAGLN2 PE=1 SV=3	0	117.119	65	14	84	13	13	199	22.4	8.25	152.29	14	Pf00307, Pf00402	8407	ENSG00000158710.14	TAGLN2	1	3	1.406	1.999	1.384	1.298	1.421	1.016	0.938	1.54	0.49	1	0.47	0.38	0.51	0.02	-0.09	0.62	84.7	119.1	169.2	117.2	109.9	4910.4	6905.5	9814.6	6796.5	6372.1
Q9Y485	DmX-like protein 1 OS=Homo sapiens OX=9606 GN=DMXL1 PE=1 SV=3	0	15.181	2	5	6	4	4	3027	337.6	6.34	6.55	5	Pf00400, Pf12234	1657	ENSG00000172869.14	DMXL1	5	1	0.809	1.15	0.903	0.873	1.421	0.896	0.967	1.317	-0.31	0.2	-0.15	-0.2	0.51	-0.16	-0.05	0.4	126.7	102.5	145.7	114.4	110.7	156.8	126.8	180.3	141.5	136.9
P15088	Mast cell carboxypeptidase A OS=Homo sapiens OX=9606 GN=CPA3 PE=1 SV=2	0	31.322	19	9	22	9	9	417	48.6	9	39.73	9	Pf00246, Pf02244	1359	ENSG00000163751.3	CPA3	3	0	0.25	0.354	0.459	0.45	1.419	0.544	0.981	0.787	-2	-1.5	-1.12	-1.15	0.5	-0.88	-0.03	-0.34	238.8	59.6	84.6	109.5	107.4	4570.5	1140.9	1618.8	2096	2056.1
P20337	Ras-related protein Rab-3B OS=Homo sapiens OX=9606 GN=RAB3B PE=1 SV=2	0	22.963	32	6	14	2	2	219	24.7	5.02	29.65	6	Pf00025, Pf00071, Pf08477	5865	ENSG00000169213.6	RAB3B	1	0	0.8	1.133	0.762	0.899	1.417	1.05	1.18	1.26	-0.32	0.18	-0.39	-0.15	0.5	0.07	0.24	0.33	130.6	104.5	148	99.5	117.4	280.2	224.1	317.4	213.5	251.9
Q13751	Laminin subunit beta-3 OS=Homo sapiens OX=9606 GN=LAMB3 PE=1 SV=1	0	59.213	20	18	23	18	18	1172	129.5	7.21	25.34	18	Pf00053, Pf00055, Pf13514	3914	ENSG00000196878.14	LAMB3	1	0	1.124	1.59	1.206	1.763	1.415	0.932	1.462	0.902	0.17	0.67	0.27	0.82	0.5	-0.1	0.55	-0.15	89.8	100.9	142.8	108.3	158.3	601.1	675.5	956	725.1	1059.8
Q86VB7	Scavenger receptor cysteine-rich type 1 protein M130 OS=Homo sapiens OX=9606 GN=CD163 PE=1 SV=2	0	38.957	11	10	16	10	10	1156	125.4	5.95	25.65	10	Pf00530	9332	ENSG00000177575.12	CD163	12	0	0.653	0.925	0.929	0.773	1.415	0.703	0.832	1.196	-0.61	-0.11	-0.11	-0.37	0.5	-0.51	-0.26	0.26	140.2	91.6	129.6	130.2	108.4	1238.2	809	1144.9	1150.5	957.6
Q9NUY8	TBC1 domain family member 23 OS=Homo sapiens OX=9606 GN=TBC1D23 PE=1 SV=3	0	8.394	5	3	3	3	3	699	78.3	5.41	2.48	3	Pf00566, Pf00581	55773	ENSG00000036054.12	TBC1D23	3	0	1.316	1.861	2.024	2.181	1.414	0.65	1.078	0.853	0.4	0.9	1.02	1.12	0.5	-0.62	0.11	-0.23	71.6	94.2	133.2	144.9	156.1	16.5	21.7	30.7	33.4	36
O76041	Nebulette OS=Homo sapiens OX=9606 GN=NEBL PE=1 SV=1	0	14.623	4	4	7	3	4	1014	116.4	7.99	9.08	4	Pf00018, Pf00880, Pf07653, Pf14604	10529	ENSG00000078114.18	NEBL	10	0	2.008	2.836	1.828	1.655	1.413	1.098	0.905	1.714	1.01	1.5	0.87	0.73	0.5	0.14	-0.14	0.78	64.3	129.2	182.5	117.6	106.5	350.9	704.5	995.3	641.4	580.7
P09104	Gamma-enolase OS=Homo sapiens OX=9606 GN=ENO2 PE=1 SV=3	0	34.56	28	9	24	6	7	434	47.2	5.03	44.05	9	Pf00113, Pf03952, Pf13378	2026	ENSG00000111674.8	ENO2	12	0	0.71	1.003	0.741	0.603	1.413	0.958	0.813	1.664	-0.49	0	-0.43	-0.73	0.5	-0.06	-0.3	0.73	147.9	105	148.3	109.6	89.1	757.6	537.8	759.8	561.6	456.6
Q99497	Protein/nucleic acid deglycase DJ-1 OS=Homo sapiens OX=9606 GN=PARK7 PE=1 SV=2	0	87.04	68	14	50	14	14	189	19.9	6.79	98.96	14	Pf01965, Pf13278	11315	ENSG00000116288.12	PARK7	1	0	0.916	1.293	1.103	0.83	1.412	0.83	0.753	1.558	-0.13	0.37	0.14	-0.27	0.5	-0.27	-0.41	0.64	116.7	106.9	150.9	128.7	96.9	4591.9	4204.2	5937.1	5062.9	3811.2
O43670	BUB3-interacting and GLEBS motif-containing protein ZNF207 OS=Homo sapiens OX=9606 GN=ZNF207 PE=1 SV=1	0	12.973	7	4	6	4	4	478	50.7	9.1	12.84	4		7756	ENSG00000010244.18	ZNF207	17	0	1.163	1.64	1.081	1.136	1.411	1.076	1.051	1.444	0.22	0.71	0.11	0.18	0.5	0.11	0.07	0.53	99.7	115.9	163.5	107.7	113.2	223.3	259.6	366.3	241.3	253.7
Q8TDX7	Serine/threonine-protein kinase Nek7 OS=Homo sapiens OX=9606 GN=NEK7 PE=1 SV=1	0	23.377	24	8	8	6	6	302	34.5	8.25	15.91	8	Pf00069, Pf07714, Pf14531	140609	ENSG00000151414.14	NEK7	1	1	0.872	1.231	1.032	1.154	1.411	0.845	1.118	1.066	-0.2	0.3	0.05	0.21	0.5	-0.24	0.16	0.09	113.4	98.9	139.6	117.1	130.9	521.8	455.1	642.2	538.5	602.2
P53814	Smoothelin OS=Homo sapiens OX=9606 GN=SMTN PE=1 SV=7	0	89.385	29	22	42	22	22	917	99	9.07	81.02	22	Pf00307, Pf11971, Pf12510	6525	ENSG00000183963.18	SMTN	22	0	0.378	0.533	0.523	0.351	1.411	0.722	0.671	1.519	-1.4	-0.91	-0.93	-1.51	0.5	-0.47	-0.58	0.6	215.4	81.4	114.8	112.7	75.6	5902.9	2231.1	3147.4	3089.6	2072.5
Q96AP7	Endothelial cell-selective adhesion molecule OS=Homo sapiens OX=9606 GN=ESAM PE=1 SV=1	0	7.938	11	3	3	3	3	390	41.2	9.32	2.04	3	Pf00047, Pf07679, Pf13895, Pf13927	90952	ENSG00000149564.11	ESAM	11	0	1.019	1.437	1.189	1.425	1.41	0.857	1.198	1.008	0.03	0.52	0.25	0.51	0.5	-0.22	0.26	0.01	98.8	100.7	142	117.5	140.9	52.5	53.5	75.5	62.4	74.8
P32320	Cytidine deaminase OS=Homo sapiens OX=9606 GN=CDA PE=1 SV=2	0	8.983	36	3	3	3	3	146	16.2	6.92	2.83	3	Pf00383, Pf08211, Pf14421	978	ENSG00000158825.5	CDA	1	0	1.016	1.432	0.954	1.312	1.409	1.065	1.375	1.091	0.02	0.52	-0.07	0.39	0.49	0.09	0.46	0.13	105	106.7	150.4	100.2	137.8	46.1	46.9	66	44	60.5
O95166	Gamma-aminobutyric acid receptor-associated protein OS=Homo sapiens OX=9606 GN=GABARAP PE=1 SV=1	0.001	6.076	20	2	2	1	2	117	13.9	8.79	5.18	2	Pf02991, Pf04110	11337	ENSG00000170296.9	GABARAP	17	0	0.918	1.294	1.018	0.863	1.409	0.902	0.848	1.5	-0.12	0.37	0.03	-0.21	0.49	-0.15	-0.24	0.58	117.8	108.2	152.4	119.9	101.6	213.2	195.8	275.8	217	183.9
P0DOX5	Immunoglobulin gamma-1 heavy chain OS=Homo sapiens OX=9606 PE=1 SV=1	0	130.325	49	18	176	2	9	449	49.3	8.72	434.99	18	Pf07654, Pf07686, Pf08205					9	0.799	1.126	1.049	0.784	1.409	0.762	0.748	1.435	-0.32	0.17	0.07	-0.35	0.49	-0.39	-0.42	0.52	121.7	97.2	137	127.6	95.5	18960.3	15146.4	21343.7	19880.5	14871.5
Q96DH6	RNA-binding protein Musashi homolog 2 OS=Homo sapiens OX=9606 GN=MSI2 PE=1 SV=1	0	26.16	28	7	13	6	7	328	35.2	8.48	11.25	7	Pf00076, Pf13893, Pf14259	124540	ENSG00000153944.10	MSI2	17	0	1.426	2.008	1.26	1.513	1.408	1.131	1.2	1.328	0.51	1.01	0.33	0.6	0.49	0.18	0.26	0.41	83.2	118.7	167.2	104.9	125.9	304.8	434.7	612.2	384.2	461
P02461	Collagen alpha-1(III) chain OS=Homo sapiens OX=9606 GN=COL3A1 PE=1 SV=4	0	57.53	15	17	37	16	16	1466	138.5	6.61	61.5	17	Pf00093, Pf01410, Pf14828	1281	ENSG00000168542.14	COL3A1	2	0	0.527	0.742	0.637	0.688	1.408	0.826	1.08	1.078	-0.92	-0.43	-0.65	-0.54	0.49	-0.28	0.11	0.11	137.7	72.5	102.1	87.8	94.8	3906.2	2057.9	2897.9	2490	2688.6
P0C0L5	Complement C4-B OS=Homo sapiens OX=9606 GN=C4B PE=1 SV=2	0	212.393	31	48	91	3	3	1744	192.6	7.27	161.58	48	Pf00207, Pf01759, Pf01821, Pf01835, Pf07677, Pf07678, Pf07703, Pf10569, Pf11974, Pf13249	721; 100293534	ENSG00000224389.8; ENSG00000228267.8	C4B; C4B_2; LOC100293534	6; CHR_HSCHR6_MHC_COX_CTG1	38	0.917	1.29	0.777	0.88	1.407	1.18	1.132	1.466	-0.13	0.37	-0.36	-0.19	0.49	0.24	0.18	0.55	107.6	98.7	138.8	83.6	94.7	6085.9	5579.3	7848.4	4727.6	5353.2
Q99584	Protein S100-A13 OS=Homo sapiens OX=9606 GN=S100A13 PE=1 SV=1	0	22.594	48	5	10	5	5	98	11.5	6.16	24.94	5	Pf01023	6284	ENSG00000189171.14	S100A13	1	0	0.917	1.29	1.151	0.855	1.407	0.797	0.743	1.509	-0.13	0.37	0.2	-0.23	0.49	-0.33	-0.43	0.59	115.1	105.5	148.5	132.5	98.4	2097.1	1922.3	2705.7	2413.4	1792.6
Q9H4M9	EH domain-containing protein 1 OS=Homo sapiens OX=9606 GN=EHD1 PE=1 SV=2	0	80.254	43	18	41	13	15	534	60.6	6.83	87.06	18	Pf00350, Pf01926, Pf12763	10938	ENSG00000110047.17	EHD1	11	0	0.9	1.265	1.047	1.092	1.406	0.86	1.043	1.159	-0.15	0.34	0.07	0.13	0.49	-0.22	0.06	0.21	113.1	101.8	143.1	118.4	123.5	1424.8	1281.9	1802.7	1491.2	1555.5
P13671	Complement component C6 OS=Homo sapiens OX=9606 GN=C6 PE=1 SV=3	0	24.245	8	6	9	6	6	934	104.7	6.76	12.41	6	Pf00057, Pf00084, Pf00090, Pf01823	729	ENSG00000039537.13	C6	5	0	1.282	1.801	0.938	1.662	1.405	1.366	1.771	1.084	0.36	0.85	-0.09	0.73	0.49	0.45	0.82	0.12	89.8	115.1	161.7	84.2	149.2	565.1	724.4	1017.7	530.3	939.1
P51153	Ras-related protein Rab-13 OS=Homo sapiens OX=9606 GN=RAB13 PE=1 SV=1	0	35.115	43	9	28	6	6	203	22.8	9.19	50.15	9	Pf00025, Pf00071, Pf00735, Pf04670, Pf08477	5872	ENSG00000143545.8	RAB13	1	0	1.417	1.983	1.353	1.682	1.4	1.048	1.244	1.179	0.5	0.99	0.44	0.75	0.49	0.07	0.31	0.24	80.7	114.4	160.1	109.1	135.7	406.6	576.2	806.5	549.9	683.9
O43396	Thioredoxin-like protein 1 OS=Homo sapiens OX=9606 GN=TXNL1 PE=1 SV=3	0	34.797	34	9	12	9	9	289	32.2	4.96	20.89	9	Pf00085, Pf06201, Pf13098	9352	ENSG00000091164.12	TXNL1	18	0	1.021	1.43	1.174	1.081	1.4	0.87	0.921	1.322	0.03	0.52	0.23	0.11	0.49	-0.2	-0.12	0.4	105.2	107.4	150.3	123.4	113.7	932.3	952	1332.8	1094.1	1008.1
Q14766	Latent-transforming growth factor beta-binding protein 1 OS=Homo sapiens OX=9606 GN=LTBP1 PE=1 SV=4	0	82.121	17	21	33	21	21	1721	186.7	5.96	45.34	21	Pf00683, Pf06247, Pf07645, Pf12662, Pf12947	4052	ENSG00000049323.15	LTBP1	2	0	1.782	2.49	1.931	2.183	1.398	0.923	1.13	1.141	0.83	1.32	0.95	1.13	0.48	-0.12	0.18	0.19	63.9	113.9	159.2	123.5	139.6	1449.6	2582.8	3610.2	2799.7	3165
O95967	EGF-containing fibulin-like extracellular matrix protein 2 OS=Homo sapiens OX=9606 GN=EFEMP2 PE=1 SV=3	0	24.743	19	7	9	7	7	443	49.4	4.94	17.86	7	Pf07645, Pf12662, Pf12947, Pf14670	30008	ENSG00000172638.12	EFEMP2	11	0	1.214	1.698	1.592	1.484	1.398	0.763	0.932	1.144	0.28	0.76	0.67	0.57	0.48	-0.39	-0.1	0.19	85.9	104.2	145.8	136.7	127.4	497.1	603.5	843.9	791.5	737.6
Q15582	Transforming growth factor-beta-induced protein ig-h3 OS=Homo sapiens OX=9606 GN=TGFBI PE=1 SV=1	0	158.782	41	25	131	25	25	683	74.6	7.71	200.76	25	Pf02469, Pf07546	7045	ENSG00000120708.16	TGFBI	5	0	1.129	1.578	1.583	1.597	1.397	0.714	1.009	0.988	0.18	0.66	0.66	0.68	0.48	-0.49	0.01	-0.02	87.1	98.4	137.4	137.9	139.2	5634.5	6363.8	8889	8917	9000.6
Q8IW45	ATP-dependent (S)-NAD(P)H-hydrate dehydratase OS=Homo sapiens OX=9606 GN=NAXD PE=1 SV=1	0	28.532	37	8	10	8	8	347	36.6	8.06	14.69	8	Pf01256	55739		CARKD; NAXD	13	0	1.018	1.423	1.412	1.3	1.397	0.721	0.92	1.094	0.03	0.51	0.5	0.38	0.48	-0.47	-0.12	0.13	97.5	99.3	138.7	137.7	126.8	298.3	303.8	424.4	421.3	387.8
P15311	Ezrin OS=Homo sapiens OX=9606 GN=EZR PE=1 SV=4	0	204.995	52	40	117	25	25	586	69.4	6.27	219.32	40	Pf00373, Pf00769, Pf09379, Pf09380	7430	ENSG00000092820.17	EZR	6	3	0.885	1.236	1.009	0.787	1.396	0.877	0.78	1.57	-0.18	0.31	0.01	-0.35	0.48	-0.19	-0.36	0.65	112.6	99.6	139.1	113.6	88.6	9862.3	8727.5	12185.2	9947.9	7761
A1IGU5	Rho guanine nucleotide exchange factor 37 OS=Homo sapiens OX=9606 GN=ARHGEF37 PE=2 SV=2	0.004	4.014	3	2	2	2	2	675	76.2	6.93	3.91	2	Pf00018, Pf00621, Pf03114, Pf07653, Pf08239, Pf14604	389337	ENSG00000183111.11	ARHGEF37	5	0	0.707	0.987	0.796	0.933	1.396	0.888	1.172	1.058	-0.5	-0.02	-0.33	-0.1	0.48	-0.17	0.23	0.08	135.6	95.9	133.9	108	126.6	84.8	60	83.7	67.5	79.1
P49407	Beta-arrestin-1 OS=Homo sapiens OX=9606 GN=ARRB1 PE=1 SV=2	0	27.675	26	8	11	6	7	418	47	6.2	14.45	8	Pf00339, Pf02752	408	ENSG00000137486.16	ARRB1	11	1	0.902	1.259	1.111	0.863	1.395	0.812	0.777	1.459	-0.15	0.33	0.15	-0.21	0.48	-0.3	-0.36	0.54	116.8	105.4	147.1	129.8	100.8	552.3	498.4	695.4	613.8	476.7
Q5T6V5	Queuosine salvage protein OS=Homo sapiens OX=9606 GN=C9orf64 PE=1 SV=1	0	11.111	10	4	6	4	4	341	39	5.88	14.42	4	Pf10343	84267	ENSG00000165118.14	C9orf64	9	0	1.061	1.477	1.086	1.129	1.393	0.976	1.039	1.308	0.08	0.56	0.12	0.18	0.48	-0.03	0.06	0.39	104.3	110.6	154.1	113.3	117.7	300.3	318.5	443.6	326.2	339
P01282	VIP peptides OS=Homo sapiens OX=9606 GN=VIP PE=1 SV=1	0.002	5.51	12	2	2	2	2	170	19.2	6.6	5.23	2	Pf00123	7432	ENSG00000146469.12	VIP	6	0	0.154	0.215	0.313	0.168	1.393	0.492	0.538	1.275	-2.7	-2.22	-1.67	-2.57	0.48	-1.02	-0.89	0.35	324.2	50	69.6	101.5	54.6	926.1	142.8	198.9	290	156
Q96EK5	KIF1-binding protein OS=Homo sapiens OX=9606 GN=KIF1BP PE=1 SV=1	0	13.979	11	6	7	5	5	621	71.8	5.49	6.77	6	Pf12309	26128	ENSG00000198954.7	KIAA1279; KIF1BP	10	0	1.091	1.518	1.238	1.64	1.392	0.881	1.325	0.926	0.13	0.6	0.31	0.71	0.48	-0.18	0.41	-0.11	92.5	100.9	140.4	114.5	151.7	148.4	161.9	225.3	183.7	243.4
P06454	Prothymosin alpha OS=Homo sapiens OX=9606 GN=PTMA PE=1 SV=2	0	8.235	23	2	3	2	2	111	12.2	3.78	10.23	2		5757	ENSG00000187514.16	PTMA	2	0	0.749	1.041	2.563	0.749	1.391	0.292	0.292	1.39	-0.42	0.06	1.36	-0.42	0.48	-1.78	-1.77	0.48	98.3	73.6	102.4	252	73.7	132.8	99.4	138.3	340.3	99.5
P09471	Guanine nucleotide-binding protein G(o) subunit alpha OS=Homo sapiens OX=9606 GN=GNAO1 PE=1 SV=4	0	28.288	23	7	16	5	5	354	40	5.53	39.35	7	Pf00025, Pf00503	2775	ENSG00000087258.14	GNAO1	16	0	0.225	0.313	0.525	0.258	1.391	0.428	0.491	1.214	-2.15	-1.68	-0.93	-1.96	0.48	-1.22	-1.03	0.28	258.5	58.2	80.9	135.8	66.6	870.1	195.8	272.2	457	224.2
Q9Y2L9	Leucine-rich repeat and calponin homology domain-containing protein 1 OS=Homo sapiens OX=9606 GN=LRCH1 PE=1 SV=3	0	13.318	10	5	6	5	5	728	80.8	5.94	7.16	5	Pf00307, Pf11971, Pf12799, Pf13855	23143	ENSG00000136141.14	LRCH1	13	0	1.402	1.947	1.863	2.446	1.388	0.753	1.313	0.796	0.49	0.96	0.9	1.29	0.47	-0.41	0.39	-0.33	69.3	97.2	134.9	129.1	169.5	124.6	174.7	242.6	232.2	304.8
Q9HC84	Mucin-5B OS=Homo sapiens OX=9606 GN=MUC5B PE=1 SV=3	0	186.949	15	47	89	43	43	5762	596	6.64	139.71	47	Pf00007, Pf00093, Pf00094, Pf01826, Pf08742, Pf13330	727897	ENSG00000117983.17	MUC5B	11	0	0.956	1.327	0.56	0.87	1.388	1.707	1.554	1.525	-0.07	0.41	-0.84	-0.2	0.47	0.77	0.64	0.61	127.3	121.7	168.9	71.3	110.8	4700.4	4493.2	6236.1	2632.3	4090.6
O15427	Monocarboxylate transporter 4 OS=Homo sapiens OX=9606 GN=SLC16A3 PE=1 SV=1	0	11.226	10	5	6	5	5	465	49.4	7.96	9.1	5	Pf07690	9123	ENSG00000141526.16	SLC16A3	17	0	1.352	1.876	1.296	1.531	1.387	1.043	1.181	1.225	0.44	0.91	0.37	0.61	0.47	0.06	0.24	0.29	85	115	159.5	110.2	130.2	172.5	233.3	323.6	223.6	264.1
P19440	Glutathione hydrolase 1 proenzyme OS=Homo sapiens OX=9606 GN=GGT1 PE=1 SV=2	0	19.088	15	7	7	1	7	569	61.4	7.12	10.54	7	Pf01019	2678	ENSG00000100031.18	GGT1	22	0	1.114	1.546	1.252	1.438	1.387	0.89	1.148	1.075	0.16	0.63	0.32	0.52	0.47	-0.17	0.2	0.1	94.5	105.3	146.1	118.3	135.9	100.2	111.7	154.9	125.5	144.1
Q8NFI3	Cytosolic endo-beta-N-acetylglucosaminidase OS=Homo sapiens OX=9606 GN=ENGASE PE=1 SV=1	0	14.114	6	4	5	4	4	743	83.9	6.79	5.93	4	Pf03644	64772	ENSG00000167280.16	ENGASE	17	0	1.26	1.746	1.395	1.255	1.385	0.903	0.899	1.391	0.33	0.8	0.48	0.33	0.47	-0.15	-0.15	0.48	90.1	113.6	157.4	125.8	113.1	161.3	203.3	281.6	225.1	202.4
Q8IVH4	Methylmalonic aciduria type A protein, mitochondrial OS=Homo sapiens OX=9606 GN=MMAA PE=1 SV=1	0	8.577	6	2	2	2	2	418	46.5	9.29	6.07	2	Pf03205, Pf03308, Pf12846, Pf13401	166785	ENSG00000151611.13	MMAA	4	0	0.854	1.183	1.169	1.324	1.385	0.731	1.133	0.893	-0.23	0.24	0.22	0.4	0.47	-0.45	0.18	-0.16	108.5	92.7	128.3	126.8	143.6	19.6	16.7	23.2	22.9	25.9
P07585	Decorin OS=Homo sapiens OX=9606 GN=DCN PE=1 SV=1	0	114.056	45	16	112	15	15	359	39.7	8.54	230.72	16	Pf01462, Pf12799, Pf13855	1634	ENSG00000011465.16	DCN	12	1	0.223	0.31	0.275	0.191	1.385	0.812	0.693	1.625	-2.16	-1.69	-1.86	-2.39	0.47	-0.3	-0.53	0.7	282.9	63.2	87.5	77.8	53.9	33130.1	7401	10253.9	9109.6	6311.6
Q70J99	Protein unc-13 homolog D OS=Homo sapiens OX=9606 GN=UNC13D PE=1 SV=1	0.002	5.4	2	2	2	2	2	1090	123.2	6.65	2.3	2	Pf00168, Pf10540	201294	ENSG00000092929.11	UNC13D	17	0	0.958	1.324	1.14	1.619	1.383	0.84	1.42	0.818	-0.06	0.41	0.19	0.69	0.47	-0.25	0.51	-0.29	99.3	95.1	131.6	113.2	160.8	14.7	14.1	19.5	16.8	23.8
P46976	Glycogenin-1 OS=Homo sapiens OX=9606 GN=GYG1 PE=1 SV=4	0	18.174	15	5	8	5	5	350	39.4	5.53	12.73	5	Pf01501	2992	ENSG00000163754.17	GYG1	3	0	0.801	1.108	0.965	1.028	1.383	0.83	1.065	1.078	-0.32	0.15	-0.05	0.04	0.47	-0.27	0.09	0.11	122.4	98	135.6	118.2	125.8	366.9	293.9	406.6	354.2	377
Q03405	Urokinase plasminogen activator surface receptor OS=Homo sapiens OX=9606 GN=PLAUR PE=1 SV=1	0.001	5.717	11	2	2	2	2	335	37	6.65	2.27	2	Pf00021	5329	ENSG00000011422.11	PLAUR	19	0	1.207	1.668	1.233	1.405	1.382	0.979	1.139	1.188	0.27	0.74	0.3	0.49	0.47	-0.03	0.19	0.25	92.1	111.2	153.7	113.6	129.4	70	84.5	116.8	86.3	98.3
Q13509	Tubulin beta-3 chain OS=Homo sapiens OX=9606 GN=TUBB3 PE=1 SV=2	0	191.915	55	23	215	5	5	450	50.4	4.93	357.22	23	Pf00091, Pf03953, Pf10644	10381	ENSG00000258947.6	TUBB3	16	4	0.978	1.351	1.196	1.345	1.381	0.818	1.125	1.004	-0.03	0.43	0.26	0.43	0.47	-0.29	0.17	0.01	102.2	100	138.1	122.2	137.5	1132.5	1107.5	1529.7	1354	1523.6
P00734	Prothrombin OS=Homo sapiens OX=9606 GN=F2 PE=1 SV=2	0	74.092	36	16	24	16	16	622	70	5.9	63	16	Pf00051, Pf00089, Pf00594, Pf09342, Pf09396	2147	ENSG00000180210.14	F2	11	0	1.113	1.534	0.831	1.45	1.378	1.34	1.744	1.058	0.15	0.62	-0.27	0.54	0.46	0.42	0.8	0.08	101.2	112.7	155.3	84.1	146.7	1481.9	1649.5	2273.6	1231.4	2148.2
Q04446	1,4-alpha-glucan-branching enzyme OS=Homo sapiens OX=9606 GN=GBE1 PE=1 SV=3	0	15.462	7	5	6	5	5	702	80.4	6.32	11.85	5	Pf00128, Pf02806, Pf02922	2632	ENSG00000114480.12	GBE1	3	0	0.771	1.063	1.228	1.366	1.378	0.628	1.112	0.778	-0.37	0.09	0.3	0.45	0.46	-0.67	0.15	-0.36	110.5	85.2	117.5	135.7	151	70	54	74.4	86	95.6
Q9H3P2	Negative elongation factor A OS=Homo sapiens OX=9606 GN=NELFA PE=1 SV=3	0	27.717	22	8	9	8	8	528	57.2	9.03	8.99	8		7469	ENSG00000185049.14	NELFA; WHSC2	4	0	1.384	1.905	1.368	1.913	1.376	1.012	1.398	0.996	0.47	0.93	0.45	0.94	0.46	0.02	0.48	-0.01	79.3	109.7	151	108.4	151.6	106.7	147.7	203.3	146	204.1
P23469	Receptor-type tyrosine-protein phosphatase epsilon OS=Homo sapiens OX=9606 GN=PTPRE PE=1 SV=1	0	19.408	11	7	8	5	5	700	80.6	7.02	12.69	7	Pf00102, Pf00782, Pf14566	5791	ENSG00000132334.16	PTPRE	10	0	1.186	1.632	1.341	1.435	1.376	0.885	1.07	1.137	0.25	0.71	0.42	0.52	0.46	-0.18	0.1	0.19	91	107.9	148.5	122	130.6	259.7	308.1	423.9	348.3	372.7
P0DOX7	Immunoglobulin kappa light chain OS=Homo sapiens OX=9606 PE=1 SV=1	0	62.711	49	7	115	2	2	214	23.4	7.17	237	7	Pf00047, Pf07654, Pf07679, Pf07686, Pf13927					4	0.588	0.809	0.75	0.654	1.375	0.784	0.872	1.236	-0.76	-0.31	-0.41	-0.61	0.46	-0.35	-0.2	0.31	157.8	92.9	127.7	118.4	103.3	5810.4	3419.3	4701.8	4359.6	3802.9
P28300	Protein-lysine 6-oxidase OS=Homo sapiens OX=9606 GN=LOX PE=1 SV=2	0.007	3.655	8	2	2	2	2	417	46.9	8.09	2.26	2	Pf01186	4015	ENSG00000113083.13	LOX	5	0	1.023	1.405	1.122	1.264	1.373	0.912	1.127	1.111	0.03	0.49	0.17	0.34	0.46	-0.13	0.17	0.15	103.2	105.6	144.9	115.8	130.5	69.5	71.1	97.6	78	87.9
P30499	HLA class I histocompatibility antigen, Cw-1 alpha chain OS=Homo sapiens OX=9606 GN=HLA-C PE=1 SV=1	0	54.206	33	10	25	1	2	366	40.9	5.71	55.53	10	Pf00129, Pf07654	3107		HLA-C	6	0	1.292	1.773	1.386	1.653	1.372	0.932	1.192	1.073	0.37	0.83	0.47	0.72	0.46	-0.1	0.25	0.1	84.5	109.1	149.7	117.1	139.6	102.7	132.7	182	142.4	169.7
Q9H098	Protein FAM107B OS=Homo sapiens OX=9606 GN=FAM107B PE=1 SV=1	0.001	5.751	23	3	3	3	3	131	15.5	8.29	4.28	3	Pf06625	83641	ENSG00000065809.13	FAM107B	10	0	0.955	1.31	1.158	0.845	1.372	0.825	0.729	1.552	-0.07	0.39	0.21	-0.24	0.46	-0.28	-0.46	0.63	113.9	108.8	149.2	131.9	96.2	20.2	19.3	26.5	23.4	17.1
P04196	Histidine-rich glycoprotein OS=Homo sapiens OX=9606 GN=HRG PE=1 SV=1	0	32.743	25	10	22	10	10	525	59.5	7.5	17.03	10		3273	ENSG00000113905.4	HRG	3	0	0.769	1.055	0.771	0.907	1.372	0.997	1.176	1.164	-0.38	0.08	-0.37	-0.14	0.46	0	0.23	0.22	133.3	102.5	140.6	102.8	120.8	591	454.5	623.5	455.8	535.9
P02452	Collagen alpha-1(I) chain OS=Homo sapiens OX=9606 GN=COL1A1 PE=1 SV=5	0	126.706	19	23	127	23	23	1464	138.9	5.8	235.59	23	Pf00093, Pf01391, Pf01410	1277		COL1A1	17	0	0.313	0.43	0.374	0.412	1.372	0.837	1.1	1.043	-1.67	-1.22	-1.42	-1.28	0.46	-0.26	0.14	0.06	223.7	70.1	96.1	83.7	92.1	24847.6	7784	10677.1	9300.7	10232.6
P05452	Tetranectin OS=Homo sapiens OX=9606 GN=CLEC3B PE=1 SV=3	0	20.539	31	5	7	5	5	202	22.5	5.67	12.07	5	Pf00059	7123	ENSG00000163815.5	CLEC3B	3	0	0.814	1.115	0.872	0.697	1.371	0.933	0.799	1.601	-0.3	0.16	-0.2	-0.52	0.45	-0.1	-0.32	0.68	133.4	108.6	148.8	116.3	92.9	309.9	252.2	345.7	270.3	215.9
Q9UJY1	Heat shock protein beta-8 OS=Homo sapiens OX=9606 GN=HSPB8 PE=1 SV=1	0.001	6.226	17	3	3	3	3	196	21.6	5.12	2.75	3	Pf00011	26353	ENSG00000152137.6	HSPB8	12	0	0.59	0.808	0.798	0.584	1.371	0.739	0.732	1.384	-0.76	-0.31	-0.33	-0.78	0.46	-0.44	-0.45	0.47	158.7	93.6	128.3	126.6	92.7	396.3	233.7	320.4	316.2	231.5
P31146	Coronin-1A OS=Homo sapiens OX=9606 GN=CORO1A PE=1 SV=4	0	84.854	32	18	47	16	17	461	51	6.68	103.13	18	Pf00400, Pf08953, Pf08954, Pf13094, Pf13863	11151	ENSG00000102879.15	CORO1A	16	0	0.76	1.041	1.033	0.852	1.369	0.736	0.825	1.221	-0.4	0.06	0.05	-0.23	0.45	-0.44	-0.28	0.29	128	97.3	133.3	132.2	109.2	5130	3898.3	5338.6	5298.2	4373
P49788	Retinoic acid receptor responder protein 1 OS=Homo sapiens OX=9606 GN=RARRES1 PE=1 SV=2	0.002	4.814	7	2	2	2	2	294	33.3	8.51	1.8	2	Pf06907	5918	ENSG00000118849.9	RARRES1	3	0	0.735	1.006	0.825	0.851	1.369	0.891	1.032	1.182	-0.44	0.01	-0.28	-0.23	0.45	-0.17	0.05	0.24	135.8	99.8	136.7	112.1	115.6	147	108	147.9	121.3	125.1
P55160	Nck-associated protein 1-like OS=Homo sapiens OX=9606 GN=NCKAP1L PE=1 SV=3	0.001	6.25	2	3	3	3	3	1127	128.1	6.86	2.31	3	Pf09735	3071	ENSG00000123338.12	NCKAP1L	12	0	0.704	0.963	1.127	1.094	1.369	0.624	0.971	0.88	-0.51	-0.05	0.17	0.13	0.45	-0.68	-0.04	-0.18	122.8	86.4	118.2	138.3	134.3	356.4	250.7	343.2	401.7	390.1
P16035	Metalloproteinase inhibitor 2 OS=Homo sapiens OX=9606 GN=TIMP2 PE=1 SV=2	0.001	6.884	11	3	3	3	3	220	24.4	7.49	4.41	3	Pf00965	7077	ENSG00000035862.12	TIMP2	17	0	1.02	1.396	1.308	1.093	1.368	0.78	0.835	1.277	0.03	0.48	0.39	0.13	0.45	-0.36	-0.26	0.35	103.1	105.2	143.9	135	112.8	272.9	278.4	380.9	357.1	298.3
P08572	Collagen alpha-2(IV) chain OS=Homo sapiens OX=9606 GN=COL4A2 PE=1 SV=4	0	88.474	9	13	48	13	13	1712	167.4	8.66	104.19	13	Pf01391, Pf01413	1284	ENSG00000134871.17	COL4A2	13	0	0.872	1.192	1.023	1.244	1.368	0.852	1.216	0.958	-0.2	0.25	0.03	0.31	0.45	-0.23	0.28	-0.06	112.5	98.1	134.2	115.2	140	3402.7	2966	4056.8	3481.5	4232.8
Q8NF37	Lysophosphatidylcholine acyltransferase 1 OS=Homo sapiens OX=9606 GN=LPCAT1 PE=1 SV=2	0	20.37	13	6	11	6	6	534	59.1	6.02	12.55	6	Pf01553, Pf13833	79888	ENSG00000153395.9	LPCAT1	5	0	1.629	2.227	1.24	1.746	1.367	1.314	1.408	1.276	0.7	1.16	0.31	0.8	0.45	0.39	0.49	0.35	76.5	124.7	170.4	94.8	133.6	486.9	793.2	1084.5	603.6	849.9
P00338	L-lactate dehydrogenase A chain OS=Homo sapiens OX=9606 GN=LDHA PE=1 SV=2	0	132.313	49	21	90	18	19	332	36.7	8.27	192.13	21	Pf00056, Pf02866	3939	ENSG00000134333.13	LDHA	11	2	1.217	1.663	1.347	1.06	1.367	0.903	0.787	1.569	0.28	0.73	0.43	0.08	0.45	-0.15	-0.35	0.65	95.4	116.1	158.7	128.6	101.1	7407.3	9011.6	12318.1	9978.7	7848.6
P02656	Apolipoprotein C-III OS=Homo sapiens OX=9606 GN=APOC3 PE=1 SV=1	0	14.573	34	3	8	3	3	99	10.8	5.41	13.49	3	Pf05778	345	ENSG00000110245.11	APOC3	11	0	0.716	0.978	0.71	0.802	1.366	1.008	1.128	1.22	-0.48	-0.03	-0.49	-0.32	0.45	0.01	0.17	0.29	142.7	102.1	139.5	101.4	114.4	807.7	578.2	789.7	573.8	647.4
Q9UKU9	Angiopoietin-related protein 2 OS=Homo sapiens OX=9606 GN=ANGPTL2 PE=1 SV=1	0	8.777	9	4	4	4	4	493	57.1	7.53	6.6	4	Pf00147	23452	ENSG00000136859.9	ANGPTL2	9	0	1.065	1.454	1.292	1.122	1.365	0.824	0.868	1.296	0.09	0.54	0.37	0.17	0.45	-0.28	-0.2	0.37	101.1	107.7	147.1	130.6	113.5	106.2	113.1	154.4	137.2	119.1
P32456	Guanylate-binding protein 2 OS=Homo sapiens OX=9606 GN=GBP2 PE=1 SV=3	0	23.249	12	5	8	3	3	591	67.2	5.71	11.83	5	Pf02263, Pf02841, Pf05879	2634	ENSG00000162645.12	GBP2	1	0	1.003	1.369	1.058	1.054	1.365	0.948	0.997	1.299	0	0.45	0.08	0.08	0.45	-0.08	0	0.38	109.4	109.7	149.8	115.7	115.3	262.5	263.2	359.5	277.6	276.7
P43250	G protein-coupled receptor kinase 6 OS=Homo sapiens OX=9606 GN=GRK6 PE=1 SV=2	0	11.419	10	5	5	5	5	576	65.9	8	4.5	5	Pf00069, Pf00615, Pf07714	2870	ENSG00000198055.10	GRK6	5	0	0.989	1.347	1.161	1.358	1.363	0.852	1.171	0.992	-0.02	0.43	0.21	0.44	0.45	-0.23	0.23	-0.01	102.5	101.3	138.1	118.9	139.2	152.8	151.1	205.9	177.3	207.6
Q6PCE3	Glucose 1,6-bisphosphate synthase OS=Homo sapiens OX=9606 GN=PGM2L1 PE=1 SV=3	0	12.802	8	5	5	5	5	622	70.4	7.15	8.91	5	Pf00408, Pf02878, Pf02879, Pf02880	283209	ENSG00000165434.7	PGM2L1	11	0	1.165	1.585	1.24	1.498	1.36	0.94	1.209	1.058	0.22	0.66	0.31	0.58	0.44	-0.09	0.27	0.08	92.5	107.8	146.5	114.6	138.6	95.1	110.8	150.7	117.9	142.5
P00488	Coagulation factor XIII A chain OS=Homo sapiens OX=9606 GN=F13A1 PE=1 SV=4	0	84.344	25	15	40	15	15	732	83.2	6.09	64.16	15	Pf00868, Pf00927, Pf01841	2162		F13A1	6	0	0.384	0.523	0.455	0.318	1.36	0.845	0.7	1.643	-1.38	-0.94	-1.14	-1.65	0.44	-0.24	-0.52	0.72	223.8	86.1	117	101.8	71.2	6729.3	2587.1	3518.8	3060.9	2141.8
P00352	Retinal dehydrogenase 1 OS=Homo sapiens OX=9606 GN=ALDH1A1 PE=1 SV=2	0	90.565	46	21	47	17	17	501	54.8	6.73	77.75	21	Pf00171, Pf05893, Pf07368	216	ENSG00000165092.12	ALDH1A1	9	0	0.555	0.754	0.594	0.436	1.358	0.934	0.734	1.729	-0.85	-0.41	-0.75	-1.2	0.44	-0.1	-0.45	0.79	179.6	99.7	135.5	106.8	78.4	3641.3	2022.1	2746.8	2164.2	1588.9
Q02952	A-kinase anchor protein 12 OS=Homo sapiens OX=9606 GN=AKAP12 PE=1 SV=4	0	129.942	31	38	48	38	38	1782	191.4	4.41	74.21	38	Pf03832	9590	ENSG00000131016.16	AKAP12	6	0	0.564	0.764	0.697	0.519	1.355	0.809	0.744	1.473	-0.83	-0.39	-0.52	-0.95	0.44	-0.31	-0.43	0.56	169.3	95.4	129.4	118	87.8	4589.3	2587.2	3507	3199.3	2381
P62736	Actin, aortic smooth muscle OS=Homo sapiens OX=9606 GN=ACTA2 PE=1 SV=1	0	328.015	79	36	969	0	4	377	42	5.39	1871.61	36	Pf00022	59	ENSG00000107796.13	ACTA2	10	12	0.54	0.731	0.755	0.534	1.354	0.715	0.708	1.367	-0.89	-0.45	-0.41	-0.9	0.44	-0.48	-0.5	0.45	168.5	91	123.2	127.3	90.1	16502.7	8908.2	12060.1	12460.7	8819.7
P52564	Dual specificity mitogen-activated protein kinase kinase 6 OS=Homo sapiens OX=9606 GN=MAP2K6 PE=1 SV=1	0	15.303	16	5	7	2	2	334	37.5	7.39	17.8	5	Pf00069, Pf07714, Pf14531	5608	ENSG00000108984.13	MAP2K6	17	0	0.678	0.918	1.165	0.977	1.353	0.582	0.839	0.939	-0.56	-0.12	0.22	-0.03	0.44	-0.78	-0.25	-0.09	126.6	85.9	116.2	147.5	123.8	71	48.2	65.1	82.7	69.4
P53041	Serine/threonine-protein phosphatase 5 OS=Homo sapiens OX=9606 GN=PPP5C PE=1 SV=1	0	21.742	12	6	7	6	6	499	56.8	6.28	18.65	6	Pf00149, Pf00515, Pf07719, Pf08321, Pf12895, Pf13371, Pf13414, Pf13424, Pf13432, Pf14559	5536	ENSG00000011485.14	PPP5C	19	0	0.935	1.262	1.115	0.925	1.35	0.838	0.829	1.365	-0.1	0.34	0.16	-0.11	0.43	-0.25	-0.27	0.45	114.6	107.1	144.6	127.8	105.9	911.7	852.6	1151	1016.9	842.9
P55268	Laminin subunit beta-2 OS=Homo sapiens OX=9606 GN=LAMB2 PE=1 SV=2	0	152.762	28	41	61	41	41	1798	195.9	6.52	103.99	41	Pf00053, Pf00055, Pf00430, Pf00769, Pf01576, Pf02050, Pf02841, Pf04111, Pf06008, Pf09831, Pf12128, Pf12795, Pf13514, Pf13851, Pf13868, Pf15070, Pf15558	3913	ENSG00000172037.13	LAMB2	3	0	0.432	0.584	0.626	0.44	1.35	0.691	0.702	1.328	-1.21	-0.78	-0.68	-1.19	0.43	-0.53	-0.51	0.41	194.7	84.2	113.7	121.9	85.6	6186.3	2674.6	3611.7	3872.7	2719.8
Q9HCG8	Pre-mRNA-splicing factor CWC22 homolog OS=Homo sapiens OX=9606 GN=CWC22 PE=1 SV=3	0.003	4.295	3	2	3	2	2	908	105.4	7.03	4.63	2	Pf02847, Pf02854	57703	ENSG00000163510.13	CWC22	2	0	1.317	1.777	1.503	1.755	1.349	0.876	1.168	1.012	0.4	0.83	0.59	0.81	0.43	-0.19	0.22	0.02	81.6	107.5	145	122.7	143.3	187.5	247	333.1	281.8	329.1
P55290	Cadherin-13 OS=Homo sapiens OX=9606 GN=CDH13 PE=1 SV=1	0	23.775	11	6	12	6	6	713	78.2	4.98	13.7	6	Pf00028, Pf08758	1012	ENSG00000140945.16	CDH13	16	0	0.952	1.284	1.112	0.872	1.349	0.856	0.785	1.472	-0.07	0.36	0.15	-0.2	0.43	-0.22	-0.35	0.56	114.9	109.4	147.6	127.8	100.3	237.5	226.1	305	264	207.1
Q07889	Son of sevenless homolog 1 OS=Homo sapiens OX=9606 GN=SOS1 PE=1 SV=1	0	10.649	4	4	5	4	4	1333	152.4	6.84	6.54	4	Pf00125, Pf00169, Pf00617, Pf00618, Pf00621	6654	ENSG00000115904.12	SOS1	2	0	0.919	1.24	1.086	1.112	1.349	0.846	1.025	1.114	-0.12	0.31	0.12	0.15	0.43	-0.24	0.04	0.16	112	102.9	138.9	121.6	124.6	63.4	58.2	78.6	68.8	70.5
P61626	Lysozyme C OS=Homo sapiens OX=9606 GN=LYZ PE=1 SV=1	0	49.704	69	10	32	10	10	148	16.5	9.16	66.52	10	Pf00062	4069	ENSG00000090382.6	LYZ	12	0	2.308	3.109	1.613	1.975	1.347	1.43	1.224	1.574	1.21	1.64	0.69	0.98	0.43	0.52	0.29	0.65	60	138.4	186.4	96.7	118.5	1738.8	4012.6	5405.6	2805.3	3434.7
Q9NXC5	GATOR complex protein MIOS OS=Homo sapiens OX=9606 GN=MIOS PE=1 SV=2	0.001	7.161	7	4	4	4	4	875	98.5	6.73	1.78	4		54468	ENSG00000164654.15	MIOS	7	0	0.909	1.225	1.028	1.168	1.347	0.884	1.136	1.049	-0.14	0.29	0.04	0.22	0.43	-0.18	0.18	0.07	112.6	102.3	137.9	115.7	131.5	57.8	52.5	70.8	59.4	67.5
P01764	Immunoglobulin heavy variable 3-23 OS=Homo sapiens OX=9606 GN=IGHV3-23 PE=1 SV=2	0	15.735	19	2	9	0	2	117	12.6	8.28	13.28	2		28442	ENSG00000281962.1; ENSG00000211949.3	IGHV3-23	14; CHR_HSCHR14_3_CTG1	0	0.718	0.967	0.965	0.775	1.347	0.744	0.803	1.247	-0.48	-0.05	-0.05	-0.37	0.43	-0.43	-0.32	0.32	135.6	97.3	131.1	130.9	105.1	550.5	395.1	532.3	531.3	426.8
P98160	Basement membrane-specific heparan sulfate proteoglycan core protein OS=Homo sapiens OX=9606 GN=HSPG2 PE=1 SV=4	0	524.739	32	103	285	103	103	4391	468.5	6.51	598.46	103	Pf00008, Pf00047, Pf00052, Pf00053, Pf00054, Pf00057, Pf02210, Pf07679, Pf07686, Pf12785, Pf13385, Pf13895, Pf13927	3339	ENSG00000142798.17	HSPG2	1	0	0.652	0.879	0.802	0.69	1.347	0.813	0.86	1.274	-0.62	-0.19	-0.32	-0.54	0.43	-0.3	-0.22	0.35	132.1	86.1	116	105.9	91.1	28119.4	18343.3	24709.6	22560.6	19391
P12111	Collagen alpha-3(VI) chain OS=Homo sapiens OX=9606 GN=COL6A3 PE=1 SV=5	0	743.474	44	135	487	135	135	3177	343.5	6.68	1099.58	135	Pf00014, Pf00041, Pf00092, Pf01391, Pf13519, Pf13768	1293	ENSG00000163359.15	COL6A3	2	0	0.508	0.685	0.748	0.697	1.347	0.68	0.932	0.982	-0.98	-0.55	-0.42	-0.52	0.43	-0.56	-0.1	-0.03	156.1	79.3	106.9	116.7	108.8	68360.2	34752.6	46803.2	51127.9	47656.4
P31949	Protein S100-A11 OS=Homo sapiens OX=9606 GN=S100A11 PE=1 SV=2	0	27.261	52	6	26	6	6	105	11.7	7.12	53.3	6	Pf00036, Pf01023, Pf13499, Pf13833	6282	ENSG00000163191.5	S100A11	1	0	1.746	2.35	1.528	1.609	1.346	1.142	1.053	1.46	0.8	1.23	0.61	0.69	0.43	0.19	0.07	0.55	72.9	127.2	171.3	111.4	117.3	2595.3	4530.7	6099.1	3965.8	4176.9
Q15102	Platelet-activating factor acetylhydrolase IB subunit gamma OS=Homo sapiens OX=9606 GN=PAFAH1B3 PE=1 SV=1	0	24.633	24	5	12	5	5	231	25.7	6.84	25.05	5	Pf00657, Pf13472	5050	ENSG00000079462.7	PAFAH1B3	19	0	1.457	1.96	1.519	1.336	1.346	0.959	0.88	1.467	0.54	0.97	0.6	0.42	0.43	-0.06	-0.19	0.55	82.5	120.2	161.8	125.3	110.2	674.2	982	1321.7	1023.9	900.7
Q9NS91	E3 ubiquitin-protein ligase RAD18 OS=Homo sapiens OX=9606 GN=RAD18 PE=1 SV=2	0.002	4.837	4	2	2	2	2	495	56.2	7.58	2.03	2	Pf00097, Pf02037, Pf13639, Pf13923, Pf14634, Pf14835	56852	ENSG00000070950.9	RAD18	3	0	1.236	1.664	1.368	1.863	1.346	0.904	1.362	0.893	0.31	0.73	0.45	0.9	0.43	-0.15	0.45	-0.16	84.1	104	140	115.1	156.8	97.4	120.4	162	133.2	181.5
Q15005	Signal peptidase complex subunit 2 OS=Homo sapiens OX=9606 GN=SPCS2 PE=1 SV=3	0	26.543	33	7	16	6	6	226	25	8.47	28.18	7	Pf06703	9789	ENSG00000118363.11	SPCS2	11	1	0.822	1.107	1.074	0.961	1.346	0.766	0.894	1.152	-0.28	0.15	0.1	-0.06	0.43	-0.39	-0.16	0.2	120.9	99.4	133.8	129.8	116.1	1502.2	1235.2	1662.9	1613.4	1443.1
Q9NZL4	Hsp70-binding protein 1 OS=Homo sapiens OX=9606 GN=HSPBP1 PE=1 SV=1	0	15.598	20	5	7	5	5	362	39.4	5.21	11.67	5		23640		HSPBP1	19	0	1.434	1.929	1.507	1.851	1.345	0.952	1.228	1.042	0.52	0.95	0.59	0.89	0.43	-0.07	0.3	0.06	77.7	111.5	149.9	117.1	143.8	313.8	450	605.4	472.8	580.7
Q01813	ATP-dependent 6-phosphofructokinase, platelet type OS=Homo sapiens OX=9606 GN=PFKP PE=1 SV=2	0	72.781	25	18	28	16	16	784	85.5	7.55	42.2	18	Pf00365	5214	ENSG00000067057.16	PFKP	10	0	1.019	1.37	1.054	1.145	1.345	0.966	1.086	1.197	0.03	0.45	0.08	0.19	0.43	-0.05	0.12	0.26	107.4	109.4	147.1	113.2	122.9	1233.1	1256.1	1689.1	1299.6	1411.5
O60502	Protein O-GlcNAcase OS=Homo sapiens OX=9606 GN=MGEA5 PE=1 SV=2	0	25.164	9	8	9	8	8	916	102.8	4.91	14.12	8	Pf07555	10724	ENSG00000198408.13	MGEA5	10	0	0.868	1.165	0.906	0.926	1.343	0.958	1.022	1.258	-0.2	0.22	-0.14	-0.11	0.43	-0.06	0.03	0.33	123.4	107	143.7	111.7	114.2	606.4	526.1	706.4	549.2	561.4
Q15746	Myosin light chain kinase, smooth muscle OS=Homo sapiens OX=9606 GN=MYLK PE=1 SV=4	0	172.767	20	37	87	36	36	1914	210.6	6.15	175.43	37	Pf00041, Pf00047, Pf00069, Pf07679, Pf07714, Pf08205, Pf13895, Pf13927	4638	ENSG00000065534.18	MYLK	3	1	0.427	0.573	0.575	0.385	1.343	0.743	0.669	1.491	-1.23	-0.8	-0.8	-1.38	0.43	-0.43	-0.58	0.58	202.7	86.6	116.3	116.5	78	11618.5	4962.5	6663.1	6675.9	4468.2
Q9Y5R8	Trafficking protein particle complex subunit 1 OS=Homo sapiens OX=9606 GN=TRAPPC1 PE=1 SV=1	0.002	5.354	22	3	3	3	3	145	16.8	9.16	4.87	3	Pf04099	58485	ENSG00000170043.11	TRAPPC1	17	0	1.058	1.42	1.091	1.248	1.342	0.969	1.143	1.138	0.08	0.51	0.13	0.32	0.42	-0.05	0.19	0.19	103.1	109.1	146.4	112.6	128.7	352	372.4	499.7	384.2	439.2
Q9P0M2	A-kinase anchor protein 7 isoform gamma OS=Homo sapiens OX=9606 GN=AKAP7 PE=1 SV=2	0.002	5.482	6	2	2	0	2	348	39.5	6.16	4.54	2	Pf10469, Pf10470	9465	ENSG00000118507.15	AKAP7	6	0	0.884	1.186	1.207	1.232	1.341	0.733	1.021	0.962	-0.18	0.25	0.27	0.3	0.42	-0.45	0.03	-0.06	108.9	96.3	129.2	131.4	134.2	87.7	77.5	104	105.8	108.1
Q9HBL0	Tensin-1 OS=Homo sapiens OX=9606 GN=TNS1 PE=1 SV=2	0	148.003	30	41	64	38	38	1735	185.6	7.75	115.95	41	Pf00017, Pf08416, Pf10409	7145	ENSG00000079308.16	TNS1	2	3	0.597	0.8	0.689	0.515	1.341	0.866	0.748	1.553	-0.75	-0.32	-0.54	-0.96	0.42	-0.21	-0.42	0.64	166.6	99.4	133.3	114.8	85.8	6589.1	3931.3	5272.8	4541.7	3395.2
Q9NR12	PDZ and LIM domain protein 7 OS=Homo sapiens OX=9606 GN=PDLIM7 PE=1 SV=1	0	85.181	56	18	55	18	18	457	49.8	8.41	105.62	18	Pf00412, Pf00595	9260	ENSG00000196923.13	PDLIM7	5	0	0.518	0.695	0.642	0.411	1.341	0.808	0.641	1.691	-0.95	-0.52	-0.64	-1.28	0.42	-0.31	-0.64	0.76	183.7	95.2	127.7	117.8	75.5	7420.6	3846	5159.1	4760.4	3051.7
P14543	Nidogen-1 OS=Homo sapiens OX=9606 GN=NID1 PE=1 SV=3	0	129.208	24	28	58	28	28	1247	136.3	5.29	117.76	28	Pf00008, Pf00058, Pf00086, Pf06119, Pf06247, Pf07474, Pf07645, Pf12662, Pf12947, Pf14670	4811	ENSG00000116962.14	NID1	1	0	0.557	0.746	0.792	0.603	1.34	0.703	0.762	1.237	-0.84	-0.42	-0.34	-0.73	0.42	-0.51	-0.39	0.31	162.2	90.3	121	128.5	97.9	5237.2	2916.5	3907.9	4148.6	3159.9
P00749	Urokinase-type plasminogen activator OS=Homo sapiens OX=9606 GN=PLAU PE=1 SV=2	0.001	6.567	7	3	3	3	3	431	48.5	8.41	2.76	3	Pf00051, Pf00089	5328		PLAU	10	0	1.372	1.836	1.399	1.635	1.339	0.98	1.168	1.123	0.46	0.88	0.48	0.71	0.42	-0.03	0.22	0.17	82.9	113.6	152.1	115.9	135.4	137.6	188.7	252.7	192.5	224.9
O43516	WAS/WASL-interacting protein family member 1 OS=Homo sapiens OX=9606 GN=WIPF1 PE=1 SV=3	0	13.677	10	5	6	5	5	503	51.2	11.47	11.5	5	Pf02205	7456	ENSG00000115935.17	WIPF1	2	0	1.039	1.391	1.158	1.431	1.339	0.897	1.236	0.972	0.05	0.48	0.21	0.52	0.42	-0.16	0.31	-0.04	99.7	103.6	138.7	115.4	142.7	113.8	118.2	158.3	131.8	162.8
Q8N4C8	Misshapen-like kinase 1 OS=Homo sapiens OX=9606 GN=MINK1 PE=1 SV=2	0	26.112	9	9	10	3	3	1332	149.7	7.85	16.64	9	Pf00069, Pf00780, Pf07714, Pf14531	50488	ENSG00000141503.15	MINK1	17	0	0.992	1.328	1.372	1.264	1.339	0.723	0.922	1.05	-0.01	0.41	0.46	0.34	0.42	-0.47	-0.12	0.07	100.7	99.9	133.8	138.2	127.4	207.7	206	275.8	285	262.6
P19827	Inter-alpha-trypsin inhibitor heavy chain H1 OS=Homo sapiens OX=9606 GN=ITIH1 PE=1 SV=3	0	57.248	19	13	25	13	13	911	101.3	6.79	57.07	13	Pf00092, Pf06668, Pf08487, Pf10138, Pf11775, Pf13519, Pf13768	3697	ENSG00000055957.10	ITIH1	3	0	0.954	1.277	1.059	0.904	1.339	0.901	0.854	1.413	-0.07	0.35	0.08	-0.15	0.42	-0.15	-0.23	0.5	115.5	110.2	147.6	122.3	104.4	2342.4	2234.4	2992	2479.8	2116.9
P13796	Plastin-2 OS=Homo sapiens OX=9606 GN=LCP1 PE=1 SV=6	0	175.901	56	31	105	25	25	627	70.2	5.43	164.23	31	Pf00036, Pf00307, Pf13405, Pf13499	3936	ENSG00000136167.13	LCP1	13	7	0.87	1.165	1.176	0.915	1.339	0.74	0.778	1.274	-0.2	0.22	0.23	-0.13	0.42	-0.43	-0.36	0.35	117	101.9	136.4	137.6	107.1	7371.2	6416.4	8591	8669.3	6742.8
Q02153	Guanylate cyclase soluble subunit beta-1 OS=Homo sapiens OX=9606 GN=GUCY1B1 PE=1 SV=1	0	9.486	5	3	3	3	3	619	70.5	5.35	4.92	3	Pf00211, Pf07700, Pf07701	2983	ENSG00000061918.12	GUCY1B3	4	0	0.886	1.185	1.016	0.857	1.338	0.872	0.843	1.384	-0.17	0.25	0.02	-0.22	0.42	-0.2	-0.25	0.47	121.4	107.5	143.9	123.3	104	40	35.4	47.4	40.6	34.3
Q9H3F6	BTB/POZ domain-containing adapter for CUL3-mediated RhoA degradation protein 3 OS=Homo sapiens OX=9606 GN=KCTD10 PE=1 SV=1	0	7.991	14	4	4	3	4	313	35.4	6.34	0	4	Pf00651, Pf02214, Pf09626	83892	ENSG00000110906.12	KCTD10	12	0	0.85	1.138	0.948	1.219	1.338	0.897	1.286	0.933	-0.23	0.19	-0.08	0.29	0.42	-0.16	0.36	-0.1	116.4	99	132.4	110.3	141.9	18.7	15.9	21.3	17.7	22.8
P35555	Fibrillin-1 OS=Homo sapiens OX=9606 GN=FBN1 PE=1 SV=3	0	422.225	39	85	235	82	82	2871	312	4.93	399.63	85	Pf00683, Pf06247, Pf07645, Pf12662, Pf12947, Pf14670	2200		FBN1	15	3	0.697	0.933	0.82	0.921	1.338	0.851	1.124	1.013	-0.52	-0.1	-0.29	-0.12	0.42	-0.23	0.17	0.02	137.3	95.7	128.1	112.5	126.4	20435.1	14249.3	19064.3	16747.4	18823
P28289	Tropomodulin-1 OS=Homo sapiens OX=9606 GN=TMOD1 PE=1 SV=1	0	25.955	26	8	10	7	7	359	40.5	5.1	8.9	8	Pf03250	7111	ENSG00000136842.13	TMOD1	9	0	0.593	0.793	0.719	0.567	1.338	0.825	0.789	1.399	-0.75	-0.33	-0.48	-0.82	0.42	-0.28	-0.34	0.48	163.4	96.8	129.6	117.4	92.7	399.9	237	317.2	287.4	226.8
Q96AC1	Fermitin family homolog 2 OS=Homo sapiens OX=9606 GN=FERMT2 PE=1 SV=1	0	86.603	34	21	36	20	20	680	77.8	6.7	67.95	21	Pf00169, Pf00373	10979	ENSG00000073712.14	FERMT2	14	0	0.59	0.79	0.793	0.53	1.338	0.744	0.668	1.49	-0.76	-0.34	-0.33	-0.92	0.42	-0.43	-0.58	0.57	162	95.6	127.9	128.5	85.9	4266.2	2518.2	3368.7	3384	2261.5
P21333	Filamin-A OS=Homo sapiens OX=9606 GN=FLNA PE=1 SV=4	0	1066.66	67	153	852	139	139	2647	280.6	6.06	1904.12	153	Pf00307, Pf00630	2316	ENSG00000196924.14	FLNA	X	14	0.493	0.66	0.603	0.396	1.338	0.818	0.657	1.667	-1.02	-0.6	-0.73	-1.34	0.42	-0.29	-0.61	0.74	162.7	80.2	107.4	98.1	64.4	123914	61098.7	81773.4	74685.2	49060
O43252	Bifunctional 3'-phosphoadenosine 5'-phosphosulfate synthase 1 OS=Homo sapiens OX=9606 GN=PAPSS1 PE=1 SV=2	0	37.64	17	8	13	7	7	624	70.8	6.86	16.22	8	Pf01583, Pf01747, Pf02223, Pf08433, Pf13207, Pf13238, Pf13671, Pf14306	9061	ENSG00000138801.8	PAPSS1	4	0	1.027	1.373	1.129	1.186	1.337	0.909	1.05	1.158	0.04	0.46	0.18	0.25	0.42	-0.14	0.07	0.21	105	107.8	144.2	118.6	124.5	383.6	393.8	526.7	433.1	454.9
Q13630	GDP-L-fucose synthase OS=Homo sapiens OX=9606 GN=TSTA3 PE=1 SV=1	0	36.695	34	8	15	8	8	321	35.9	6.6	32.18	8	Pf01073, Pf01370, Pf02719, Pf04321	7264	ENSG00000278243.2; ENSG00000104522.15	TSTA3	8; CHR_HSCHR8_3_CTG7	0	1.375	1.838	1.491	1.608	1.336	0.923	1.079	1.143	0.46	0.88	0.58	0.69	0.42	-0.12	0.11	0.19	82.1	112.8	150.8	122.3	132	700.4	963.2	1287.1	1044.1	1126.3
P08123	Collagen alpha-2(I) chain OS=Homo sapiens OX=9606 GN=COL1A2 PE=1 SV=7	0	122.709	19	24	106	24	24	1366	129.2	8.95	295.36	24	Pf01391, Pf01410	1278	ENSG00000164692.17	COL1A2	7	0	0.468	0.625	0.463	0.555	1.336	1.012	1.2	1.126	-1.1	-0.68	-1.11	-0.85	0.42	0.02	0.26	0.17	168.8	79	105.6	78.1	93.7	17150.7	8027.1	10722.9	7932.6	9520.4
P49746	Thrombospondin-3 OS=Homo sapiens OX=9606 GN=THBS3 PE=1 SV=1	0	9.021	6	3	3	3	3	956	104.1	4.65	2.25	3	Pf02412, Pf05735, Pf11598	7059	ENSG00000169231.13	THBS3	1	0	0.924	1.233	0.778	1.074	1.335	1.187	1.38	1.148	-0.11	0.3	-0.36	0.1	0.42	0.25	0.46	0.2	119.8	110.6	147.7	93.2	128.7	120.5	111.3	148.6	93.8	129.4
P03950	Angiogenin OS=Homo sapiens OX=9606 GN=ANG PE=1 SV=1	0	11.282	27	3	4	3	3	147	16.5	9.64	8.57	3	Pf00074	283	ENSG00000214274.9	ANG	14	0	0.794	1.059	0.845	0.632	1.333	0.94	0.747	1.678	-0.33	0.08	-0.24	-0.66	0.42	-0.09	-0.42	0.75	138.6	110.1	146.8	117.1	87.5	517.1	410.8	547.8	437	326.6
Q86UX7	Fermitin family homolog 3 OS=Homo sapiens OX=9606 GN=FERMT3 PE=1 SV=1	0	52.381	28	14	23	14	14	667	75.9	6.98	38.61	14	Pf00169, Pf00373	83706	ENSG00000149781.12	FERMT3	11	0	0.86	1.145	1.071	1.113	1.332	0.803	1.04	1.029	-0.22	0.2	0.1	0.15	0.41	-0.32	0.06	0.04	115.6	99.4	132.4	123.8	128.7	982.1	844.3	1124.3	1051.4	1093.1
Q9UNS2	COP9 signalosome complex subunit 3 OS=Homo sapiens OX=9606 GN=COPS3 PE=1 SV=3	0	22.744	16	6	9	6	6	423	47.8	6.65	15.77	6	Pf01399	8533	ENSG00000141030.12	COPS3	17	0	0.998	1.328	1.059	1.033	1.331	0.942	0.975	1.286	0	0.41	0.08	0.05	0.41	-0.09	-0.04	0.36	110.8	110.5	147.1	117.3	114.4	413.4	412.4	548.9	437.8	426.9
Q96G21	U3 small nucleolar ribonucleoprotein protein IMP4 OS=Homo sapiens OX=9606 GN=IMP4 PE=1 SV=1	0	11.103	15	4	4	4	4	291	33.7	9.47	6.73	4	Pf04427	92856	ENSG00000136718.9	IMP4	2	0	1.633	2.172	1.493	2.212	1.33	1.094	1.482	0.982	0.71	1.12	0.58	1.15	0.41	0.13	0.57	-0.03	70.5	115.1	153.2	105.3	155.9	193.4	315.8	420.1	288.7	427.8
Q9NPE3	H/ACA ribonucleoprotein complex subunit 3 OS=Homo sapiens OX=9606 GN=NOP10 PE=1 SV=1	0	9.366	50	3	3	3	3	64	7.7	9.99	9.21	3	Pf04135	55505	ENSG00000182117.5	NOP10	15	0	1.427	1.898	1.602	1.714	1.33	0.891	1.07	1.108	0.51	0.92	0.68	0.78	0.41	-0.17	0.1	0.15	78.5	112.1	149	125.8	134.6	394.2	562.5	748.1	631.5	675.5
P04839	Cytochrome b-245 heavy chain OS=Homo sapiens OX=9606 GN=CYBB PE=1 SV=2	0	28.982	21	11	12	9	10	570	65.3	8.63	19.77	11	Pf00175, Pf00970, Pf01794, Pf08022, Pf08030	1536	ENSG00000165168.7	CYBB	X	1	1.058	1.407	1.364	1.297	1.33	0.776	0.951	1.085	0.08	0.49	0.45	0.38	0.41	-0.37	-0.07	0.12	97.9	103.6	137.8	133.6	127	1170.7	1238.8	1647.7	1597.1	1518.5
Q8WU39	Marginal zone B- and B1-cell-specific protein OS=Homo sapiens OX=9606 GN=MZB1 PE=1 SV=1	0	33.797	39	5	15	5	5	189	20.7	5.57	32.79	5	Pf11938	51237	ENSG00000170476.15	MZB1	5	0	0.6	0.798	1.225	0.782	1.329	0.49	0.639	1.02	-0.74	-0.33	0.29	-0.35	0.41	-1.03	-0.65	0.03	136.2	81.8	108.7	166.8	106.5	872.6	523.9	696.2	1068.5	682.4
Q2UY09	Collagen alpha-1(XXVIII) chain OS=Homo sapiens OX=9606 GN=COL28A1 PE=2 SV=2	0	25.643	9	8	12	8	8	1125	116.6	6.4	21.46	8	Pf00014, Pf00092, Pf01391, Pf13519	340267	ENSG00000215018.9	COL28A1	7	0	0.325	0.433	0.427	0.382	1.329	0.763	0.896	1.132	-1.62	-1.21	-1.23	-1.39	0.41	-0.39	-0.16	0.18	233.8	76.1	101.1	99.7	89.3	1621.5	527.7	701.4	691.7	619.6
Q8IYB7	DIS3-like exonuclease 2 OS=Homo sapiens OX=9606 GN=DIS3L2 PE=1 SV=4	0	15.873	8	7	7	7	7	885	99.2	6.1	12.15	7	Pf00773	129563	ENSG00000144535.19	DIS3L2	2	0	0.862	1.145	1.08	1.088	1.328	0.798	1.007	1.053	-0.21	0.2	0.11	0.12	0.41	-0.33	0.01	0.07	115.9	100	132.7	125.2	126.1	280.9	242.2	321.6	303.4	305.5
O15126	Secretory carrier-associated membrane protein 1 OS=Homo sapiens OX=9606 GN=SCAMP1 PE=1 SV=2	0	22.495	17	5	7	5	5	338	37.9	7.42	15.2	5	Pf04144	9522	ENSG00000085365.17	SCAMP1	5	0	1.229	1.632	1.162	1.366	1.327	1.058	1.176	1.194	0.3	0.71	0.22	0.45	0.41	0.08	0.23	0.26	93.9	115.4	153.2	109.1	128.3	596.7	733.5	973.6	693.1	815.3
P19971	Thymidine phosphorylase OS=Homo sapiens OX=9606 GN=TYMP PE=1 SV=2	0	85.956	45	16	34	16	16	482	49.9	5.53	79.81	16	Pf00591, Pf02885, Pf07831	1890; 9997	ENSG00000025708.13	TYMP; SCO2	22	0	1.225	1.625	1.554	1.222	1.327	0.789	0.787	1.33	0.29	0.7	0.64	0.29	0.41	-0.34	-0.35	0.41	90.5	110.9	147.2	140.7	110.7	1946.1	2384.3	3163.2	3023.3	2378.5
P11413	Glucose-6-phosphate 1-dehydrogenase OS=Homo sapiens OX=9606 GN=G6PD PE=1 SV=4	0	56.997	37	17	29	17	17	515	59.2	6.84	48.71	17	Pf00479, Pf02781	2539	ENSG00000160211.15	G6PD	X	0	1.141	1.512	1.348	1.36	1.326	0.846	1.009	1.112	0.19	0.6	0.43	0.44	0.41	-0.24	0.01	0.15	94.3	107.6	142.6	127.2	128.3	1268.2	1446.7	1917.7	1709.6	1724.7
P01780	Immunoglobulin heavy variable 3-7 OS=Homo sapiens OX=9606 GN=IGHV3-7 PE=1 SV=2	0	12.577	32	4	7	2	2	117	12.9	6.57	20.61	4		28452	ENSG00000282211.1; ENSG00000211938.2	IGHV3-7	14; CHR_HSCHR14_3_CTG1	1	0.477	0.632	0.734	0.458	1.325	0.65	0.623	1.382	-1.07	-0.66	-0.45	-1.13	0.41	-0.62	-0.68	0.47	181.8	86.7	114.9	133.5	83.2	1182.2	564	747.3	868.2	540.9
P00918	Carbonic anhydrase 2 OS=Homo sapiens OX=9606 GN=CA2 PE=1 SV=2	0	60.04	58	11	33	11	11	260	29.2	7.4	61.6	11	Pf00194	760	ENSG00000104267.9	CA2	8	0	0.278	0.368	0.58	0.297	1.325	0.479	0.512	1.24	-1.85	-1.44	-0.79	-1.75	0.41	-1.06	-0.97	0.31	237.9	66.1	87.6	137.9	70.6	5136.1	1426.6	1890.8	2977.8	1524.4
Q15417	Calponin-3 OS=Homo sapiens OX=9606 GN=CNN3 PE=1 SV=1	0	71.119	38	11	33	8	8	329	36.4	6.05	65.25	11	Pf00307, Pf00402	1266	ENSG00000117519.15	CNN3	1	1	1.463	1.938	1.423	1.243	1.324	1.029	0.873	1.559	0.55	0.95	0.51	0.31	0.41	0.04	-0.2	0.64	84.9	124.3	164.5	120.8	105.5	1933.7	2829.9	3747.5	2751.3	2403.2
Q00653	Nuclear factor NF-kappa-B p100 subunit OS=Homo sapiens OX=9606 GN=NFKB2 PE=1 SV=4	0	35.717	13	8	11	8	8	900	96.7	6.25	22.27	8	Pf00023, Pf00554, Pf12796, Pf13606, Pf13637, Pf13857	4791	ENSG00000077150.18	NFKB2	10	0	1.189	1.574	1.191	1.581	1.324	0.998	1.327	0.996	0.25	0.65	0.25	0.66	0.41	0	0.41	-0.01	91.8	109.1	144.6	109.3	145.1	320.4	380.9	504.5	381.5	506.5
P08648	Integrin alpha-5 OS=Homo sapiens OX=9606 GN=ITGA5 PE=1 SV=2	0	40.277	13	11	20	11	11	1049	114.5	5.77	31.96	11	Pf01839, Pf08441	3678	ENSG00000161638.10	ITGA5	12	0	0.7	0.928	0.98	0.807	1.324	0.715	0.824	1.149	-0.51	-0.11	-0.03	-0.31	0.41	-0.48	-0.28	0.2	135.9	95.2	126.1	133.2	109.7	1693.7	1186.3	1571.1	1659.6	1367.2
Q9Y5P6	Mannose-1-phosphate guanyltransferase beta OS=Homo sapiens OX=9606 GN=GMPPB PE=1 SV=2	0	44.64	31	9	17	9	9	360	39.8	6.61	35.09	9	Pf00132, Pf00483, Pf12804	29925	ENSG00000173540.12	GMPPB	3	0	0.782	1.034	0.92	0.794	1.323	0.85	0.864	1.302	-0.36	0.05	-0.12	-0.33	0.4	-0.23	-0.21	0.38	132.4	103.5	137	121.8	105.2	1275.2	996.7	1319	1172.9	1012.9
P01011	Alpha-1-antichymotrypsin OS=Homo sapiens OX=9606 GN=SERPINA3 PE=1 SV=2	0	64.555	33	14	31	14	14	423	47.6	5.52	51.12	14	Pf00079	12	ENSG00000196136.17	SERPINA3	14	0	1.095	1.447	0.49	0.808	1.322	2.235	1.65	1.79	0.13	0.53	-1.03	-0.31	0.4	1.16	0.72	0.84	124	135.7	179.4	60.7	100.2	2882.7	3155.9	4170.8	1412.2	2330.6
P12107	Collagen alpha-1(XI) chain OS=Homo sapiens OX=9606 GN=COL11A1 PE=1 SV=4	0	9.514	2	4	5	3	3	1806	181	5.17	7.53	4	Pf01391, Pf01410, Pf02210, Pf13385	1301	ENSG00000060718.20	COL11A1	1	0	1.518	2.005	1.146	1.803	1.321	1.325	1.573	1.112	0.6	1	0.2	0.85	0.4	0.41	0.65	0.15	80.3	121.9	161	92	144.8	173.9	264.1	348.7	199.3	313.5
P85037	Forkhead box protein K1 OS=Homo sapiens OX=9606 GN=FOXK1 PE=1 SV=1	0	8.953	4	3	3	3	3	733	75.4	9.32	6.68	3	Pf00250, Pf00498	221937	ENSG00000164916.10	FOXK1	7	0	1.389	1.835	1.357	1.933	1.321	1.024	1.425	0.949	0.47	0.88	0.44	0.95	0.4	0.03	0.51	-0.08	79.9	110.9	146.5	108.3	154.4	164.3	228.2	301.5	222.9	317.7
O15020	Spectrin beta chain, non-erythrocytic 2 OS=Homo sapiens OX=9606 GN=SPTBN2 PE=1 SV=3	0	93.264	12	27	44	17	17	2390	271.2	6.11	66.59	27	Pf00169, Pf00307, Pf00435, Pf11971, Pf12128, Pf15410	6712	ENSG00000173898.11	SPTBN2	11	0	1.64	2.165	1.496	1.927	1.32	1.096	1.288	1.124	0.71	1.11	0.58	0.95	0.4	0.13	0.36	0.17	72.9	119.6	157.9	109.1	140.5	450.4	738.7	975.1	674	867.9
Q99683	Mitogen-activated protein kinase kinase kinase 5 OS=Homo sapiens OX=9606 GN=MAP3K5 PE=1 SV=1	0	9.697	3	4	4	4	4	1374	154.4	5.78	4.02	4	Pf00069, Pf07714, Pf13281, Pf14531	4217	ENSG00000197442.9	MAP3K5	6	0	1.068	1.409	1.371	1.386	1.319	0.779	1.011	1.017	0.1	0.5	0.46	0.47	0.4	-0.36	0.02	0.02	96.2	102.8	135.6	132	133.4	87.9	93.9	123.9	120.5	121.9
P09038	Fibroblast growth factor 2 OS=Homo sapiens OX=9606 GN=FGF2 PE=1 SV=3	0.002	5.47	6	2	2	2	2	288	30.8	11.18	4.81	2	Pf00167, Pf00340	2247	ENSG00000138685.13	FGF2	4	0	0.496	0.655	0.601	0.535	1.319	0.826	0.89	1.224	-1.01	-0.61	-0.74	-0.9	0.4	-0.28	-0.17	0.29	182.5	90.6	119.5	109.7	97.7	125.4	62.3	82.1	75.3	67.1
Q96PY5	Formin-like protein 2 OS=Homo sapiens OX=9606 GN=FMNL2 PE=1 SV=3	0	12.239	5	5	6	2	2	1086	123.2	7.4	8.84	5	Pf02181, Pf04111, Pf06160, Pf06367, Pf06371, Pf12718	114793		FMNL2	2	1	1.311	1.729	1.602	1.827	1.318	0.819	1.141	0.946	0.39	0.79	0.68	0.87	0.4	-0.29	0.19	-0.08	80.3	105.3	138.9	128.7	146.8	68.1	89.3	117.7	109.1	124.4
P20908	Collagen alpha-1(V) chain OS=Homo sapiens OX=9606 GN=COL5A1 PE=1 SV=3	0	34.866	7	11	12	10	10	1838	183.4	5.06	26.08	11	Pf01391, Pf01410, Pf02210, Pf13385	1289	ENSG00000130635.15	COL5A1	9	1	0.78	1.029	0.75	0.901	1.318	1.04	1.201	1.141	-0.36	0.04	-0.41	-0.15	0.4	0.06	0.26	0.19	134.5	105	138.4	100.9	121.2	2098.3	1637.5	2158.3	1574.3	1891.4
P26038	Moesin OS=Homo sapiens OX=9606 GN=MSN PE=1 SV=3	0	218.486	51	42	118	28	28	577	67.8	6.4	262.74	42	Pf00373, Pf00769, Pf09379, Pf09380	4478	ENSG00000147065.16	MSN	X	16	0.764	1.007	0.978	0.66	1.318	0.782	0.675	1.526	-0.39	0.01	-0.03	-0.6	0.4	-0.36	-0.57	0.61	136.1	104	137.1	133.1	89.8	16649.1	12727	16770.6	16282.2	10990.5
P15586	N-acetylglucosamine-6-sulfatase OS=Homo sapiens OX=9606 GN=GNS PE=1 SV=3	0	18.329	11	6	8	6	6	552	62	8.31	9.2	6	Pf00884, Pf01663	2799	ENSG00000135677.10	GNS	12	0	1.085	1.429	1.397	1.112	1.317	0.777	0.796	1.285	0.12	0.51	0.48	0.15	0.4	-0.36	-0.33	0.36	99.6	108.1	142.3	139.1	110.8	453.7	492.4	648.3	633.6	504.5
Q9UDY8	Mucosa-associated lymphoid tissue lymphoma translocation protein 1 OS=Homo sapiens OX=9606 GN=MALT1 PE=1 SV=1	0.006	3.755	3	2	2	2	2	824	92.2	5.73	0	2	Pf00047, Pf00531, Pf00656, Pf07679, Pf13895, Pf13927	10892	ENSG00000172175.12	MALT1	18	0	1.141	1.501	1.026	1.319	1.316	1.112	1.285	1.139	0.19	0.59	0.04	0.4	0.4	0.15	0.36	0.19	100.2	114.3	150.5	102.8	132.1	34.9	39.8	52.4	35.8	46
P51116	Fragile X mental retardation syndrome-related protein 2 OS=Homo sapiens OX=9606 GN=FXR2 PE=1 SV=2	0	30.596	16	9	14	6	6	673	74.2	6.23	27.11	9	Pf00013, Pf05641, Pf12235, Pf13014	9513	ENSG00000129245.11	FXR2	17	0	1.376	1.81	1.256	1.586	1.315	1.096	1.262	1.141	0.46	0.86	0.33	0.67	0.4	0.13	0.34	0.19	85.4	117.5	154.5	107.2	135.4	493.6	679.3	893.2	620	782.7
Q8WX93	Palladin OS=Homo sapiens OX=9606 GN=PALLD PE=1 SV=3	0	135.326	24	28	75	27	27	1383	150.5	7.09	148.93	28	Pf00047, Pf07679, Pf13895, Pf13927	23022		PALLD	4	1	0.89	1.169	1.006	0.817	1.314	0.884	0.812	1.43	-0.17	0.23	0.01	-0.29	0.39	-0.18	-0.3	0.52	122.9	109.3	143.6	123.7	100.4	7192.2	6398.8	8406.5	7238.4	5878.1
O75347	Tubulin-specific chaperone A OS=Homo sapiens OX=9606 GN=TBCA PE=1 SV=3	0	37.221	61	9	12	9	9	108	12.8	5.29	32.58	9	Pf02970	6902	ENSG00000171530.13	TBCA	5	0	1.141	1.498	1.324	1.018	1.313	0.862	0.769	1.471	0.19	0.58	0.4	0.03	0.39	-0.21	-0.38	0.56	100.3	114.5	150.3	132.8	102.1	1315.8	1501.5	1970.8	1741.8	1339.6
P01024	Complement C3 OS=Homo sapiens OX=9606 GN=C3 PE=1 SV=2	0	359.833	48	74	178	73	74	1663	187	6.4	359.96	74	Pf00207, Pf01759, Pf01821, Pf01835, Pf07677, Pf07678, Pf07703, Pf10569, Pf11974	718	ENSG00000125730.16	C3	19	0	0.856	1.124	0.736	0.751	1.313	1.164	1.022	1.496	-0.22	0.17	-0.44	-0.41	0.39	0.22	0.03	0.58	125.2	107.2	140.8	92.1	94.1	21788.3	18656.9	24493.6	16028.2	16373.4
P68871	Hemoglobin subunit beta OS=Homo sapiens OX=9606 GN=HBB PE=1 SV=2	0	115.133	90	13	246	7	7	147	16	7.28	484.29	13	Pf00042	3043	ENSG00000244734.3	HBB	11	6	0.821	1.078	0.831	0.819	1.313	0.988	0.986	1.317	-0.28	0.11	-0.27	-0.29	0.39	-0.02	-0.02	0.4	127.8	104.9	137.8	106.1	104.6	20360.5	16714.8	21952.3	16909.8	16668
Q96S86	Hyaluronan and proteoglycan link protein 3 OS=Homo sapiens OX=9606 GN=HAPLN3 PE=2 SV=1	0.006	3.665	6	2	2	2	2	360	40.9	6.52	1.76	2	Pf00193, Pf07686	145864	ENSG00000140511.11	HAPLN3	15	0	1.484	1.947	1.584	1.678	1.312	0.937	1.059	1.16	0.57	0.96	0.66	0.75	0.39	-0.09	0.08	0.21	78	115.8	151.8	123.6	130.8	64.6	95.9	125.7	102.3	108.4
P04181	Ornithine aminotransferase, mitochondrial OS=Homo sapiens OX=9606 GN=OAT PE=1 SV=1	0	27.565	21	7	8	7	7	439	48.5	7.03	16.05	7	Pf00202	4942	ENSG00000065154.11	OAT	10	0	1.161	1.522	1.232	1.273	1.312	0.942	1.034	1.196	0.22	0.61	0.3	0.35	0.39	-0.09	0.05	0.26	97	112.5	147.6	119.4	123.4	243.1	282.2	370.1	299.4	309.5
Q6XQN6	Nicotinate phosphoribosyltransferase OS=Homo sapiens OX=9606 GN=NAPRT PE=1 SV=2	0	57.479	33	14	24	14	14	538	57.5	5.68	24.74	14	Pf04095	93100	ENSG00000278488.2; ENSG00000147813.15	NAPRT1; NAPRT	8; CHR_HSCHR8_3_CTG7	0	0.898	1.179	1.105	1.118	1.312	0.813	1.011	1.055	-0.15	0.24	0.14	0.16	0.39	-0.3	0.02	0.08	113.2	101.7	133.4	125.1	126.5	1470.9	1321.2	1733.5	1625.5	1643.8
Q12765	Secernin-1 OS=Homo sapiens OX=9606 GN=SCRN1 PE=1 SV=2	0	27.336	21	8	11	8	8	414	46.4	4.75	16.46	8	Pf03577	9805	ENSG00000136193.16	SCRN1	7	0	0.84	1.101	1.15	0.935	1.31	0.731	0.813	1.178	-0.25	0.14	0.2	-0.1	0.39	-0.45	-0.3	0.24	119.4	100.3	131.4	137.3	111.6	642.3	539.8	707.3	738.6	600.4
Q9BYE9	Cadherin-related family member 2 OS=Homo sapiens OX=9606 GN=CDHR2 PE=1 SV=2	0.001	7.47	3	3	3	3	3	1310	141.5	4.5	0	3	Pf00028	54825	ENSG00000074276.10	CDHR2	5	0	0.819	1.073	0.907	1.147	1.31	0.903	1.265	0.935	-0.29	0.1	-0.14	0.2	0.39	-0.15	0.34	-0.1	121.3	99.4	130.1	110.1	139.2	56.6	46.4	60.7	51.4	64.9
Q13277	Syntaxin-3 OS=Homo sapiens OX=9606 GN=STX3 PE=1 SV=3	0	17.633	15	5	7	5	5	289	33.1	5.44	6.9	5	Pf00804, Pf02485, Pf05739	6809	ENSG00000166900.15	STX3	11	0	1.281	1.677	1.311	1.903	1.309	0.977	1.451	0.881	0.36	0.75	0.39	0.93	0.39	-0.03	0.54	-0.18	83.7	107.2	140.3	109.7	159.2	334.4	428.4	560.7	438.4	636.3
Q9UHL4	Dipeptidyl peptidase 2 OS=Homo sapiens OX=9606 GN=DPP7 PE=1 SV=3	0	27.056	14	6	9	6	6	492	54.3	6.32	17	6	Pf00561, Pf05577	29952	ENSG00000176978.13	DPP7	9	0	0.747	0.978	1.026	0.705	1.309	0.728	0.687	1.387	-0.42	-0.03	0.04	-0.5	0.39	-0.46	-0.54	0.47	134.6	100.6	131.7	138.1	94.9	419.8	313.6	410.5	430.7	296
Q16555	Dihydropyrimidinase-related protein 2 OS=Homo sapiens OX=9606 GN=DPYSL2 PE=1 SV=1	0	116.923	50	19	64	15	15	572	62.3	6.38	140.93	19	Pf01979, Pf07969, Pf13147, Pf13594	1808	ENSG00000092964.17	DPYSL2	8	1	0.725	0.95	0.871	0.743	1.309	0.833	0.853	1.278	-0.46	-0.07	-0.2	-0.43	0.39	-0.26	-0.23	0.35	139.9	101.5	132.8	121.9	103.9	3816.9	2768.9	3624.3	3324.8	2834.8
Q96Q15	Serine/threonine-protein kinase SMG1 OS=Homo sapiens OX=9606 GN=SMG1 PE=1 SV=3	0.006	3.678	1	2	2	2	2	3661	410.2	6.46	0	2	Pf00454, Pf02260	23049	ENSG00000157106.16	SMG1	16	0	0.49	0.641	0.673	0.474	1.309	0.728	0.704	1.353	-1.03	-0.64	-0.57	-1.08	0.39	-0.46	-0.51	0.44	183.1	89.6	117.4	123.2	86.7	106.8	52.3	68.5	71.8	50.6
P22105	Tenascin-X OS=Homo sapiens OX=9606 GN=TNXB PE=1 SV=4	0	179.572	22	53	67	47	53	4242	457.9	5.17	113.02	53	Pf00041, Pf00147, Pf00757, Pf01500, Pf04885, Pf07974	7148		TNXB	6	0	0.349	0.457	0.474	0.356	1.309	0.737	0.75	1.285	-1.52	-1.13	-1.08	-1.49	0.39	-0.44	-0.41	0.36	227.6	79.5	104.1	107.9	81	6751	2359	3087.3	3200.4	2401.9
Q8WUH6	Transmembrane protein 263 OS=Homo sapiens OX=9606 GN=TMEM263 PE=1 SV=1	0	10.907	37	3	3	3	3	116	11.7	9.32	6.49	3	Pf15475	90488	ENSG00000151135.9	C12orf23; TMEM263	12	0	0.861	1.127	1.021	1.232	1.308	0.844	1.207	0.914	-0.22	0.17	0.03	0.3	0.39	-0.25	0.27	-0.13	114.5	98.6	129	116.9	141.1	233.4	201	262.9	238.2	287.6
Q96D15	Reticulocalbin-3 OS=Homo sapiens OX=9606 GN=RCN3 PE=1 SV=1	0	34.367	25	8	17	8	8	328	37.5	4.89	20.57	8	Pf13499	57333	ENSG00000142552.7	RCN3	19	0	2.198	2.873	2.248	2.111	1.307	0.978	0.939	1.361	1.14	1.52	1.17	1.08	0.39	-0.03	-0.09	0.44	57.5	126.4	165.3	129.3	121.4	318	699	913.7	714.7	671.3
Q7L8L6	FAST kinase domain-containing protein 5, mitochondrial OS=Homo sapiens OX=9606 GN=FASTKD5 PE=1 SV=1	0	11.999	8	5	5	5	5	764	86.5	8.13	2.21	5	Pf06743, Pf08368, Pf08373	60493	ENSG00000215251.3	FASTKD5	20	0	1.255	1.64	1.283	1.605	1.307	0.978	1.251	1.022	0.33	0.71	0.36	0.68	0.39	-0.03	0.32	0.03	88.5	111	145.1	113.5	142	157.6	197.7	258.4	202.2	252.9
P35080	Profilin-2 OS=Homo sapiens OX=9606 GN=PFN2 PE=1 SV=3	0	18.31	36	4	8	4	4	140	15	6.99	8.47	4	Pf00235	5217	ENSG00000070087.13	PFN2	3	0	0.597	0.779	0.634	0.886	1.306	0.941	1.397	0.879	-0.75	-0.36	-0.66	-0.17	0.38	-0.09	0.48	-0.19	154	91.9	119.9	97.7	136.5	627.2	374.2	488.5	397.8	555.9
P13498	Cytochrome b-245 light chain OS=Homo sapiens OX=9606 GN=CYBA PE=1 SV=3	0	8.528	13	2	4	2	2	195	21	9.54	12.55	2	Pf05038	1535	ENSG00000051523.10	CYBA	16	0	1.289	1.683	1.619	1.848	1.305	0.796	1.141	0.91	0.37	0.75	0.7	0.89	0.38	-0.33	0.19	-0.14	80.7	104	135.7	130.6	149.1	498.8	643	839.2	807.8	921.9
O60687	Sushi repeat-containing protein SRPX2 OS=Homo sapiens OX=9606 GN=SRPX2 PE=1 SV=1	0.005	3.789	4	2	2	2	2	465	52.9	7.25	3.74	2	Pf00084, Pf02494, Pf13778	27286	ENSG00000102359.6	SRPX2	X	0	1.15	1.5	1.182	1.407	1.305	0.973	1.191	1.066	0.2	0.58	0.24	0.49	0.38	-0.04	0.25	0.09	96.2	110.6	144.2	113.6	135.4	136.3	156.7	204.4	161.1	191.8
Q9Y5U2	Protein TSSC4 OS=Homo sapiens OX=9606 GN=TSSC4 PE=1 SV=3	0.001	6.16	6	2	2	2	2	329	34.3	5.19	6.39	2	Pf15264	10078	ENSG00000184281.14	TSSC4	11	0	1.221	1.593	1.207	1.499	1.304	1.012	1.242	1.063	0.29	0.67	0.27	0.58	0.38	0.02	0.31	0.09	92	112.4	146.6	111.1	137.9	286	349.3	455.6	345.2	428.6
Q02108	Guanylate cyclase soluble subunit alpha-1 OS=Homo sapiens OX=9606 GN=GUCY1A1 PE=1 SV=2	0	12.68	10	6	6	6	6	690	77.4	7.11	4.48	6	Pf00211, Pf07700, Pf07701	2982	ENSG00000164116.16	GUCY1A3	4	0	0.95	1.239	1.096	1.029	1.304	0.867	0.939	1.204	-0.07	0.31	0.13	0.04	0.38	-0.21	-0.09	0.27	112.9	107.3	139.9	123.7	116.2	146.1	138.8	181.1	160.1	150.4
P02787	Serotransferrin OS=Homo sapiens OX=9606 GN=TF PE=1 SV=3	0	280.879	57	44	195	44	44	698	77	7.12	408.3	44	Pf00405, Pf12974	7018	ENSG00000091513.14	TF	3	0	0.731	0.953	0.729	0.554	1.304	1.003	0.761	1.72	-0.45	-0.07	-0.46	-0.85	0.38	0	-0.39	0.78	151.2	110.6	144.2	110.2	83.8	25447.3	18611.5	24260.2	18547.4	14105.5
O76038	Secretagogin OS=Homo sapiens OX=9606 GN=SCGN PE=2 SV=2	0	9.454	12	3	3	3	3	276	32	5.41	5.04	3	Pf13405, Pf13499, Pf13833	10590	ENSG00000079689.13	SCGN	6	0	0.228	0.297	0.344	0.402	1.304	0.662	1.169	0.738	-2.13	-1.75	-1.54	-1.31	0.38	-0.6	0.22	-0.44	264.2	60.2	78.5	90.9	106.3	550.2	125.3	163.4	189.4	221.3
Q9Y4I1	Unconventional myosin-Va OS=Homo sapiens OX=9606 GN=MYO5A PE=1 SV=2	0	31.643	7	13	15	7	7	1855	215.3	8.48	22.31	13	Pf00063, Pf00612, Pf00769, Pf01442, Pf01576, Pf01843, Pf02463, Pf04111, Pf04156, Pf05262, Pf05557, Pf06160, Pf07888, Pf07926, Pf09726, Pf09731, Pf10174, Pf12128, Pf12718, Pf13851, Pf14992, Pf15035, Pf15070	4644	ENSG00000197535.14	MYO5A	15	0	0.827	1.078	1.093	0.918	1.303	0.757	0.84	1.174	-0.27	0.11	0.13	-0.12	0.38	-0.4	-0.25	0.23	122.1	100.9	131.5	133.4	112.1	261.5	216.2	281.8	285.8	240.1
P01040	Cystatin-A OS=Homo sapiens OX=9606 GN=CSTA PE=1 SV=1	0.002	4.607	19	2	2	2	2	98	11	5.5	4.7	2	Pf00031	1475	ENSG00000121552.3	CSTA	3	0	0.92	1.198	0.958	1.063	1.302	0.96	1.109	1.128	-0.12	0.26	-0.06	0.09	0.38	-0.06	0.15	0.17	116.8	107.4	139.9	111.9	124.1	65.3	60.1	78.2	62.6	69.4
P19823	Inter-alpha-trypsin inhibitor heavy chain H2 OS=Homo sapiens OX=9606 GN=ITIH2 PE=1 SV=2	0	60.086	20	16	26	16	16	946	106.4	6.86	51.08	16	Pf00092, Pf06668, Pf08487, Pf13519, Pf13768	3698	ENSG00000151655.18	ITIH2	10	0	0.999	1.3	0.967	1.011	1.301	1.033	1.046	1.285	0	0.38	-0.05	0.02	0.38	0.05	0.06	0.36	113.7	113.6	147.8	109.9	115	2784.9	2781.4	3619.5	2692.4	2815.9
Q12805	EGF-containing fibulin-like extracellular matrix protein 1 OS=Homo sapiens OX=9606 GN=EFEMP1 PE=1 SV=2	0	74.741	44	15	39	15	15	493	54.6	5.07	65.14	15	Pf06247, Pf07645, Pf12662, Pf12947, Pf14670	2202	ENSG00000115380.19	EFEMP1	2	0	1.677	2.177	1.843	1.604	1.298	0.91	0.871	1.357	0.75	1.12	0.88	0.68	0.38	-0.14	-0.2	0.44	72.3	121.2	157.3	133.2	116	1222.9	2050.5	2661.8	2253.3	1961.8
P20962	Parathymosin OS=Homo sapiens OX=9606 GN=PTMS PE=1 SV=2	0	15.686	24	3	5	3	3	102	11.5	4.16	15.48	3		5763	ENSG00000159335.15	PTMS	12	0	0.781	1.013	1.638	0.726	1.297	0.477	0.443	1.396	-0.36	0.02	0.71	-0.46	0.38	-1.07	-1.17	0.48	116.3	90.9	117.9	190.5	84.4	650.9	508.4	659.6	1065.9	472.5
Q9H6X2	Anthrax toxin receptor 1 OS=Homo sapiens OX=9606 GN=ANTXR1 PE=1 SV=2	0.001	6.282	6	3	3	3	3	564	62.7	7.61	4.02	3	Pf00092, Pf05586, Pf05587, Pf13519	84168	ENSG00000169604.19	ANTXR1	2	0	1.487	1.927	1.623	1.659	1.296	0.916	1.022	1.162	0.57	0.95	0.7	0.73	0.37	-0.13	0.03	0.22	78	116	150.2	126.5	129.3	43.9	65.3	84.6	71.2	72.8
P25311	Zinc-alpha-2-glycoprotein OS=Homo sapiens OX=9606 GN=AZGP1 PE=1 SV=2	0	26.074	23	7	11	7	7	298	34.2	6.05	18.27	7	Pf00129, Pf07654	563	ENSG00000160862.12	AZGP1	7	0	0.931	1.206	0.861	0.765	1.296	1.08	0.888	1.577	-0.1	0.27	-0.22	-0.39	0.37	0.11	-0.17	0.66	126	117.2	151.9	108.5	96.4	1268.1	1180.1	1529.3	1092.4	969.9
P78556	C-C motif chemokine 20 OS=Homo sapiens OX=9606 GN=CCL20 PE=1 SV=1	0.001	7.127	26	2	2	2	2	96	10.8	8.94	2.18	2	Pf00048	6364	ENSG00000115009.11	CCL20	2	0	1.443	1.869	1.046	2.883	1.295	1.38	2.757	0.648	0.53	0.9	0.06	1.53	0.37	0.46	1.46	-0.63	72.8	105.1	136.1	76.1	209.9	73.2	105.6	136.8	76.5	211
Q9H019	Mitochondrial fission regulator 1-like OS=Homo sapiens OX=9606 GN=MTFR1L PE=1 SV=2	0	11.137	18	4	4	4	4	292	31.9	6.1	4.42	4	Pf05308	56181	ENSG00000117640.17	FAM54B; MTFR1L	1	0	1.059	1.372	0.996	1.142	1.295	1.063	1.146	1.202	0.08	0.46	-0.01	0.19	0.37	0.09	0.2	0.27	107.7	114.1	147.8	107.3	123	196.4	208	269.5	195.6	224.2
P07355	Annexin A2 OS=Homo sapiens OX=9606 GN=ANXA2 PE=1 SV=2	0	186.793	75	32	187	10	32	339	38.6	7.75	429.41	32	Pf00191	302	ENSG00000182718.16	ANXA2	15	0	0.921	1.192	1.008	0.897	1.294	0.913	0.89	1.329	-0.12	0.25	0.01	-0.16	0.37	-0.13	-0.17	0.41	116.2	107	138.5	117.2	104.2	22466.4	20681.5	26770.6	22646.9	20145.7
Q05086	Ubiquitin-protein ligase E3A OS=Homo sapiens OX=9606 GN=UBE3A PE=1 SV=4	0	21.09	10	8	10	8	8	875	100.6	5.22	10.36	8	Pf00632	7337	ENSG00000114062.18	UBE3A	15	0	0.899	1.163	1.006	1.06	1.293	0.894	1.053	1.097	-0.15	0.22	0.01	0.08	0.37	-0.16	0.08	0.13	117	105.2	136.1	117.7	124	680.7	612	791.5	684.6	721.2
P11532	Dystrophin OS=Homo sapiens OX=9606 GN=DMD PE=1 SV=3	0	90.422	9	32	35	30	30	3685	426.5	5.88	43.91	32	Pf00307, Pf00397, Pf00435, Pf00569, Pf09068, Pf09069, Pf11971, Pf12761, Pf13166	1756		DMD	X	0	0.421	0.544	0.644	0.404	1.292	0.654	0.628	1.344	-1.25	-0.88	-0.64	-1.31	0.37	-0.61	-0.67	0.43	199.2	83.8	108.3	128.2	80.6	2231	938.8	1213.2	1435.8	902.4
P09871	Complement C1s subcomponent OS=Homo sapiens OX=9606 GN=C1S PE=1 SV=1	0	41.163	24	12	16	12	12	688	76.6	4.96	18.34	12	Pf00084, Pf00089, Pf00431, Pf07645, Pf14670	716	ENSG00000182326.14	C1S	12	0	1.128	1.456	1.194	1.323	1.291	0.945	1.109	1.101	0.17	0.54	0.26	0.4	0.37	-0.08	0.15	0.14	98.3	110.9	143.2	117.4	130.1	223.4	252	325.4	266.7	295.6
P08758	Annexin A5 OS=Homo sapiens OX=9606 GN=ANXA5 PE=1 SV=2	0	72.178	54	17	53	16	16	320	35.9	5.05	112.84	17	Pf00191	308	ENSG00000164111.14	ANXA5	4	0	0.872	1.126	1.092	0.721	1.291	0.799	0.66	1.562	-0.2	0.17	0.13	-0.47	0.37	-0.32	-0.6	0.64	124.7	108.8	140.4	136.2	89.9	4913.8	4285.8	5532.1	5367	3542
Q14BN4	Sarcolemmal membrane-associated protein OS=Homo sapiens OX=9606 GN=SLMAP PE=1 SV=1	0	86.841	25	23	36	22	23	828	95.1	5.47	68.51	23	Pf00498, Pf01496, Pf01920, Pf02463, Pf03961, Pf04111, Pf05262, Pf05483, Pf05701, Pf07888, Pf12128, Pf13166, Pf13514	7871	ENSG00000163681.14	SLMAP	3	0	0.475	0.613	0.62	0.431	1.291	0.765	0.694	1.423	-1.07	-0.71	-0.69	-1.22	0.37	-0.39	-0.53	0.51	191.2	90.8	117.2	118.6	82.3	3848	1826.9	2358.7	2387.2	1657.6
Q7Z3T8	Zinc finger FYVE domain-containing protein 16 OS=Homo sapiens OX=9606 GN=ZFYVE16 PE=1 SV=3	0	19.996	6	7	7	7	7	1539	168.8	4.82	11.17	7	Pf01363, Pf11951, Pf11979	9765	ENSG00000039319.16	ZFYVE16	5	0	1.252	1.615	1.47	1.722	1.29	0.852	1.171	0.938	0.32	0.69	0.56	0.78	0.37	-0.23	0.23	-0.09	85	106.4	137.3	125	146.3	85.1	106.5	137.5	125.1	146.5
Q5T1M5	FK506-binding protein 15 OS=Homo sapiens OX=9606 GN=FKBP15 PE=1 SV=2	0	27.05	11	10	10	10	10	1219	133.5	5.2	10.42	10	Pf00038, Pf00254, Pf00769, Pf01442, Pf01496, Pf01576, Pf01875, Pf02463, Pf03938, Pf03961, Pf03962, Pf04111, Pf04156, Pf04849, Pf05029, Pf05483, Pf05557, Pf05622, Pf05667, Pf05701, Pf05911, Pf06160, Pf06248, Pf07111, Pf07888, Pf07926, Pf08317, Pf08614, Pf09726, Pf09728, Pf09730, Pf09731, Pf09744, Pf09755, Pf09789, Pf10174, Pf10186, Pf10211, Pf10234, Pf10498, Pf11559, Pf12128, Pf12718, Pf12795, Pf1…	23307	ENSG00000119321.8	FKBP15	9	0	1.031	1.329	1.088	1.192	1.29	0.947	1.095	1.116	0.04	0.41	0.12	0.25	0.37	-0.08	0.13	0.16	106.4	109.6	141.4	115.8	126.8	78.2	80.6	104	85.1	93.2
Q14185	Dedicator of cytokinesis protein 1 OS=Homo sapiens OX=9606 GN=DOCK1 PE=1 SV=2	0	42.029	8	15	16	14	14	1865	215.2	7.56	19.14	15	Pf00018, Pf06920, Pf07653, Pf14429, Pf14604	1793	ENSG00000150760.12	DOCK1	10	1	0.941	1.214	1.01	0.984	1.29	0.932	0.975	1.233	-0.09	0.28	0.01	-0.02	0.37	-0.1	-0.04	0.3	116.5	109.7	141.5	117.7	114.7	1083.2	1019.5	1315.4	1093.8	1066.4
P01730	T-cell surface glycoprotein CD4 OS=Homo sapiens OX=9606 GN=CD4 PE=1 SV=1	0.001	6.8	6	2	2	2	2	458	51.1	9.54	2.63	2	Pf00047, Pf05790, Pf07679, Pf09191, Pf11465, Pf12104	920	ENSG00000010610.9	CD4	12	0	0.788	1.016	1.08	0.886	1.29	0.729	0.82	1.147	-0.34	0.02	0.11	-0.17	0.37	-0.46	-0.29	0.2	125.8	99.1	127.8	135.9	111.4	92.4	72.8	93.9	99.8	81.9
Q92556	Engulfment and cell motility protein 1 OS=Homo sapiens OX=9606 GN=ELMO1 PE=1 SV=2	0	22.813	12	9	9	7	7	727	83.8	6.28	13.28	9	Pf04727, Pf11841	9844	ENSG00000155849.15	ELMO1	7	1	0.746	0.962	0.913	0.895	1.29	0.817	0.981	1.075	-0.42	-0.06	-0.13	-0.16	0.37	-0.29	-0.03	0.1	132.9	99.1	127.9	121.2	118.9	580.9	433.3	559.1	530.2	520.1
Q9NW68	BSD domain-containing protein 1 OS=Homo sapiens OX=9606 GN=BSDC1 PE=1 SV=1	0	9.415	8	3	4	3	3	430	47.1	4.49	4.12	3	Pf03909	55108	ENSG00000160058.18	BSDC1	1	0	1.102	1.419	0.998	1.512	1.289	1.104	1.516	0.939	0.14	0.51	0	0.6	0.37	0.14	0.6	-0.09	99.5	109.6	141.2	99.2	150.5	40	44.1	56.8	39.9	60.5
Q7Z3B1	Neuronal growth regulator 1 OS=Homo sapiens OX=9606 GN=NEGR1 PE=1 SV=3	0	8.049	9	2	3	2	2	354	38.7	6.21	2.36	2	Pf00047, Pf07679, Pf13895, Pf13927	257194	ENSG00000172260.14	NEGR1	1	0	0.391	0.504	0.573	0.334	1.289	0.682	0.583	1.508	-1.36	-0.99	-0.8	-1.58	0.37	-0.55	-0.78	0.59	214.2	83.7	107.9	122.7	71.5	127.9	50	64.4	73.3	42.7
Q07817	Bcl-2-like protein 1 OS=Homo sapiens OX=9606 GN=BCL2L1 PE=1 SV=1	0.001	7.078	8	2	3	2	2	233	26	4.93	2.35	2	Pf00452, Pf02180	598	ENSG00000171552.12	BCL2L1	20	0	1.337	1.722	1.848	2.494	1.288	0.723	1.349	0.691	0.42	0.78	0.89	1.32	0.37	-0.47	0.43	-0.53	71.4	95.5	123	132	178.1	33.4	44.6	57.5	61.7	83.3
O00160	Unconventional myosin-If OS=Homo sapiens OX=9606 GN=MYO1F PE=1 SV=3	0	69.456	17	20	29	14	14	1098	124.8	9.11	55.68	20	Pf00018, Pf00063, Pf06017, Pf07653, Pf14604	4542	ENSG00000142347.16	MYO1F	19	0	0.944	1.216	1.194	1.235	1.288	0.791	1.034	0.985	-0.08	0.28	0.26	0.3	0.36	-0.34	0.05	-0.02	107.4	101.4	130.5	128.2	132.5	1670.3	1577.1	2030.6	1994.9	2062
Q8IXB1	DnaJ homolog subfamily C member 10 OS=Homo sapiens OX=9606 GN=DNAJC10 PE=1 SV=2	0	43.777	15	11	16	11	11	793	91	7.18	28.44	11	Pf00085, Pf00226, Pf13098, Pf13728, Pf13848, Pf13905	54431	ENSG00000077232.17	DNAJC10	2	0	1.399	1.801	1.236	1.654	1.287	1.132	1.338	1.089	0.48	0.85	0.31	0.73	0.36	0.18	0.42	0.12	84.6	118.4	152.4	104.6	140	1186.5	1660	2136.8	1466.2	1962.2
P0DOX8	Immunoglobulin lambda-1 light chain OS=Homo sapiens OX=9606 PE=1 SV=1	0	35.188	34	6	43	0	3	216	22.8	6.76	116.59	6	Pf07654, Pf07679, Pf07686, Pf08205, Pf13927					3	0.589	0.758	0.792	0.541	1.287	0.743	0.683	1.401	-0.76	-0.4	-0.34	-0.89	0.36	-0.43	-0.55	0.49	163	96	123.6	129.2	88.2	5560.4	3274.7	4215	4405.2	3009.3
Q96EM0	Trans-3-hydroxy-L-proline dehydratase OS=Homo sapiens OX=9606 GN=L3HYPDH PE=1 SV=2	0	11.212	9	3	3	3	3	354	38.1	6.68	6.8	3	Pf05544	112849	ENSG00000126790.11	L3HYPDH	14	0	0.872	1.122	1.093	1.035	1.286	0.798	0.947	1.083	-0.2	0.17	0.13	0.05	0.36	-0.33	-0.08	0.12	117.1	102.1	131.4	128	121.3	83.5	72.8	93.7	91.3	86.4
O75718	Cartilage-associated protein OS=Homo sapiens OX=9606 GN=CRTAP PE=1 SV=1	0	19.065	16	7	7	7	7	401	46.5	5.73	15.26	7		10491	ENSG00000170275.14	CRTAP	3	0	1.518	1.95	1.696	1.977	1.285	0.895	1.166	0.986	0.6	0.96	0.76	0.98	0.36	-0.16	0.22	-0.02	73.7	111.9	143.7	125	145.7	539.8	819.3	1052.9	915.4	1067.4
Q14624	Inter-alpha-trypsin inhibitor heavy chain H4 OS=Homo sapiens OX=9606 GN=ITIH4 PE=1 SV=4	0	61.704	16	14	27	14	14	930	103.3	6.98	40.75	14	Pf00092, Pf06668, Pf08487, Pf10138, Pf13444, Pf13519, Pf13768	3700	ENSG00000055955.15	ITIH4	3	0	0.961	1.235	0.893	1.16	1.285	1.077	1.299	1.065	-0.06	0.3	-0.16	0.21	0.36	0.11	0.38	0.09	114.3	109.9	141.2	102.1	132.6	1678	1613.2	2072.4	1498.2	1945.7
Q9BRQ6	MICOS complex subunit MIC25 OS=Homo sapiens OX=9606 GN=CHCHD6 PE=1 SV=1	0	17.848	20	4	5	4	4	235	26.4	8.85	17.24	4	Pf05300	84303	ENSG00000159685.10	CHCHD6	3	0	1.323	1.697	1.529	1.561	1.283	0.865	1.021	1.087	0.4	0.76	0.61	0.64	0.36	-0.21	0.03	0.12	84.4	111.6	143.2	129	131.7	361.6	478.4	613.7	553	564.5
Q9BV94	ER degradation-enhancing alpha-mannosidase-like protein 2 OS=Homo sapiens OX=9606 GN=EDEM2 PE=1 SV=2	0	9.858	8	4	4	4	4	578	64.7	5.31	4.49	4	Pf01532	55741; 111089941	ENSG00000088298.12	EDEM2; MMP24-AS1-EDEM2	20	0	1.035	1.328	1.204	1.792	1.283	0.859	1.488	0.741	0.05	0.41	0.27	0.84	0.36	-0.22	0.57	-0.43	94.4	97.6	125.3	113.6	169.1	214.9	222.3	285.3	258.8	385.2
P12110	Collagen alpha-2(VI) chain OS=Homo sapiens OX=9606 GN=COL6A2 PE=1 SV=4	0	183.937	26	26	142	26	26	1019	108.5	6.21	331.71	26	Pf00092, Pf01391, Pf13519	1292	ENSG00000142173.14	COL6A2	21	0	0.462	0.593	0.648	0.624	1.282	0.714	0.963	0.95	-1.11	-0.75	-0.63	-0.68	0.36	-0.49	-0.05	-0.07	169.4	78.3	100.4	109.7	105.6	18802.7	8691.3	11141.6	12177.8	11724
P17677	Neuromodulin OS=Homo sapiens OX=9606 GN=GAP43 PE=1 SV=1	0	19.067	37	5	5	5	5	238	24.8	4.72	4.97	5	Pf00612, Pf10580	2596	ENSG00000172020.12	GAP43	3	0	0.34	0.436	0.439	0.314	1.282	0.775	0.717	1.387	-1.56	-1.2	-1.19	-1.67	0.36	-0.37	-0.48	0.47	237.3	80.7	103.5	104.1	74.6	779.8	265.1	340	342	245.1
O60333	Kinesin-like protein KIF1B OS=Homo sapiens OX=9606 GN=KIF1B PE=1 SV=5	0	24.784	5	7	11	3	4	1816	204.3	5.6	14.46	7	Pf00169, Pf00225, Pf00498, Pf12423, Pf12473	23095	ENSG00000054523.17	KIF1B	1	0	1.137	1.457	1.08	1.412	1.281	1.053	1.307	1.032	0.19	0.54	0.11	0.5	0.36	0.07	0.39	0.05	98.6	112.1	143.6	106.5	139.2	66.4	75.5	96.7	71.7	93.8
P02730	Band 3 anion transport protein OS=Homo sapiens OX=9606 GN=SLC4A1 PE=1 SV=3	0	83.16	22	17	56	17	17	911	101.7	5.19	86.51	17	Pf00955, Pf07565	6521	ENSG00000004939.13	SLC4A1	17	0	0.763	0.977	0.571	0.962	1.281	1.337	1.684	1.017	-0.39	-0.03	-0.81	-0.06	0.36	0.42	0.75	0.02	140.4	107.2	137.2	80.2	135	3311	2527	3236.3	1890.3	3183.6
Q86W92	Liprin-beta-1 OS=Homo sapiens OX=9606 GN=PPFIBP1 PE=1 SV=2	0	37.262	15	12	13	11	11	1011	114	5.55	16.44	12	Pf00536, Pf04111, Pf05483, Pf05911, Pf07647	8496	ENSG00000110841.13	PPFIBP1	12	1	1.114	1.426	1.141	1.275	1.28	0.976	1.117	1.118	0.16	0.51	0.19	0.35	0.36	-0.03	0.16	0.16	3.1	3.5	4.5	3.6	4	374.1	416.8	533.4	427	476.9
P02765	Alpha-2-HS-glycoprotein OS=Homo sapiens OX=9606 GN=AHSG PE=1 SV=1	0	24.381	16	5	14	5	5	367	39.3	5.72	37.84	5	Pf00031	197		AHSG	3	0	0.858	1.098	0.761	0.658	1.28	1.127	0.865	1.669	-0.22	0.13	-0.39	-0.6	0.36	0.17	-0.21	0.74	137.2	117.6	150.6	104.3	90.3	1903.4	1632.3	2089.7	1447.8	1252.3
Q9BTU6	Phosphatidylinositol 4-kinase type 2-alpha OS=Homo sapiens OX=9606 GN=PI4K2A PE=1 SV=1	0	11.769	11	5	5	5	5	479	54	8.29	6.38	5	Pf00454	55361	ENSG00000155252.13	PI4K2A	10	0	1.332	1.704	1.342	1.774	1.279	0.993	1.322	0.96	0.41	0.77	0.42	0.83	0.36	-0.01	0.4	-0.06	83.9	111.7	142.9	112.6	148.8	202	269.1	344.2	271.1	358.4
Q13315	Serine-protein kinase ATM OS=Homo sapiens OX=9606 GN=ATM PE=1 SV=4	0	20.632	3	7	7	7	7	3056	350.5	6.81	10.95	7	Pf00454, Pf02259, Pf02260, Pf11640	472	ENSG00000149311.18	ATM	11	0	1.007	1.287	1.288	1.301	1.278	0.782	1.01	0.989	0.01	0.36	0.36	0.38	0.35	-0.35	0.02	-0.02	102	102.7	131.3	131.3	132.7	180	181.3	231.7	231.8	234.2
Q15847	Adipogenesis regulatory factor OS=Homo sapiens OX=9606 GN=ADIRF PE=1 SV=1	0	10.135	29	3	6	3	3	76	7.9	5.31	5.66	3		10974	ENSG00000148671.13	ADIRF; C10orf116	10	0	0.682	0.871	0.936	0.877	1.278	0.728	0.936	0.994	-0.55	-0.2	-0.1	-0.19	0.35	-0.46	-0.09	-0.01	137.4	93.7	119.7	128.6	120.5	853.9	582	743.9	799.2	748.4
Q9UJY5	ADP-ribosylation factor-binding protein GGA1 OS=Homo sapiens OX=9606 GN=GGA1 PE=1 SV=1	0	10.498	5	3	3	2	2	639	70.3	5.29	7.75	3	Pf00790, Pf02883, Pf03127	26088	ENSG00000100083.18	GGA1	22	1	0.942	1.202	1.267	1.018	1.276	0.744	0.803	1.181	-0.09	0.27	0.34	0.03	0.35	-0.43	-0.32	0.24	110.5	104.1	132.8	140	112.5	241.7	227.7	290.5	306.2	246
P18669	Phosphoglycerate mutase 1 OS=Homo sapiens OX=9606 GN=PGAM1 PE=1 SV=2	0	66.486	53	11	41	5	11	254	28.8	7.18	78.3	11	Pf00300	5223; 643576	ENSG00000171314.8	PGAM1; LOC643576	10; 12	0	0.919	1.172	1.061	0.815	1.276	0.866	0.768	1.438	-0.12	0.23	0.09	-0.29	0.35	-0.21	-0.38	0.52	120.8	111	141.6	128.2	98.5	4233.7	3890.8	4963.6	4493.3	3451.5
P01742	Immunoglobulin heavy variable 1-69 OS=Homo sapiens OX=9606 GN=IGHV1-69 PE=1 SV=2	0.001	6.6	15	2	4	1	2	117	12.7	9.17	5.85	2		28461	ENSG00000211973.2; ENSG00000282350.1	IGHV1-69	14; CHR_HSCHR14_3_CTG1	0	0.614	0.783	0.582	0.517	1.276	1.055	0.888	1.515	-0.7	-0.35	-0.78	-0.95	0.35	0.08	-0.17	0.6	171.6	105.4	134.4	99.9	88.7	943.3	579	738.7	549	487.5
Q53FA7	Quinone oxidoreductase PIG3 OS=Homo sapiens OX=9606 GN=TP53I3 PE=1 SV=2	0	20.017	20	7	9	7	7	332	35.5	7.17	21.78	7	Pf00107, Pf01455, Pf08240, Pf13602	9540	ENSG00000115129.13	TP53I3	2	0	0.94	1.198	1.402	0.882	1.274	0.671	0.629	1.358	-0.09	0.26	0.49	-0.18	0.35	-0.58	-0.67	0.44	110.6	104	132.5	155.2	97.6	938.3	882.3	1123.9	1315.8	827.7
P24844	Myosin regulatory light polypeptide 9 OS=Homo sapiens OX=9606 GN=MYL9 PE=1 SV=4	0	118.116	63	12	105	5	5	172	19.8	4.92	203.66	12	Pf00036, Pf13202, Pf13405, Pf13833	10398	ENSG00000101335.9	MYL9	20	0	0.415	0.528	0.552	0.357	1.274	0.751	0.647	1.479	-1.27	-0.92	-0.86	-1.48	0.35	-0.41	-0.63	0.56	157.4	65.3	83.2	86.9	56.2	3956.2	1640.5	2090.2	2183.2	1413.5
P84098	60S ribosomal protein L19 OS=Homo sapiens OX=9606 GN=RPL19 PE=1 SV=1	0	42.777	36	10	30	10	10	196	23.5	11.47	68.07	10	Pf01280	6143	ENSG00000108298.9	RPL19	17	0	1.278	1.627	1.072	1.437	1.273	1.192	1.34	1.133	0.35	0.7	0.1	0.52	0.35	0.25	0.42	0.18	1.3	1.6	2.1	1.4	1.8	2521.2	3222.9	4103	2703.6	3622.3
P43353	Aldehyde dehydrogenase family 3 member B1 OS=Homo sapiens OX=9606 GN=ALDH3B1 PE=1 SV=1	0	8.516	7	3	4	1	2	468	51.8	7.62	4.75	3	Pf00171	221	ENSG00000006534.15	ALDH3B1	11	0	1.146	1.459	1.215	1.254	1.273	0.943	1.032	1.164	0.2	0.54	0.28	0.33	0.35	-0.08	0.05	0.22	98.8	113.2	144.1	120	123.9	90.8	104	132.5	110.3	113.8
Q03001	Dystonin OS=Homo sapiens OX=9606 GN=DST PE=1 SV=4	0	102.789	6	38	41	37	37	7570	860.1	5.25	46.72	38	Pf00307, Pf00435, Pf00681, Pf02187, Pf11971, Pf13499, Pf13833	667		DST	6	0	0.859	1.093	1.076	1.084	1.273	0.798	1.008	1.008	-0.22	0.13	0.11	0.12	0.35	-0.32	0.01	0.01	117.4	100.8	128.3	126.3	127.3	1601.5	1375.3	1750.2	1722.6	1736.6
P08575	Receptor-type tyrosine-protein phosphatase C OS=Homo sapiens OX=9606 GN=PTPRC PE=1 SV=3	0	95.551	22	24	46	24	24	1306	147.4	6.15	93.77	24						0	0.781	0.993	1.038	0.982	1.273	0.752	0.946	1.012	-0.36	-0.01	0.05	-0.03	0.35	-0.41	-0.08	0.02	125.2	97.7	124.3	129.9	122.9	3850.8	3006.2	3825.5	3996.3	3781.5
Q14194	Dihydropyrimidinase-related protein 1 OS=Homo sapiens OX=9606 GN=CRMP1 PE=1 SV=1	0	24.185	10	5	15	2	2	572	62.1	7.03	40.69	5	Pf01979, Pf07969, Pf13147, Pf13594	1400	ENSG00000072832.14	CRMP1	4	0	0.555	0.706	0.768	0.705	1.273	0.722	0.917	1.002	-0.85	-0.5	-0.38	-0.51	0.35	-0.47	-0.12	0	160.7	89.2	113.5	123.5	113.2	111.1	61.6	78.4	85.3	78.3
Q14520	Hyaluronan-binding protein 2 OS=Homo sapiens OX=9606 GN=HABP2 PE=1 SV=1	0.001	6.847	3	2	7	2	2	560	62.6	6.54	5.86	2	Pf00051, Pf00089	3026	ENSG00000148702.14	HABP2	10	0	0.925	1.176	1.054	0.967	1.272	0.877	0.917	1.216	-0.11	0.23	0.08	-0.05	0.35	-0.19	-0.12	0.28	117.1	108.3	137.8	123.5	113.3	362.2	334.9	426	381.9	350.2
Q9BS40	Latexin OS=Homo sapiens OX=9606 GN=LXN PE=1 SV=2	0	13.221	17	3	6	3	3	222	25.7	5.78	14.48	3	Pf06907	56925	ENSG00000079257.7	LXN	3	0	0.577	0.733	1.039	0.566	1.272	0.555	0.545	1.295	-0.79	-0.45	0.06	-0.82	0.35	-0.85	-0.88	0.37	153.2	88.4	112.4	159.3	86.8	471.6	271.9	345.8	490.1	267.1
O00469	Procollagen-lysine,2-oxoglutarate 5-dioxygenase 2 OS=Homo sapiens OX=9606 GN=PLOD2 PE=1 SV=2	0	36.478	17	10	12	10	10	737	84.6	6.71	21.81	10	Pf03171	5352	ENSG00000152952.11	PLOD2	3	0	1.43	1.817	1.38	1.582	1.271	1.036	1.146	1.148	0.52	0.86	0.46	0.66	0.35	0.05	0.2	0.2	83.2	119	151.2	114.9	131.7	739.8	1057.6	1344.1	1020.9	1170.3
Q9Y4R8	Telomere length regulation protein TEL2 homolog OS=Homo sapiens OX=9606 GN=TELO2 PE=1 SV=2	0.002	4.944	3	2	2	2	2	837	91.7	5.76	4.67	2	Pf10193	9894	ENSG00000100726.14	TELO2	16	0	1.112	1.413	1.114	1.166	1.271	0.998	1.047	1.212	0.15	0.5	0.16	0.22	0.35	0	0.07	0.28	103.3	114.9	146.1	115.2	120.5	37	41.1	52.3	41.2	43.1
O00754	Lysosomal alpha-mannosidase OS=Homo sapiens OX=9606 GN=MAN2B1 PE=1 SV=3	0	27.197	10	8	11	8	8	1011	113.7	7.28	16.45	8	Pf01074, Pf07748, Pf09261	4125	ENSG00000104774.12	MAN2B1	19	0	0.817	1.038	1.239	0.99	1.271	0.659	0.799	1.048	-0.29	0.05	0.31	-0.01	0.35	-0.6	-0.32	0.07	118	96.4	122.5	146.3	116.9	217.9	178	226.2	270	215.7
Q9NTJ4	Alpha-mannosidase 2C1 OS=Homo sapiens OX=9606 GN=MAN2C1 PE=1 SV=1	0	12.759	4	4	5	4	4	1040	115.8	6.57	5.75	4	Pf01074, Pf07748, Pf09261	4123	ENSG00000140400.16	MAN2C1	15	0	0.787	1	0.976	0.995	1.271	0.806	1.019	1.006	-0.35	0	-0.03	-0.01	0.35	-0.31	0.03	0.01	126.1	99.3	126.1	123.1	125.4	210.3	165.5	210.3	205.3	209.2
O00391	Sulfhydryl oxidase 1 OS=Homo sapiens OX=9606 GN=QSOX1 PE=1 SV=3	0	42.885	16	12	18	12	12	747	82.5	8.92	30.89	12	Pf00085, Pf04777, Pf13905	5768	ENSG00000116260.16	QSOX1	1	0	0.737	0.936	0.815	0.829	1.271	0.904	1.017	1.129	-0.44	-0.09	-0.29	-0.27	0.35	-0.15	0.02	0.17	82.7	60.9	77.4	67.4	68.6	1198.9	883.5	1122.6	977.6	994.4
P46439	Glutathione S-transferase Mu 5 OS=Homo sapiens OX=9606 GN=GSTM5 PE=1 SV=3	0	13.806	19	6	7	0	2	218	25.7	7.39	13.64	6	Pf00043, Pf02798, Pf13417	2949	ENSG00000134201.10	GSTM5	1	2	0.425	0.54	0.652	0.519	1.271	0.652	0.796	1.04	-1.23	-0.89	-0.62	-0.95	0.35	-0.62	-0.33	0.06	191.3	81.3	103.3	124.7	99.3	415.9	176.8	224.6	271.1	215.9
P01903	HLA class II histocompatibility antigen, DR alpha chain OS=Homo sapiens OX=9606 GN=HLA-DRA PE=1 SV=1	0	32.875	32	6	21	5	6	254	28.6	5	35.37	6	Pf00993, Pf07654	3122	ENSG00000226260.9; ENSG00000230726.9; ENSG00000206308.11; ENSG00000228987.9; ENSG00000234794.9	HLA-DRA	6; CHR_HSCHR6_MHC_MANN_CTG1; CHR_HSCHR6_MHC_MCF_CTG1; CHR_HSCHR6_MHC_QBL_CTG1; CHR_HSCHR6_MHC_DBB_CTG1; CHR_HSCHR6_MHC_SSTO_CTG1	0	0.8	1.016	1.165	1.268	1.27	0.687	1.088	0.802	-0.32	0.02	0.22	0.34	0.35	-0.54	0.12	-0.32	114.3	91.5	116.2	133.1	144.9	1167.3	933.9	1186.3	1359.5	1479.8
P01275	Glucagon OS=Homo sapiens OX=9606 GN=GCG PE=1 SV=3	0	21.348	41	6	9	6	6	180	20.9	6.23	10.95	6	Pf00123	2641	ENSG00000115263.14	GCG	2	0	0.209	0.265	0.323	0.248	1.27	0.647	0.769	1.067	-2.26	-1.92	-1.63	-2.01	0.34	-0.63	-0.38	0.09	293.5	61.2	77.7	94.7	72.8	756.1	157.7	200.2	243.9	187.6
P06493	Cyclin-dependent kinase 1 OS=Homo sapiens OX=9606 GN=CDK1 PE=1 SV=3	0	19.763	28	7	10	5	5	297	34.1	8.4	20.36	7	Pf00069, Pf01636, Pf07714, Pf14531	983	ENSG00000170312.15	CDK1	10	1	1.495	1.896	1.313	2.151	1.269	1.138	1.638	0.882	0.58	0.92	0.39	1.1	0.34	0.19	0.71	-0.18	76.4	114.2	144.9	100.3	164.3	341	509.7	646.7	447.7	733.4
Q96L93	Kinesin-like protein KIF16B OS=Homo sapiens OX=9606 GN=KIF16B PE=1 SV=2	0	15.807	4	5	7	4	4	1317	151.9	6.16	8.82	5	Pf00225, Pf00498, Pf00787, Pf04111	55614	ENSG00000089177.18	KIF16B	20	0	1.084	1.377	1.098	1.291	1.269	0.988	1.176	1.066	0.12	0.46	0.13	0.37	0.34	-0.02	0.23	0.09	102.6	111.2	141.2	112.6	132.4	69.5	75.4	95.7	76.3	89.7
Q5TAQ9	DDB1- and CUL4-associated factor 8 OS=Homo sapiens OX=9606 GN=DCAF8 PE=1 SV=1	0	13.662	7	4	5	4	4	597	66.8	5.39	6.53	4	Pf00400	50717	ENSG00000132716.18	DCAF8	1	0	1.071	1.359	1.106	1.498	1.269	0.968	1.355	0.907	0.1	0.44	0.15	0.58	0.34	-0.05	0.44	-0.14	99.4	106.5	135.1	110	149	199.7	213.9	271.3	220.8	299.2
Q5T440	Putative transferase CAF17, mitochondrial OS=Homo sapiens OX=9606 GN=IBA57 PE=1 SV=1	0	15.48	20	5	5	5	5	356	38.1	9.83	11.45	5	Pf01571, Pf08669	200205	ENSG00000181873.12	IBA57	1	0	0.967	1.226	1.164	1.505	1.269	0.83	1.293	0.815	-0.05	0.29	0.22	0.59	0.34	-0.27	0.37	-0.3	102.4	98.9	125.5	119.2	154	250.8	242.5	307.6	292	377.4
Q15811	Intersectin-1 OS=Homo sapiens OX=9606 GN=ITSN1 PE=1 SV=3	0	10.319	3	5	5	4	4	1721	195.3	7.77	4.27	5	Pf00018, Pf00168, Pf00169, Pf00621, Pf02050, Pf02463, Pf02841, Pf03938, Pf04111, Pf04502, Pf05557, Pf05667, Pf06818, Pf07653, Pf07946, Pf09726, Pf10174, Pf11559, Pf11600, Pf12128, Pf12718, Pf12763, Pf13868, Pf13904, Pf14523, Pf14604, Pf14915, Pf14943, Pf15346	6453	ENSG00000205726.14	ITSN1	21	0	0.869	1.104	0.864	0.827	1.269	1.007	0.958	1.334	-0.2	0.14	-0.21	-0.27	0.34	0.01	-0.06	0.42	128.6	111.9	142	111.1	106.4	321.9	279.9	355.3	278	266.4
Q969Q5	Ras-related protein Rab-24 OS=Homo sapiens OX=9606 GN=RAB24 PE=1 SV=1	0	9.265	18	3	3	3	3	203	23.1	6.23	5.36	3	Pf00025, Pf00071, Pf08477	53917	ENSG00000169228.13	RAB24	5	0	0.865	1.098	0.671	1.278	1.269	1.29	1.905	0.859	-0.21	0.14	-0.58	0.35	0.34	0.37	0.93	-0.22	122.1	105.7	134.1	81.9	156.1	39.7	34.4	43.6	26.6	50.7
Q04912	Macrophage-stimulating protein receptor OS=Homo sapiens OX=9606 GN=MST1R PE=1 SV=3	0	24.554	6	7	9	6	6	1400	152.1	6.55	13.36	7						0	1.135	1.44	1.109	1.189	1.268	1.023	1.072	1.211	0.18	0.53	0.15	0.25	0.34	0.03	0.1	0.28	102.1	116	147.1	113.3	121.4	204.5	232.2	294.5	226.9	243.1
P14618	Pyruvate kinase PKM OS=Homo sapiens OX=9606 GN=PKM PE=1 SV=4	0	238.081	62	34	162	33	34	531	57.9	7.84	342.87	34	Pf00224, Pf02887	5315	ENSG00000067225.17	PKM	15	0	1.112	1.41	1.089	1.068	1.268	1.02	0.98	1.32	0.15	0.5	0.12	0.09	0.34	0.03	-0.03	0.4	105.6	117.4	149	115.1	112.8	10767.5	11970.3	15183.3	11730.3	11500
Q9UKL6	Phosphatidylcholine transfer protein OS=Homo sapiens OX=9606 GN=PCTP PE=1 SV=1	0.001	7.309	14	4	4	4	4	214	24.8	5.78	9.2	4	Pf01852	58488	ENSG00000141179.13	PCTP	17	0	0.986	1.25	1.3	1.073	1.268	0.758	0.825	1.165	-0.02	0.32	0.38	0.1	0.34	-0.4	-0.28	0.22	107	105.5	133.7	139.1	114.7	489.4	482.6	611.8	636.2	525
Q14643	Inositol 1,4,5-trisphosphate receptor type 1 OS=Homo sapiens OX=9606 GN=ITPR1 PE=1 SV=3	0	68.14	10	25	31	17	17	2758	313.7	6.04	48.58	25	Pf00520, Pf01365, Pf02815, Pf08454, Pf08709	3708	ENSG00000150995.18	ITPR1	3	1	0.926	1.175	1.137	1.172	1.268	0.815	1.031	1.002	-0.11	0.23	0.19	0.23	0.34	-0.3	0.04	0	110.9	102.7	130.3	126.1	130	564.4	522.9	663	641.9	661.6
Q5HYI7	Metaxin-3 OS=Homo sapiens OX=9606 GN=MTX3 PE=1 SV=2	0	8.386	13	3	3	3	3	312	35.1	7.8	2.18	3	Pf10568, Pf11801, Pf13410, Pf14497	345778	ENSG00000177034.14	MTX3	5	0	1.273	1.612	1.382	1.568	1.267	0.921	1.135	1.028	0.35	0.69	0.47	0.65	0.34	-0.12	0.18	0.04	87.8	111.7	141.6	121.3	137.6	26.7	34	43.1	36.9	41.9
P48507	Glutamate--cysteine ligase regulatory subunit OS=Homo sapiens OX=9606 GN=GCLM PE=1 SV=1	0	22.829	22	5	7	5	5	274	30.7	6.02	13.77	5	Pf00248	2730	ENSG00000023909.9	GCLM	1	0	1.176	1.489	1.188	1.519	1.266	0.99	1.279	0.98	0.23	0.57	0.25	0.6	0.34	-0.01	0.35	-0.03	94.2	110.7	140.2	111.9	143.1	166.8	196.1	248.3	198.2	253.4
Q06033	Inter-alpha-trypsin inhibitor heavy chain H3 OS=Homo sapiens OX=9606 GN=ITIH3 PE=1 SV=2	0	19.467	10	6	6	6	6	890	99.8	5.74	11.54	6	Pf00092, Pf06668, Pf08487, Pf11443, Pf13519, Pf13768	3699	ENSG00000162267.12	ITIH3	3	0	1.135	1.437	1.055	1.378	1.266	1.076	1.306	1.042	0.18	0.52	0.08	0.46	0.34	0.11	0.39	0.06	99.9	113.4	143.5	105.4	137.7	427.9	485.7	614.7	451.4	589.8
Q9H2K8	Serine/threonine-protein kinase TAO3 OS=Homo sapiens OX=9606 GN=TAOK3 PE=1 SV=2	0	34.975	14	11	14	9	9	898	105.3	7.3	21.67	11	Pf00069, Pf01636, Pf04111, Pf07714, Pf09731, Pf14531	51347	ENSG00000135090.13	TAOK3	12	1	1.063	1.343	1.152	1.117	1.264	0.922	0.97	1.202	0.09	0.43	0.2	0.16	0.34	-0.12	-0.04	0.27	105.7	112.4	142	121.8	118.1	637.3	677.2	855.7	734.3	712
Q53GG5	PDZ and LIM domain protein 3 OS=Homo sapiens OX=9606 GN=PDLIM3 PE=1 SV=1	0	60.354	32	10	25	10	10	364	39.2	6.89	55	10	Pf00412, Pf00595, Pf13180	27295	ENSG00000154553.13	PDLIM3	4	0	0.687	0.868	0.846	0.533	1.264	0.812	0.63	1.629	-0.54	-0.2	-0.24	-0.91	0.34	-0.3	-0.67	0.7	108.8	74.7	94.5	92	58	2231.2	1532.3	1936.9	1886.9	1188.7
Q96PD5	N-acetylmuramoyl-L-alanine amidase OS=Homo sapiens OX=9606 GN=PGLYRP2 PE=1 SV=1	0	11.384	10	4	4	4	4	576	62.2	7.55	8.39	4	Pf01510	114770	ENSG00000161031.12	PGLYRP2	19	0	1.05	1.326	1.085	1.259	1.263	0.968	1.16	1.054	0.07	0.41	0.12	0.33	0.34	-0.05	0.21	0.08	104.9	110.1	139.1	113.8	132	54.1	56.8	71.8	58.7	68.1
Q6UXI9	Nephronectin OS=Homo sapiens OX=9606 GN=NPNT PE=2 SV=3	0	11.757	8	4	4	4	4	565	61.9	8.34	7.38	4	Pf00629, Pf07645, Pf12662, Pf12947, Pf14670	255743	ENSG00000168743.12	NPNT	4	0	0.963	1.216	0.98	1.541	1.263	0.983	1.572	0.789	-0.05	0.28	-0.03	0.62	0.34	-0.02	0.65	-0.34	105.2	101.4	128	103.2	162.2	253.6	244.3	308.5	248.6	390.8
Q92506	Estradiol 17-beta-dehydrogenase 8 OS=Homo sapiens OX=9606 GN=HSD17B8 PE=1 SV=2	0	14.592	21	4	5	4	4	261	27	6.54	8.14	4	Pf00106, Pf01370, Pf08659, Pf13561	7923	ENSG00000228712.2; ENSG00000225312.2; ENSG00000232357.2; ENSG00000112474.4; ENSG00000204228.3; ENSG00000228357.2	HSD17B8	6; CHR_HSCHR6_MHC_COX_CTG1; CHR_HSCHR6_MHC_DBB_CTG1; CHR_HSCHR6_MHC_MCF_CTG1; CHR_HSCHR6_MHC_QBL_CTG1; CHR_HSCHR6_MHC_MANN_CTG1	0	0.887	1.12	1.218	1.076	1.263	0.728	0.884	1.041	-0.17	0.16	0.28	0.11	0.34	-0.46	-0.18	0.06	113.2	100.4	126.8	137.9	121.8	200.3	177.6	224.4	244	215.6
P61086	Ubiquitin-conjugating enzyme E2 K OS=Homo sapiens OX=9606 GN=UBE2K PE=1 SV=3	0	15.444	30	4	7	4	4	200	22.4	5.44	9.74	4	Pf00179, Pf00627	3093	ENSG00000078140.13	UBE2K	4	0	1.229	1.551	1.428	1.836	1.262	0.861	1.286	0.844	0.3	0.63	0.51	0.88	0.34	-0.22	0.36	-0.24	85.2	104.7	132.1	121.6	156.4	187.9	230.9	291.4	268.3	345.1
P98170	E3 ubiquitin-protein ligase XIAP OS=Homo sapiens OX=9606 GN=XIAP PE=1 SV=2	0	15.393	15	6	6	6	6	497	56.6	6.65	8.37	6	Pf00653, Pf13920, Pf13923	331	ENSG00000101966.12	XIAP	X	0	1.184	1.495	1.08	1.218	1.262	1.096	1.128	1.227	0.24	0.58	0.11	0.28	0.34	0.13	0.17	0.3	100.4	118.9	150	108.4	122.3	293.8	347.9	439.2	317.4	358
Q9NX47	E3 ubiquitin-protein ligase MARCH5 OS=Homo sapiens OX=9606 GN=MARCH5 PE=1 SV=1	0.002	5.334	9	2	2	2	2	278	31.2	8.7	4.53	2	Pf12906	54708	ENSG00000198060.9	MARCH5	10	0	1.119	1.412	1.626	1.092	1.262	0.688	0.672	1.293	0.16	0.5	0.7	0.13	0.34	-0.54	-0.57	0.37	96	107.4	135.6	156.1	104.8	36.1	40.4	51	58.7	39.4
O94804	Serine/threonine-protein kinase 10 OS=Homo sapiens OX=9606 GN=STK10 PE=1 SV=1	0	43.651	15	14	16	13	13	968	112.1	6.95	31.62	14	Pf00069, Pf02463, Pf04111, Pf07714, Pf12128, Pf12474, Pf13868, Pf13904	6793	ENSG00000072786.12	STK10	5	0	1.003	1.267	1.023	1.018	1.262	0.981	0.995	1.244	0.01	0.34	0.03	0.03	0.34	-0.03	-0.01	0.32	113	113.4	143.1	115.6	115	1458.2	1463.3	1847.1	1491.5	1484.7
Q9Y696	Chloride intracellular channel protein 4 OS=Homo sapiens OX=9606 GN=CLIC4 PE=1 SV=4	0	44.839	38	8	17	8	8	253	28.8	5.59	18.84	8	Pf00043, Pf13409, Pf13410, Pf13417, Pf14497	25932	ENSG00000169504.14	CLIC4	1	0	0.955	1.206	1.235	0.852	1.262	0.773	0.69	1.415	-0.07	0.27	0.3	-0.23	0.34	-0.37	-0.54	0.5	114.3	109.2	137.8	141.2	97.4	556	531	670.3	686.9	473.6
P04217	Alpha-1B-glycoprotein OS=Homo sapiens OX=9606 GN=A1BG PE=1 SV=4	0	43.413	25	9	21	9	9	495	54.2	5.86	41.04	9	Pf00047, Pf13895, Pf13927	1	ENSG00000121410.11	A1BG	19	0	0.693	0.873	0.732	0.721	1.261	0.946	0.985	1.211	-0.53	-0.2	-0.45	-0.47	0.33	-0.08	-0.02	0.28	149.3	103.4	130.4	109.3	107.7	1406.6	974.3	1228.6	1029.8	1014.8
Q6ZUJ8	Phosphoinositide 3-kinase adapter protein 1 OS=Homo sapiens OX=9606 GN=PIK3AP1 PE=1 SV=2	0.002	5.211	3	2	2	2	2	805	90.3	5.4	2.49	2	Pf14545	118788	ENSG00000155629.14	PIK3AP1	10	0	1.107	1.396	1.244	1.875	1.26	0.89	1.508	0.744	0.15	0.48	0.31	0.91	0.33	-0.17	0.59	-0.43	90.6	100.3	126.4	112.7	169.9	50.3	55.7	70.2	62.6	94.3
P12814	Alpha-actinin-1 OS=Homo sapiens OX=9606 GN=ACTN1 PE=1 SV=2	0	406.109	68	58	339	35	38	892	103	5.41	759.81	58	Pf00036, Pf00307, Pf00435, Pf08726, Pf11971, Pf13405, Pf13499	87	ENSG00000072110.13	ACTN1	14	0	0.849	1.069	0.992	0.795	1.26	0.856	0.801	1.346	-0.24	0.1	-0.01	-0.33	0.33	-0.22	-0.32	0.43	117.5	99.7	125.6	116.5	93.3	19509.9	16562.8	20864.5	19345	15502.2
P02774	Vitamin D-binding protein OS=Homo sapiens OX=9606 GN=GC PE=1 SV=1	0	97.037	58	26	46	26	26	474	52.9	5.54	95.94	26	Pf15024	2638		GC	4	0	0.76	0.958	0.62	0.644	1.26	1.227	1.04	1.486	-0.4	-0.06	-0.69	-0.63	0.33	0.3	0.06	0.57	150.7	114.6	144.3	93.3	97.1	6632.4	5043	6352.3	4108.9	4274.4
Q12996	Cleavage stimulation factor subunit 3 OS=Homo sapiens OX=9606 GN=CSTF3 PE=1 SV=1	0	22.462	15	6	8	6	6	717	82.9	8.12	12.54	6	Pf05843	1479	ENSG00000176102.11	CSTF3	11	0	1.436	1.808	1.562	1.807	1.259	0.919	1.157	1	0.52	0.85	0.64	0.85	0.33	-0.12	0.21	0	78.8	113.2	142.5	123.1	142.4	178.7	256.7	323.1	279.2	323
P60660	Myosin light polypeptide 6 OS=Homo sapiens OX=9606 GN=MYL6 PE=1 SV=2	0	90.793	63	10	121	6	8	151	16.9	4.65	252.09	10	Pf00036, Pf13405, Pf13499	4637	ENSG00000092841.18	MYL6	12	3	0.663	0.834	0.769	0.581	1.259	0.861	0.755	1.436	-0.59	-0.26	-0.38	-0.78	0.33	-0.22	-0.4	0.52	92	60.9	76.7	70.7	53.4	15291	10132.4	12758.3	11761.7	8884.3
P22223	Cadherin-3 OS=Homo sapiens OX=9606 GN=CDH3 PE=1 SV=2	0	18.862	11	7	10	5	5	829	91.4	4.75	9.49	7	Pf00028, Pf01049	1001	ENSG00000062038.13	CDH3	16	0	1.04	1.308	1.146	1.184	1.258	0.907	1.033	1.105	0.06	0.39	0.2	0.24	0.33	-0.14	0.05	0.14	105.7	109.9	138.2	121.1	125.1	205.9	214.1	269.4	236	243.8
Q8IUC4	Rhophilin-2 OS=Homo sapiens OX=9606 GN=RHPN2 PE=1 SV=1	0	10.575	6	4	4	2	4	686	76.9	6.8	8.05	4	Pf02185, Pf03097	85415	ENSG00000131941.7	RHPN2	19	0	1.524	1.915	1.2	2.073	1.257	1.27	1.727	0.924	0.61	0.94	0.26	1.05	0.33	0.34	0.79	-0.11	77.8	118.6	149	93.4	161.2	233.7	356.2	447.6	280.5	484.4
P26447	Protein S100-A4 OS=Homo sapiens OX=9606 GN=S100A4 PE=1 SV=1	0	20.26	28	3	10	3	3	101	11.7	6.11	24.63	3	Pf01023, Pf13499	6275	ENSG00000196154.11	S100A4	1	0	0.749	0.941	0.76	0.649	1.257	0.985	0.854	1.45	-0.42	-0.09	-0.4	-0.62	0.33	-0.02	-0.23	0.54	146.4	109.6	137.8	111.2	95	1402.2	1049.8	1319.4	1065.5	910.2
P13797	Plastin-3 OS=Homo sapiens OX=9606 GN=PLS3 PE=1 SV=4	0	118.799	34	23	60	15	15	630	70.8	5.6	110.44	23	Pf00036, Pf00307, Pf13499	5358	ENSG00000102024.17	PLS3	X	0	1.533	1.927	1.596	1.469	1.256	0.96	0.92	1.312	0.62	0.95	0.67	0.55	0.33	-0.06	-0.12	0.39	79.7	122.3	153.6	127.3	117.1	1964.7	3012.6	3785.3	3136.6	2886
Q9UBX5	Fibulin-5 OS=Homo sapiens OX=9606 GN=FBLN5 PE=1 SV=1	0	26.799	19	9	11	9	9	448	50.1	4.73	18.77	9	Pf07645, Pf12662, Pf12947, Pf14670	10516	ENSG00000140092.14	FBLN5	14	0	1.378	1.731	1.65	1.25	1.256	0.835	0.757	1.385	0.46	0.79	0.72	0.32	0.33	-0.26	-0.4	0.47	85.6	118	148.2	141.3	107	632.2	871.2	1094.5	1043.2	790.2
P05362	Intercellular adhesion molecule 1 OS=Homo sapiens OX=9606 GN=ICAM1 PE=1 SV=2	0	29.842	19	7	13	7	7	532	57.8	7.99	22.94	7	Pf03921, Pf07679, Pf13895	3383	ENSG00000090339.8	ICAM1	19	0	1.063	1.336	1.219	1.373	1.256	0.872	1.127	0.973	0.09	0.42	0.29	0.46	0.33	-0.2	0.17	-0.04	100.1	106.5	133.8	122.1	137.5	343.6	365.3	459	418.9	471.9
P40199	Carcinoembryonic antigen-related cell adhesion molecule 6 OS=Homo sapiens OX=9606 GN=CEACAM6 PE=1 SV=3	0	20.445	14	3	11	2	2	344	37.2	5.82	16.3	3	Pf00047, Pf07679, Pf07686, Pf13895, Pf13927	4680		CEACAM6	19	0	1.631	2.047	1.546	2.129	1.255	1.054	1.376	0.962	0.71	1.03	0.63	1.09	0.33	0.08	0.46	-0.06	71.8	117.1	147	111.1	152.9	19.8	32.3	40.5	30.6	42.1
P50749	Ras association domain-containing protein 2 OS=Homo sapiens OX=9606 GN=RASSF2 PE=1 SV=1	0	13.705	24	7	7	6	7	326	37.8	8.84	5.37	7	Pf00788	9770	ENSG00000101265.15	RASSF2	20	0	0.823	1.032	1.004	0.989	1.255	0.819	0.985	1.044	-0.28	0.05	0.01	-0.02	0.33	-0.29	-0.02	0.06	123.8	101.8	127.7	124.3	122.4	190	156.3	196.1	190.8	187.9
P69905	Hemoglobin subunit alpha OS=Homo sapiens OX=9606 GN=HBA1 PE=1 SV=2	0	76.631	63	7	191	6	7	142	15.2	8.68	417.64	7	Pf00042	3040; 3039	ENSG00000206172.8; ENSG00000188536.12	HBA2; HBA1	16	0	0.802	1.006	0.756	0.773	1.255	1.06	1.022	1.301	-0.32	0.01	-0.4	-0.37	0.33	0.08	0.03	0.38	131.6	105.5	132.4	99.6	101.8	18450.4	14788.4	18561	13957.7	14271.3
Q01459	Di-N-acetylchitobiase OS=Homo sapiens OX=9606 GN=CTBS PE=1 SV=1	0.001	6.95	7	3	3	3	3	385	43.7	6.64	4.72	3	Pf00704	1486	ENSG00000117151.12	CTBS	1	0	0.771	0.967	1.132	0.878	1.255	0.681	0.776	1.101	-0.38	-0.05	0.18	-0.19	0.33	-0.55	-0.37	0.14	126.4	97.4	122.2	143	111	207.5	159.9	200.6	234.8	182.2
Q86TU7	Histone-lysine N-methyltransferase setd3 OS=Homo sapiens OX=9606 GN=SETD3 PE=1 SV=1	0	21.221	10	5	7	5	5	594	67.2	5.96	11.33	5	Pf00856, Pf09273	84193	ENSG00000183576.12	SETD3	14	0	1.171	1.47	1.411	1.434	1.254	0.83	1.016	1.025	0.23	0.56	0.5	0.52	0.33	-0.27	0.02	0.03	92.5	108.4	135.9	130.5	132.7	170.4	199.6	250.4	240.5	244.4
Q9Y6D9	Mitotic spindle assembly checkpoint protein MAD1 OS=Homo sapiens OX=9606 GN=MAD1L1 PE=1 SV=2	0	12.689	7	5	5	5	5	718	83	5.92	9.18	5	Pf05557	8379	ENSG00000002822.15	MAD1L1	7	0	1.212	1.519	1.222	1.328	1.253	0.991	1.086	1.144	0.28	0.6	0.29	0.41	0.33	-0.01	0.12	0.19	95.5	115.8	145.1	116.8	126.8	264	319.9	401	322.7	350.5
P61769	Beta-2-microglobulin OS=Homo sapiens OX=9606 GN=B2M PE=1 SV=1	0	17.918	17	2	17	2	2	119	13.7	6.52	43.52	2	Pf07654	567	ENSG00000273686.4; ENSG00000166710.17	B2M	15; CHR_HSCHR15_3_CTG8	0	0.982	1.231	1.146	1.004	1.253	0.857	0.876	1.226	-0.03	0.3	0.2	0.01	0.33	-0.22	-0.19	0.29	111.9	109.9	137.7	128.2	112.3	3016.5	2963.6	3713.4	3456.7	3029.6
P61764	Syntaxin-binding protein 1 OS=Homo sapiens OX=9606 GN=STXBP1 PE=1 SV=1	0	20.775	12	7	8	7	7	594	67.5	6.96	11.46	7	Pf00995	6812	ENSG00000136854.19	STXBP1	9	0	0.783	0.981	0.81	1.034	1.253	0.967	1.276	0.949	-0.35	-0.03	-0.3	0.05	0.33	-0.05	0.35	-0.08	130.2	102	127.8	105.5	134.6	352.1	275.8	345.5	285.2	364
P51665	26S proteasome non-ATPase regulatory subunit 7 OS=Homo sapiens OX=9606 GN=PSMD7 PE=1 SV=2	0	28.156	21	6	11	6	6	324	37	6.77	22.34	6	Pf01398, Pf13012	5713	ENSG00000103035.10	PSMD7	16	0	1.266	1.585	1.217	1.413	1.252	1.041	1.161	1.122	0.34	0.66	0.28	0.5	0.32	0.06	0.22	0.17	92.6	117.2	146.7	112.7	130.8	845.8	1070.8	1340.3	1029.1	1195
O95466	Formin-like protein 1 OS=Homo sapiens OX=9606 GN=FMNL1 PE=1 SV=3	0	39.441	12	12	16	11	11	1100	121.8	5.72	18.29	12	Pf02181, Pf06367, Pf06371	752	ENSG00000184922.13	FMNL1	17	1	1.031	1.291	1.281	1.298	1.252	0.805	1.013	0.995	0.04	0.37	0.36	0.38	0.32	-0.31	0.02	-0.01	101.7	104.9	131.3	130.2	132	806.6	831.8	1041.7	1033	1046.9
Q96BX8	MOB kinase activator 3A OS=Homo sapiens OX=9606 GN=MOB3A PE=1 SV=1	0.003	4.552	8	2	3	2	2	217	25.4	8.63	4.32	2	Pf03637	126308	ENSG00000172081.13	MOB3A	19	0	0.889	1.114	0.774	0.927	1.252	1.148	1.197	1.201	-0.17	0.16	-0.37	-0.11	0.32	0.2	0.26	0.26	127.5	113.4	142	98.8	118.2	392.4	349	437	303.9	363.8
Q12768	WASH complex subunit 5 OS=Homo sapiens OX=9606 GN=WASHC5 PE=1 SV=1	0	23.384	9	8	8	8	8	1159	134.2	6.98	11.09	8	Pf10266	9897	ENSG00000164961.15	KIAA0196; WASHC5	8	0	0.83	1.04	0.967	0.802	1.252	0.858	0.829	1.296	-0.27	0.06	-0.05	-0.32	0.32	-0.22	-0.27	0.37	129.3	107.4	134.4	125.1	103.8	653.4	542.6	679.3	632	524.2
O75808	Calpain-15 OS=Homo sapiens OX=9606 GN=CAPN15 PE=1 SV=1	0.001	5.628	3	2	2	2	2	1086	117.2	6.71	0	2	Pf00641, Pf00648	6650	ENSG00000103326.11	CAPN15; SOLH	16	0	1.251	1.565	1.317	1.528	1.251	0.95	1.16	1.024	0.32	0.65	0.4	0.61	0.32	-0.07	0.21	0.03	90.1	112.7	140.9	118.6	137.7	22.7	28.4	35.5	29.9	34.7
Q9BZG1	Ras-related protein Rab-34 OS=Homo sapiens OX=9606 GN=RAB34 PE=1 SV=1	0.001	5.815	10	2	2	2	2	259	29	7.88	2.42	2	Pf00025, Pf00071, Pf01926, Pf04670, Pf08477	83871	ENSG00000109113.18	RAB34	17	0	1.203	1.505	1.489	1.988	1.251	0.808	1.335	0.757	0.27	0.59	0.57	0.99	0.32	-0.31	0.42	-0.4	83.5	100.5	125.7	124.4	166	11.9	14.3	17.9	17.7	23.7
P12081	Histidine--tRNA ligase, cytoplasmic OS=Homo sapiens OX=9606 GN=HARS PE=1 SV=2	0	56.406	28	15	24	11	11	509	57.4	5.88	51.09	15	Pf00458, Pf00587, Pf03129, Pf13393	3035	ENSG00000170445.12	HARS	5	4	1.009	1.262	1.221	1.03	1.251	0.827	0.844	1.225	0.01	0.34	0.29	0.04	0.32	-0.27	-0.24	0.29	108.7	109.6	137.1	132.6	112	1969.1	1986.9	2484.9	2403.7	2029
Q9BV79	Enoyl-[acyl-carrier-protein] reductase, mitochondrial OS=Homo sapiens OX=9606 GN=MECR PE=1 SV=2	0.001	7.252	7	3	3	3	3	373	40.4	8.76	8.11	3	Pf00107, Pf08240	51102	ENSG00000116353.15	MECR	1	0	1.042	1.303	1.425	1.367	1.25	0.731	0.959	0.953	0.06	0.38	0.51	0.45	0.32	-0.45	-0.06	-0.07	97.8	101.9	127.4	139.3	133.6	434	452.3	565.6	618.5	593.2
P24298	Alanine aminotransferase 1 OS=Homo sapiens OX=9606 GN=GPT PE=1 SV=3	0	12.089	13	4	4	4	4	496	54.6	7.18	8.17	4	Pf00155	2875	ENSG00000167701.13	GPT	8	0	0.452	0.565	1.34	0.755	1.25	0.338	0.563	0.749	-1.14	-0.82	0.42	-0.41	0.32	-1.57	-0.83	-0.42	145.9	66	82.5	195.5	110.1	95.9	43.4	54.2	128.5	72.4
Q9Y287	Integral membrane protein 2B OS=Homo sapiens OX=9606 GN=ITM2B PE=1 SV=1	0.001	7.158	11	3	3	3	3	266	30.3	5.14	4.02	3	Pf04089	9445	ENSG00000136156.12	ITM2B	13	0	0.975	1.218	1.338	1.324	1.249	0.729	0.989	0.92	-0.04	0.29	0.42	0.4	0.32	-0.46	-0.02	-0.12	102.5	100	124.9	137.1	135.6	355	346.3	432.5	475	469.9
P62879	Guanine nucleotide-binding protein G(I)/G(S)/G(T) subunit beta-2 OS=Homo sapiens OX=9606 GN=GNB2 PE=1 SV=3	0	56.163	29	8	30	3	3	340	37.3	6	57.52	8	Pf00400	2783	ENSG00000172354.9	GNB2	7	1	0.878	1.097	1.011	1.003	1.249	0.868	0.992	1.093	-0.19	0.13	0.02	0.01	0.32	-0.2	-0.01	0.13	120.3	105.6	131.9	121.6	120.7	816.7	717	895.6	825.7	819.6
Q9BW04	Specifically androgen-regulated gene protein OS=Homo sapiens OX=9606 GN=SARG PE=1 SV=2	0	25.856	21	10	10	10	10	601	63.9	8.62	19.67	10	Pf15385	79098	ENSG00000182795.12	C1orf116	1	0	1.562	1.95	2.094	1.52	1.248	0.746	0.726	1.283	0.64	0.96	1.07	0.6	0.32	-0.42	-0.46	0.36	73.8	115.3	144	154.6	112.2	417.1	651.6	813.2	873.5	633.9
Q6ZNB6	NF-X1-type zinc finger protein NFXL1 OS=Homo sapiens OX=9606 GN=NFXL1 PE=1 SV=2	0	15.17	7	6	8	6	6	911	101.3	8.41	10.08	6		152518	ENSG00000170448.11	NFXL1	4	0	1.404	1.752	1.313	1.655	1.248	1.069	1.261	1.058	0.49	0.81	0.39	0.73	0.32	0.1	0.33	0.08	84.2	118.2	147.5	110.6	139.4	462.9	649.8	810.9	607.8	766.2
O75674	TOM1-like protein 1 OS=Homo sapiens OX=9606 GN=TOM1L1 PE=1 SV=2	0.001	6.244	5	2	2	2	2	476	53	5.24	4.38	2	Pf00790, Pf03127	10040	ENSG00000141198.14	TOM1L1	17	0	1.181	1.474	1.282	1.414	1.248	0.922	1.104	1.042	0.24	0.56	0.36	0.5	0.32	-0.12	0.14	0.06	94.5	111.6	139.2	121.1	133.6	30.1	35.6	44.4	38.6	42.6
P20292	Arachidonate 5-lipoxygenase-activating protein OS=Homo sapiens OX=9606 GN=ALOX5AP PE=1 SV=2	0.001	5.907	13	2	4	2	2	161	18.1	8.44	8.09	2	Pf01124	241	ENSG00000132965.9	ALOX5AP	13	0	1.171	1.462	1.492	1.688	1.248	0.785	1.131	0.866	0.23	0.55	0.58	0.76	0.32	-0.35	0.18	-0.21	88.1	103.1	128.7	131.4	148.6	341.8	400.2	499.6	510	576.9
P06733	Alpha-enolase OS=Homo sapiens OX=9606 GN=ENO1 PE=1 SV=2	0	179.547	69	27	160	24	25	434	47.1	7.39	318.27	27	Pf00113, Pf03952, Pf13378	2023	ENSG00000074800.13	ENO1	1	2	1.083	1.351	1.188	1.081	1.247	0.912	0.91	1.25	0.12	0.43	0.25	0.11	0.32	-0.13	-0.14	0.32	98.7	106.9	133.3	117.2	106.7	11509.7	12470.4	15548.2	13671.8	12440.2
P13987	CD59 glycoprotein OS=Homo sapiens OX=9606 GN=CD59 PE=1 SV=1	0	20.74	25	4	15	4	4	128	14.2	6.48	38.66	4	Pf00021	966	ENSG00000085063.14	CD59	11	0	0.755	0.942	0.972	0.87	1.247	0.777	0.896	1.082	-0.4	-0.09	-0.04	-0.2	0.32	-0.36	-0.16	0.11	132.2	99.8	124.5	128.4	115.1	1924.8	1453.8	1812.8	1870.5	1675.5
Q9BZQ8	Protein Niban OS=Homo sapiens OX=9606 GN=FAM129A PE=1 SV=1	0	37.502	12	10	13	10	10	928	103.1	4.78	17.28	10		116496	ENSG00000135842.16	FAM129A	1	0	0.437	0.545	0.6	0.501	1.247	0.729	0.835	1.088	-1.19	-0.88	-0.74	-1	0.32	-0.46	-0.26	0.12	194.6	85.1	106.1	116.8	97.5	1635.7	715.1	891.6	981.6	819.8
P01876	Immunoglobulin heavy constant alpha 1 OS=Homo sapiens OX=9606 GN=IGHA1 PE=1 SV=2	0	100.712	45	12	129	8	9	353	37.6	6.51	212.13	12	Pf07654, Pf08205	3493	ENSG00000211895.4; ENSG00000282633.1	IGHA1	14; CHR_HSCHR14_3_CTG1	0	0.418	0.521	0.688	0.442	1.247	0.608	0.642	1.181	-1.26	-0.94	-0.54	-1.18	0.32	-0.72	-0.64	0.24	195.5	81.8	101.9	134.4	86.3	5647.5	2361.8	2944.1	3882.7	2493.5
P01031	Complement C5 OS=Homo sapiens OX=9606 GN=C5 PE=1 SV=4	0	65.989	13	21	30	21	21	1676	188.2	6.52	46.47	21	Pf00207, Pf01759, Pf01821, Pf01835, Pf07677, Pf07678, Pf07703, Pf11974	727	ENSG00000106804.7	C5	9	0	1.204	1.501	0.864	1.421	1.246	1.394	1.645	1.056	0.27	0.59	-0.21	0.51	0.32	0.48	0.72	0.08	100.2	120.6	150.4	86.5	142.3	1621.9	1953.6	2434.9	1401.1	2304.8
Q12882	Dihydropyrimidine dehydrogenase [NADP(+)] OS=Homo sapiens OX=9606 GN=DPYD PE=1 SV=2	0	25.343	12	10	11	10	10	1025	111.3	7.05	14.74	10	Pf01180, Pf01207, Pf07992, Pf12838, Pf13183, Pf13187, Pf13237, Pf13450, Pf14691, Pf14697	1806	ENSG00000188641.12	DPYD	1	0	0.781	0.973	0.973	0.784	1.246	0.803	0.806	1.242	-0.36	-0.04	-0.04	-0.35	0.32	-0.32	-0.31	0.31	133	103.9	129.5	129.4	104.2	232.5	181.7	226.3	226.1	182.2
P07738	Bisphosphoglycerate mutase OS=Homo sapiens OX=9606 GN=BPGM PE=1 SV=2	0	13.602	20	4	4	4	4	259	30	6.54	9.42	4	Pf00300	669	ENSG00000172331.11	BPGM	7	0	0.74	0.922	0.831	0.984	1.246	0.89	1.184	0.937	-0.44	-0.12	-0.27	-0.02	0.32	-0.17	0.24	-0.09	134.1	99.2	123.5	111.4	131.9	97.8	72.3	90.1	81.2	96.2
P0DOX2	Immunoglobulin alpha-2 heavy chain OS=Homo sapiens OX=9606 PE=1 SV=1	0	68.389	44	13	89	2	9	455	48.9	6.81	157.25	13	Pf07654, Pf08205					4	0.385	0.48	0.652	0.468	1.246	0.59	0.718	1.024	-1.38	-1.06	-0.62	-1.09	0.32	-0.76	-0.48	0.03	201	77.4	96.4	131.1	94.1	8721.7	3357.9	4183.1	5687.5	4084.7
P11047	Laminin subunit gamma-1 OS=Homo sapiens OX=9606 GN=LAMC1 PE=1 SV=3	0	207.457	30	47	97	46	47	1609	177.5	5.12	195.7	47	Pf00052, Pf00053, Pf00055, Pf00261, Pf01576, Pf05262, Pf05483, Pf05557, Pf05667, Pf05701, Pf06008, Pf08317, Pf10174, Pf11068, Pf12128, Pf12795, Pf13166, Pf13514, Pf13868	3915	ENSG00000135862.5	LAMC1	1	0	0.671	0.835	0.888	0.729	1.245	0.755	0.821	1.145	-0.58	-0.26	-0.17	-0.46	0.32	-0.4	-0.28	0.2	137.1	91.9	114.5	121.7	100	10661.3	7150.4	8905.2	9467.2	7775.5
P31995	Low affinity immunoglobulin gamma Fc region receptor II-c OS=Homo sapiens OX=9606 GN=FCGR2C PE=1 SV=1	0.002	4.985	5	2	2	0	2	323	35.6	6.9	4.76	2	Pf00047, Pf07679, Pf07686, Pf13895, Pf13927	9103; 2213		FCGR2C; FCGR2B	1	0	0.88	1.095	1.006	0.963	1.244	0.875	0.957	1.138	-0.18	0.13	0.01	-0.06	0.31	-0.19	-0.06	0.19	121.4	106.9	132.9	122.1	116.8	416.4	366.6	455.9	418.9	400.8
Q8N8A6	ATP-dependent RNA helicase DDX51 OS=Homo sapiens OX=9606 GN=DDX51 PE=1 SV=3	0	8.093	6	3	3	3	3	666	72.4	8.16	4.19	3	Pf00270, Pf00271, Pf02063, Pf04851	317781	ENSG00000185163.9	DDX51	12	0	1.726	2.145	2.036	2.907	1.243	0.848	1.428	0.738	0.79	1.1	1.03	1.54	0.31	-0.24	0.51	-0.44	61.1	105.5	131.2	124.5	177.7	79.4	137	170.3	161.7	230.8
Q99700	Ataxin-2 OS=Homo sapiens OX=9606 GN=ATXN2 PE=1 SV=2	0	33.007	9	10	11	9	9	1313	140.2	9.57	19.95	10	Pf06741, Pf07145, Pf09770, Pf14438	6311	ENSG00000204842.14	ATXN2	12	0	1.274	1.584	1.468	1.668	1.243	0.868	1.137	0.949	0.35	0.66	0.55	0.74	0.31	-0.2	0.18	-0.07	85.8	109.3	135.9	125.9	143.1	367.2	467.7	581.6	539	612.5
Q8NF91	Nesprin-1 OS=Homo sapiens OX=9606 GN=SYNE1 PE=1 SV=4	0	35.622	2	14	14	12	12	8797	1010.5	5.53	14.44	14	Pf00307, Pf00435, Pf10541	23345	ENSG00000131018.22	SYNE1	6	1	0.966	1.2	1.124	1.169	1.243	0.859	1.04	1.027	-0.05	0.26	0.17	0.23	0.31	-0.22	0.06	0.04	109.9	106.2	131.9	123.5	128.5	440.6	425.6	528.9	495.2	515.2
Q96C24	Synaptotagmin-like protein 4 OS=Homo sapiens OX=9606 GN=SYTL4 PE=1 SV=2	0	11.197	6	4	4	4	4	671	76	8.98	8.82	4	Pf00168, Pf02318, Pf02891	94121	ENSG00000102362.15	SYTL4	X	0	1.159	1.44	0.961	1.013	1.242	1.207	1.054	1.422	0.21	0.53	-0.06	0.02	0.31	0.27	0.08	0.51	107.6	124.8	155	103.4	109.1	274.1	317.8	394.8	263.4	277.7
Q9BX10	GTP-binding protein 2 OS=Homo sapiens OX=9606 GN=GTPBP2 PE=1 SV=1	0.002	5.509	3	2	2	2	2	602	65.7	8.05	1.95	2	Pf00009, Pf03143	54676	ENSG00000172432.18	GTPBP2	6	0	1.144	1.42	1.674	1.827	1.242	0.683	1.091	0.778	0.19	0.51	0.74	0.87	0.31	-0.55	0.13	-0.36	84.9	97.1	120.6	142.2	155.1	40.1	45.9	57	67.1	73.3
P00747	Plasminogen OS=Homo sapiens OX=9606 GN=PLG PE=1 SV=2	0	112.954	39	30	54	26	30	810	90.5	7.24	117.23	30	Pf00024, Pf00051, Pf00089, Pf09342, Pf13365	5340	ENSG00000122194.18	PLG	6	0	1.094	1.358	0.726	1.391	1.241	1.507	1.916	0.976	0.13	0.44	-0.46	0.48	0.31	0.59	0.94	-0.03	107.8	117.9	146.3	78.2	149.9	5415.3	5923.8	7352.3	3930.7	7531.8
P07858	Cathepsin B OS=Homo sapiens OX=9606 GN=CTSB PE=1 SV=3	0	35.901	26	7	25	7	7	339	37.8	6.3	51.09	7	Pf00112, Pf08127	1508	ENSG00000164733.20	CTSB	8	0	0.879	1.091	1.184	0.811	1.241	0.743	0.685	1.345	-0.19	0.13	0.24	-0.3	0.31	-0.43	-0.55	0.43	120.9	106.3	131.8	143.1	98	2283	2007.1	2489.9	2702.4	1851.7
P04155	Trefoil factor 1 OS=Homo sapiens OX=9606 GN=TFF1 PE=1 SV=1	0	10.94	32	2	3	2	2	84	9.1	4.35	6.44	2	Pf00088	7031	ENSG00000160182.2	TFF1	21	0	2.115	2.621	0.931	0.663	1.24	2.271	0.712	3.954	1.08	1.39	-0.1	-0.59	0.31	1.18	-0.49	1.98	81.9	173.1	214.6	76.2	54.3	240.9	509.4	631.5	224.3	159.7
Q9ULH0	Kinase D-interacting substrate of 220 kDa OS=Homo sapiens OX=9606 GN=KIDINS220 PE=1 SV=3	0	8.747	2	4	4	4	4	1771	196.4	6.62	7.51	4	Pf00023, Pf07693, Pf12796, Pf13606, Pf13637, Pf13857	57498	ENSG00000134313.15	KIDINS220	2	0	1.344	1.666	1.453	1.979	1.24	0.925	1.362	0.842	0.43	0.74	0.54	0.98	0.31	-0.11	0.45	-0.25	80.6	108.3	134.3	117.1	159.6	205.4	276	342.1	298.4	406.4
Q6IQ22	Ras-related protein Rab-12 OS=Homo sapiens OX=9606 GN=RAB12 PE=1 SV=3	0	18.197	25	5	12	4	4	244	27.2	8.41	23.74	5	Pf00025, Pf00071, Pf01926, Pf08477	201475	ENSG00000206418.3	RAB12	18	0	1.015	1.258	1.265	1.412	1.24	0.802	1.116	0.891	0.02	0.33	0.34	0.5	0.31	-0.32	0.16	-0.17	100.8	102.3	126.9	127.5	142.4	224.1	227.4	282	283.4	316.4
O43505	Beta-1,4-glucuronyltransferase 1 OS=Homo sapiens OX=9606 GN=B4GAT1 PE=1 SV=1	0.002	4.952	6	2	2	2	2	415	47.1	7.2	2.52	2	Pf13896	11041	ENSG00000174684.6	B3GNT1; B4GAT1	11	0	1.221	1.514	1.65	2.093	1.239	0.74	1.269	0.723	0.29	0.6	0.72	1.07	0.31	-0.43	0.34	-0.47	80.2	98	121.5	132.4	168	120.8	147.5	182.9	199.3	252.9
P62328	Thymosin beta-4 OS=Homo sapiens OX=9606 GN=TMSB4X PE=1 SV=2	0	21.038	45	5	17	4	4	44	5.1	5.06	21.27	5	Pf01290	7114	ENSG00000205542.10	TMSB4X	X	0	0.978	1.212	2.09	0.727	1.239	0.468	0.348	1.667	-0.03	0.28	1.06	-0.46	0.31	-1.09	-1.52	0.74	79.2	77.5	96.1	165.6	57.6	2599.2	2543.1	3151	5431.3	1889.8
Q9UKS6	Protein kinase C and casein kinase substrate in neurons protein 3 OS=Homo sapiens OX=9606 GN=PACSIN3 PE=1 SV=2	0.001	7.665	6	2	2	2	2	424	48.5	6.18	2.88	2	Pf00018, Pf00611, Pf01025, Pf07653, Pf13514, Pf14604	29763	ENSG00000165912.15	PACSIN3	11	0	0.559	0.692	0.646	0.976	1.239	0.864	1.51	0.709	-0.84	-0.53	-0.63	-0.04	0.31	-0.21	0.59	-0.5	154.9	86.5	107.2	100.1	151.2	141	78.8	97.6	91.1	137.6
P16870	Carboxypeptidase E OS=Homo sapiens OX=9606 GN=CPE PE=1 SV=1	0.004	4.025	4	2	2	2	2	476	53.1	5.14	4.54	2	Pf00246, Pf13620, Pf13715	1363	ENSG00000109472.13	CPE	4	0	0.486	0.602	0.879	0.501	1.239	0.553	0.571	1.201	-1.04	-0.73	-0.19	-1	0.31	-0.85	-0.81	0.26	173	84.1	104.2	152	86.8	143.5	69.7	86.4	126.1	72
P32189	Glycerol kinase OS=Homo sapiens OX=9606 GN=GK PE=1 SV=3	0	29.955	18	9	11	1	9	559	61.2	6.54	16.13	9	Pf00370, Pf02782	2710	ENSG00000198814.12	GK	X	0	1.259	1.559	1.355	1.434	1.238	0.929	1.058	1.087	0.33	0.64	0.44	0.52	0.31	-0.11	0.08	0.12	90.8	114.3	141.6	123.1	130.2	747.3	940.7	1164.8	1012.8	1071.6
P02794	Ferritin heavy chain OS=Homo sapiens OX=9606 GN=FTH1 PE=1 SV=2	0	61.671	62	10	31	10	10	183	21.2	5.55	70.63	10	Pf00210	2495	ENSG00000167996.15	FTH1	11	0	1.11	1.374	1.201	1.031	1.238	0.924	0.858	1.332	0.15	0.46	0.26	0.04	0.31	-0.11	-0.22	0.41	105	116.5	144.2	126.1	108.2	2266.3	2515.7	3113.5	2722.7	2336.9
Q6DKJ4	Nucleoredoxin OS=Homo sapiens OX=9606 GN=NXN PE=1 SV=2	0.002	5.234	6	2	2	2	2	435	48.4	4.97	1.92	2	Pf00085, Pf00578, Pf13098, Pf13899, Pf13905, Pf14595	64359	ENSG00000167693.16	NXN	17	0	1.005	1.243	1.151	1.057	1.238	0.873	0.918	1.177	0.01	0.31	0.2	0.08	0.31	-0.2	-0.12	0.23	110	110.5	136.7	126.6	116.2	63.9	64.2	79.4	73.5	67.5
P50502	Hsc70-interacting protein OS=Homo sapiens OX=9606 GN=ST13 PE=1 SV=2	0	51.904	28	10	31	0	10	369	41.3	5.27	57.64	10	Pf00515, Pf13371, Pf13414, Pf13431, Pf13432	6767	ENSG00000100380.13	ST13	22	0	0.894	1.107	0.849	0.713	1.238	1.053	0.84	1.553	-0.16	0.15	-0.24	-0.49	0.31	0.07	-0.25	0.63	113.4	101.4	125.5	96.3	80.8	5218.7	4666.8	5775.6	4430.8	3719.7
Q01484	Ankyrin-2 OS=Homo sapiens OX=9606 GN=ANK2 PE=1 SV=4	0	36.21	3	11	16	6	6	3957	433.4	5.14	18.21	11	Pf00023, Pf00531, Pf00791, Pf04621, Pf05109, Pf05539, Pf09726, Pf12737, Pf12796, Pf13606, Pf13637, Pf13857, Pf15279, Pf15427, Pf15440, Pf15449	287	ENSG00000145362.17	ANK2	4	0	0.421	0.521	0.548	0.435	1.238	0.768	0.794	1.198	-1.25	-0.94	-0.87	-1.2	0.31	-0.38	-0.33	0.26	205.1	86.3	106.9	112.4	89.2	103.8	43.7	54.1	56.9	45.2
Q12913	Receptor-type tyrosine-protein phosphatase eta OS=Homo sapiens OX=9606 GN=PTPRJ PE=1 SV=3	0	19.46	8	8	8	8	8	1337	145.9	5.58	6.49	8	Pf00041, Pf00102, Pf00782, Pf13350, Pf14566	5795	ENSG00000149177.12	PTPRJ	11	0	1.142	1.413	1.042	1.354	1.237	1.096	1.299	1.044	0.19	0.5	0.06	0.44	0.31	0.13	0.38	0.06	100.8	115.2	142.5	105.1	136.5	120.2	137.3	169.8	125.2	162.7
Q9BVJ7	Dual specificity protein phosphatase 23 OS=Homo sapiens OX=9606 GN=DUSP23 PE=1 SV=1	0	16.366	27	5	5	5	5	150	16.6	8.21	8.8	5	Pf00102, Pf00782, Pf03162, Pf14566	54935	ENSG00000158716.8	DUSP23	1	0	1.072	1.326	1.169	1.249	1.237	0.917	1.068	1.062	0.1	0.41	0.23	0.32	0.31	-0.13	0.09	0.09	103.2	110.6	136.8	120.7	128.8	227.8	244.2	302	266.4	284.4
O95786	Probable ATP-dependent RNA helicase DDX58 OS=Homo sapiens OX=9606 GN=DDX58 PE=1 SV=2	0	40.654	15	13	14	13	13	925	106.5	6.4	21.75	13	Pf00270, Pf00271, Pf04851, Pf11648	23586	ENSG00000107201.9	DDX58	9	0	1.047	1.295	1.215	1.327	1.237	0.862	1.092	0.976	0.07	0.37	0.28	0.41	0.31	-0.21	0.13	-0.03	102	106.8	132.1	123.9	135.3	599.9	628	776.9	728.7	795.9
Q9UBW5	Bridging integrator 2 OS=Homo sapiens OX=9606 GN=BIN2 PE=1 SV=3	0	23.35	10	5	7	5	5	565	61.8	5.15	19.96	5	Pf03114	51411		BIN2	12	0	0.733	0.906	0.924	0.956	1.237	0.793	1.035	0.948	-0.45	-0.14	-0.11	-0.06	0.31	-0.33	0.05	-0.08	132.8	97.3	120.3	122.6	127	429.9	315	389.7	397.1	411.1
O00194	Ras-related protein Rab-27B OS=Homo sapiens OX=9606 GN=RAB27B PE=1 SV=4	0	13.404	22	4	5	2	2	218	24.6	5.52	12.1	4	Pf00009, Pf00025, Pf00071, Pf04670, Pf08477	5874	ENSG00000041353.9	RAB27B	18	0	1.138	1.407	1.008	0.904	1.236	1.129	0.897	1.555	0.19	0.49	0.01	-0.15	0.31	0.18	-0.16	0.64	109.9	125.1	154.7	110.8	99.4	104.3	118.7	146.7	105.1	94.3
P63151	Serine/threonine-protein phosphatase 2A 55 kDa regulatory subunit B alpha isoform OS=Homo sapiens OX=9606 GN=PPP2R2A PE=1 SV=1	0	44.931	26	13	21	5	6	447	51.7	6.2	38.93	13		5520	ENSG00000221914.9	PPP2R2A	8	4	1.087	1.342	0.948	1.223	1.235	1.147	1.291	1.097	0.12	0.42	-0.08	0.29	0.3	0.2	0.37	0.13	107.2	116.5	143.8	101.5	131.1	1497.8	1627.8	2009.7	1419.3	1832.1
P50995	Annexin A11 OS=Homo sapiens OX=9606 GN=ANXA11 PE=1 SV=1	0	77.517	37	18	38	17	17	505	54.4	7.65	91.02	18	Pf00191	311	ENSG00000122359.17	ANXA11	10	0	0.915	1.13	1.128	0.958	1.235	0.812	0.849	1.18	-0.13	0.18	0.17	-0.06	0.3	-0.3	-0.24	0.24	117	107	132.1	131.9	112	3614	3307.2	4082.9	4075.1	3461.1
P49326	Dimethylaniline monooxygenase [N-oxide-forming] 5 OS=Homo sapiens OX=9606 GN=FMO5 PE=1 SV=2	0.001	7.657	6	3	3	3	3	533	60.2	8.21	2.2	3	Pf00743, Pf13434, Pf13738	2330	ENSG00000131781.12	FMO5; LOC101060372	1	0	0.775	0.957	0.854	0.79	1.235	0.908	0.926	1.211	-0.37	-0.06	-0.23	-0.34	0.3	-0.14	-0.11	0.28	137.1	106.3	131.3	117.1	108.3	389.1	301.6	372.5	332.2	307.5
Q13825	Methylglutaconyl-CoA hydratase, mitochondrial OS=Homo sapiens OX=9606 GN=AUH PE=1 SV=1	0	13.373	20	6	7	6	6	339	35.6	9.48	6.48	6	Pf00378	549	ENSG00000148090.11	AUH	9	0	0.696	0.86	1.083	0.831	1.235	0.643	0.767	1.034	-0.52	-0.22	0.11	-0.27	0.3	-0.64	-0.38	0.05	134.3	93.4	115.4	145.4	111.6	303.3	211.1	260.7	328.4	252
P01137	Transforming growth factor beta-1 OS=Homo sapiens OX=9606 GN=TGFB1 PE=1 SV=2	0.001	5.667	5	2	2	2	2	390	44.3	8.53	4	2	Pf00019, Pf00688	7040		TGFB1	19	0	1.584	1.955	1.673	1.921	1.234	0.947	1.148	1.017	0.66	0.97	0.74	0.94	0.3	-0.08	0.2	0.03	73.8	116.9	144.2	123.5	141.7	74.7	118.3	146	125	143.5
O75616	GTPase Era, mitochondrial OS=Homo sapiens OX=9606 GN=ERAL1 PE=1 SV=2	0	11.209	11	3	4	3	3	437	48.3	8.84	2.7	3	Pf00350, Pf01926, Pf02421, Pf03193, Pf04548, Pf08477, Pf13521	26284	ENSG00000132591.11	ERAL1	17	0	1.113	1.373	1.141	1.235	1.233	0.975	1.082	1.112	0.16	0.46	0.19	0.3	0.3	-0.04	0.11	0.15	102.3	114	140.5	116.8	126.4	33.9	37.7	46.5	38.7	41.9
Q9TQE0	HLA class II histocompatibility antigen, DRB1-9 beta chain OS=Homo sapiens OX=9606 GN=HLA-DRB1 PE=1 SV=1	0	33.249	35	9	15	3	3	266	29.8	7.77	33.13	9	Pf00969, Pf07654	3127; 3123		HLA-DRB5; HLA-DRB1	6	5	1.115	1.373	0.948	1.378	1.232	1.176	1.453	0.997	0.16	0.46	-0.08	0.46	0.3	0.23	0.54	0	103.2	115	141.7	97.9	142.2	1208.7	1347.3	1659.7	1146	1665.1
P00167	Cytochrome b5 OS=Homo sapiens OX=9606 GN=CYB5A PE=1 SV=2	0	35.567	49	5	17	5	5	134	15.3	4.96	42.14	5	Pf00173	1528	ENSG00000166347.18	CYB5A	18	0	0.989	1.218	1.074	1.147	1.232	0.921	1.067	1.063	-0.02	0.29	0.1	0.2	0.3	-0.12	0.09	0.09	110.5	109.3	134.7	118.8	126.7	1452.2	1436.3	1769.4	1560.4	1665.1
P02753	Retinol-binding protein 4 OS=Homo sapiens OX=9606 GN=RBP4 PE=1 SV=3	0	20.649	32	5	9	5	5	201	23	6.07	16.42	5	Pf00061, Pf08212	5950	ENSG00000138207.13	RBP4	10	0	0.827	1.019	0.86	0.753	1.232	0.962	0.876	1.354	-0.27	0.03	-0.22	-0.41	0.3	-0.06	-0.19	0.44	134.6	111.3	137.1	115.7	101.3	558.9	462.3	569.6	480.5	420.7
P18206	Vinculin OS=Homo sapiens OX=9606 GN=VCL PE=1 SV=4	0	495.146	69	83	360	83	83	1134	123.7	5.66	682.6	83	Pf01044	7414	ENSG00000035403.17	VCL	10	0	0.602	0.741	0.772	0.483	1.232	0.779	0.625	1.536	-0.73	-0.43	-0.37	-1.05	0.3	-0.36	-0.68	0.62	166.7	100.3	123.6	128.8	80.5	45125.4	27148.8	33457.9	34853.7	21786.6
P51993	Alpha-(1,3)-fucosyltransferase 6 OS=Homo sapiens OX=9606 GN=FUT6 PE=1 SV=1	0	21.099	18	5	10	2	2	359	41.8	8.68	14.83	5	Pf00852	2528	ENSG00000156413.13	FUT6	19	0	1.513	1.863	1.701	1.802	1.231	0.889	1.059	1.034	0.6	0.9	0.77	0.85	0.3	-0.17	0.08	0.05	76.1	115.2	141.9	129.5	137.2	38.9	58.9	72.5	66.2	70.1
Q9UH65	Switch-associated protein 70 OS=Homo sapiens OX=9606 GN=SWAP70 PE=1 SV=1	0	23.942	13	7	8	7	7	585	69	5.87	19.14	7	Pf00169, Pf15413	23075	ENSG00000133789.14	SWAP70	11	0	0.926	1.14	1.143	0.99	1.231	0.81	0.866	1.152	-0.11	0.19	0.19	-0.01	0.3	-0.3	-0.21	0.2	115.4	106.9	131.6	131.9	114.3	742.6	687.8	846.8	849	735.4
Q9GZP4	PITH domain-containing protein 1 OS=Homo sapiens OX=9606 GN=PITHD1 PE=1 SV=1	0	18.273	32	6	8	6	6	211	24.2	5.74	13.93	6	Pf06201	57095	ENSG00000057757.9	PITHD1	1	0	0.834	1.026	0.982	0.958	1.231	0.849	0.975	1.072	-0.26	0.04	-0.03	-0.06	0.3	-0.24	-0.04	0.1	125	104.2	128.3	122.7	119.7	556.9	464.2	571.6	546.7	533.3
Q9UBV8	Peflin OS=Homo sapiens OX=9606 GN=PEF1 PE=1 SV=1	0	8.971	7	2	3	2	2	284	30.4	6.54	4.77	2	Pf00036, Pf13202, Pf13405, Pf13499, Pf13833	553115	ENSG00000162517.12	PEF1	1	0	0.812	1	1.065	0.878	1.231	0.763	0.825	1.139	-0.3	0	0.09	-0.19	0.3	-0.39	-0.28	0.19	126.2	102.5	126.2	134.4	110.8	285	231.5	285.1	303.5	250.3
P23434	Glycine cleavage system H protein, mitochondrial OS=Homo sapiens OX=9606 GN=GCSH PE=1 SV=2	0.003	4.266	17	2	2	2	2	173	18.9	4.88	2.37	2	Pf01597	2653	ENSG00000140905.10	GCSH	16	0	1.336	1.644	1.572	1.524	1.23	0.85	0.97	1.079	0.42	0.72	0.65	0.61	0.3	-0.23	-0.04	0.11	84.8	113.3	139.4	133.3	129.2	94.8	126.7	155.9	149	144.5
P43490	Nicotinamide phosphoribosyltransferase OS=Homo sapiens OX=9606 GN=NAMPT PE=1 SV=1	0	87.464	46	19	41	19	19	491	55.5	7.15	77.39	19	Pf04095	10135	ENSG00000105835.11	NAMPT	7	0	1.145	1.408	1.592	1.321	1.229	0.72	0.83	1.065	0.2	0.49	0.67	0.4	0.3	-0.47	-0.27	0.09	78.8	90.3	111	125.5	104.2	3078.3	3525.5	4332.8	4899.4	4067.2
Q14116	Interleukin-18 OS=Homo sapiens OX=9606 GN=IL18 PE=1 SV=1	0	11.153	15	3	4	3	3	193	22.3	4.67	10.37	3	Pf00340	3606	ENSG00000150782.11	IL18	11	0	0.904	1.112	1.398	0.911	1.229	0.647	0.651	1.221	-0.15	0.15	0.48	-0.13	0.3	-0.63	-0.62	0.29	112.7	101.9	125.3	157.6	102.6	333.4	301.5	370.6	466.2	303.6
P37840	Alpha-synuclein OS=Homo sapiens OX=9606 GN=SNCA PE=1 SV=1	0	15.193	39	4	5	2	4	140	14.5	4.7	10.75	4	Pf01387	6622	ENSG00000145335.15	SNCA	4	0	0.821	1.009	0.807	0.885	1.229	1.017	1.097	1.14	-0.29	0.01	-0.31	-0.18	0.3	0.02	0.13	0.19	132.7	108.9	133.9	107.1	117.4	201.9	165.7	203.6	162.9	178.6
P43251	Biotinidase OS=Homo sapiens OX=9606 GN=BTD PE=1 SV=2	0	8.861	7	3	3	3	3	543	61.1	6.25	4.51	3	Pf00795	686	ENSG00000169814.12	BTD	3	0	0.698	0.857	1.031	0.753	1.229	0.677	0.731	1.138	-0.52	-0.22	0.04	-0.41	0.3	-0.56	-0.45	0.19	138.3	96.5	118.5	142.6	104.1	114.6	79.9	98.2	118.1	86.3
Q9NQ86	E3 ubiquitin-protein ligase TRIM36 OS=Homo sapiens OX=9606 GN=TRIM36 PE=1 SV=2	0.001	5.677	4	2	2	2	2	728	83	6.11	2.16	2	Pf00041, Pf00097, Pf00430, Pf00622, Pf00643, Pf13445, Pf13923	55521	ENSG00000152503.9	TRIM36	5	0	1.094	1.343	1.072	0.983	1.228	1.02	0.917	1.366	0.13	0.43	0.1	-0.02	0.3	0.03	-0.12	0.45	109.2	119.5	146.7	117.1	107.4	17.2	18.8	23.1	18.4	16.9
Q9BWS9	Chitinase domain-containing protein 1 OS=Homo sapiens OX=9606 GN=CHID1 PE=1 SV=1	0	25.631	17	7	11	7	7	393	44.9	8.63	21.41	7	Pf00704	66005	ENSG00000177830.17	CHID1	11	0	0.951	1.168	1.035	0.968	1.228	0.919	0.936	1.206	-0.07	0.22	0.05	-0.05	0.3	-0.12	-0.1	0.27	117.1	111.4	136.8	121.2	113.4	755.2	718.1	882.2	781.3	731.2
P48426	Phosphatidylinositol 5-phosphate 4-kinase type-2 alpha OS=Homo sapiens OX=9606 GN=PIP4K2A PE=1 SV=2	0	18.217	15	5	5	3	5	406	46.2	6.99	11.92	5	Pf01504	5305	ENSG00000150867.13	PIP4K2A	10	0	0.725	0.89	0.942	0.727	1.228	0.77	0.772	1.224	-0.46	-0.17	-0.09	-0.46	0.3	-0.38	-0.37	0.29	140.1	101.5	124.7	131.9	101.9	224.7	162.8	200	211.6	163.4
O14735	CDP-diacylglycerol--inositol 3-phosphatidyltransferase OS=Homo sapiens OX=9606 GN=CDIPT PE=1 SV=1	0	11.202	10	2	4	2	2	213	23.5	8.03	10.65	2	Pf01066	10423	ENSG00000103502.13	CDIPT	16	0	1.267	1.554	1.501	1.282	1.227	0.844	0.854	1.212	0.34	0.64	0.59	0.36	0.29	-0.24	-0.23	0.28	90.9	115.1	141.2	136.4	116.5	303.9	384.9	472.2	456	389.5
P06737	Glycogen phosphorylase, liver form OS=Homo sapiens OX=9606 GN=PYGL PE=1 SV=4	0	100.258	32	28	38	21	22	847	97.1	7.17	69.04	28	Pf00343	5836	ENSG00000100504.16	PYGL	14	0	0.867	1.065	1.096	0.873	1.227	0.792	0.797	1.219	-0.21	0.09	0.13	-0.2	0.3	-0.34	-0.33	0.29	122.4	106.2	130.3	134.2	106.9	2298.1	1993.4	2446.5	2518.5	2006.8
Q14112	Nidogen-2 OS=Homo sapiens OX=9606 GN=NID2 PE=1 SV=3	0	165.527	30	36	70	35	36	1375	151.2	5.29	164.63	36	Pf00058, Pf00086, Pf06119, Pf06247, Pf07474, Pf07645, Pf08450, Pf12662, Pf12947, Pf14670	22795	ENSG00000087303.17	NID2	14	0	0.848	1.041	1.026	0.936	1.227	0.827	0.912	1.113	-0.24	0.06	0.04	-0.1	0.3	-0.27	-0.13	0.15	123.7	104.9	128.8	126.9	115.7	5415.5	4594.8	5639.8	5554.5	5066.8
P17213	Bactericidal permeability-increasing protein OS=Homo sapiens OX=9606 GN=BPI PE=1 SV=4	0	8.851	12	5	5	4	4	487	53.9	9.38	2.24	5	Pf01273, Pf02886	671	ENSG00000101425.12	BPI	20	0	1.415	1.735	1.645	2.041	1.226	0.86	1.241	0.85	0.5	0.79	0.72	1.03	0.29	-0.22	0.31	-0.23	76.6	108.3	132.8	126	156.3	100	141.5	173.5	164.5	204.1
Q9H7D0	Dedicator of cytokinesis protein 5 OS=Homo sapiens OX=9606 GN=DOCK5 PE=1 SV=3	0	25.542	6	10	11	9	9	1870	215.2	7.96	13.72	10	Pf00018, Pf06920, Pf07653, Pf14429, Pf14604	80005	ENSG00000147459.17	DOCK5	8	0	0.998	1.223	1.046	1.017	1.226	0.953	0.972	1.203	0	0.29	0.07	0.02	0.29	-0.07	-0.04	0.27	113.6	113.3	138.9	118.8	115.5	304.3	303.5	372.2	318.4	309.4
P57764	Gasdermin-D OS=Homo sapiens OX=9606 GN=GSDMD PE=1 SV=1	0	25.355	12	5	7	5	5	484	52.8	5.08	18.05	5	Pf04598	79792	ENSG00000278718.3; ENSG00000104518.10	GSDMD	8; CHR_HSCHR8_3_CTG7	0	1.102	1.349	0.992	1.341	1.225	1.111	1.351	1.006	0.14	0.43	-0.01	0.42	0.29	0.15	0.43	0.01	103.7	114.3	140	102.9	139.1	334	368	450.7	331.4	447.8
Q66PJ3	ADP-ribosylation factor-like protein 6-interacting protein 4 OS=Homo sapiens OX=9606 GN=ARL6IP4 PE=1 SV=2	0	17.939	13	4	6	4	4	421	44.9	10.93	11.76	4	Pf10500	51329	ENSG00000182196.13	ARL6IP4	12	0	1.096	1.343	1.013	1.173	1.225	1.082	1.158	1.145	0.13	0.43	0.02	0.23	0.29	0.11	0.21	0.2	106.7	116.9	143.3	108.1	125.1	67	73.4	90	67.9	78.6
Q96AE7	Tetratricopeptide repeat protein 17 OS=Homo sapiens OX=9606 GN=TTC17 PE=1 SV=1	0.006	3.731	1	2	2	2	2	1141	129.5	6.58	2.11	2	Pf00515, Pf02841, Pf13414, Pf13424, Pf13432	55761	ENSG00000052841.14	TTC17	11	0	1.296	1.587	1.377	1.651	1.224	0.941	1.199	0.961	0.37	0.67	0.46	0.72	0.29	-0.09	0.26	-0.06	86.8	112.5	137.7	119.6	143.4	42.8	55.5	67.9	58.9	70.7
Q9Y646	Carboxypeptidase Q OS=Homo sapiens OX=9606 GN=CPQ PE=1 SV=1	0.001	6.429	4	2	2	2	2	472	51.9	6.18	2.44	2	Pf04389	10404	ENSG00000104324.15	CPQ	8	0	0.984	1.205	1.135	0.971	1.224	0.867	0.855	1.241	-0.02	0.27	0.18	-0.04	0.29	-0.21	-0.23	0.31	113.3	111.5	136.5	128.7	110	151.1	148.7	182	171.5	146.7
Q08380	Galectin-3-binding protein OS=Homo sapiens OX=9606 GN=LGALS3BP PE=1 SV=1	0	63.28	30	13	30	13	13	585	65.3	5.27	59.4	13	Pf00530, Pf07707	3959	ENSG00000108679.12	LGALS3BP	17	0	0.936	1.145	0.935	1	1.224	1	1.069	1.145	-0.1	0.2	-0.1	0	0.29	0	0.1	0.2	119.6	111.9	137	111.9	119.6	2070.3	1937.1	2370.3	1936.2	2069.7
O43291	Kunitz-type protease inhibitor 2 OS=Homo sapiens OX=9606 GN=SPINT2 PE=1 SV=2	0	9.947	13	3	5	3	3	252	28.2	8.29	9.34	3	Pf00014	10653	ENSG00000167642.12	SPINT2	19	0	1.667	2.04	1.785	2.027	1.223	0.934	1.135	1.006	0.74	1.03	0.84	1.02	0.29	-0.1	0.18	0.01	70.4	117.4	143.6	125.7	142.7	288.1	480.4	587.6	514.4	583.9
Q9UQB8	Brain-specific angiogenesis inhibitor 1-associated protein 2 OS=Homo sapiens OX=9606 GN=BAIAP2 PE=1 SV=1	0	26.823	17	9	11	9	9	552	60.8	8.9	14.1	9	Pf00018, Pf07653, Pf08397, Pf14604	10458	ENSG00000175866.15	BAIAP2	17	0	1.31	1.602	1.291	1.582	1.223	1.015	1.226	1.013	0.39	0.68	0.37	0.66	0.29	0.02	0.29	0.02	88.4	115.8	141.7	114.2	139.9	329.7	431.9	528	425.5	521.5
P46531	Neurogenic locus notch homolog protein 1 OS=Homo sapiens OX=9606 GN=NOTCH1 PE=1 SV=4	0.007	3.55	1	2	2	2	2	2555	272.3	5.12	2.12	2	Pf00008, Pf00023, Pf00066, Pf06247, Pf06816, Pf07645, Pf07684, Pf11936, Pf12796, Pf13606, Pf13637, Pf13857	4851	ENSG00000148400.9	NOTCH1	9	0	1.493	1.825	1.633	2.361	1.222	0.914	1.446	0.773	0.58	0.87	0.71	1.24	0.29	-0.13	0.53	-0.37	72.2	107.8	131.7	117.9	170.5	74.8	111.7	136.5	122.1	176.6
Q8TE68	Epidermal growth factor receptor kinase substrate 8-like protein 1 OS=Homo sapiens OX=9606 GN=EPS8L1 PE=1 SV=3	0	16.895	13	7	8	7	7	723	80.2	6.04	6.07	7	Pf00018, Pf07653, Pf08416, Pf14604	54869	ENSG00000131037.14	EPS8L1	19	0	1.271	1.552	1.377	1.516	1.221	0.922	1.101	1.024	0.35	0.63	0.46	0.6	0.29	-0.12	0.14	0.03	89.3	113.5	138.6	123.1	135.5	176.6	224.4	274.1	243.3	267.8
Q93062	RNA-binding protein with multiple splicing OS=Homo sapiens OX=9606 GN=RBPMS PE=1 SV=1	0.001	7.611	18	2	2	2	2	196	21.8	8.07	5.81	2	Pf00076, Pf13893, Pf14259	11030	ENSG00000157110.15	RBPMS	8	0	1.161	1.418	1.058	1.371	1.221	1.098	1.296	1.035	0.22	0.5	0.08	0.45	0.29	0.13	0.37	0.05	99.9	116	141.6	105.6	136.9	150.1	174.3	212.9	158.8	205.7
Q7LG56	Ribonucleoside-diphosphate reductase subunit M2 B OS=Homo sapiens OX=9606 GN=RRM2B PE=1 SV=1	0.002	5.323	5	2	2	2	2	351	40.7	4.97	4.2	2	Pf00268	50484	ENSG00000048392.11	RRM2B	8	0	0.92	1.123	0.958	1.002	1.221	0.96	1.046	1.12	-0.12	0.17	-0.06	0	0.29	-0.06	0.06	0.16	119.9	110.3	134.7	114.9	120.2	119	109.5	133.6	114	119.3
P29218	Inositol monophosphatase 1 OS=Homo sapiens OX=9606 GN=IMPA1 PE=1 SV=1	0	26.369	27	8	11	8	8	277	30.2	5.26	21.91	8	Pf00459	3612	ENSG00000133731.9	IMPA1	8	0	0.864	1.055	1.203	0.946	1.221	0.718	0.787	1.115	-0.21	0.08	0.27	-0.08	0.29	-0.48	-0.35	0.16	118.4	102.3	124.9	142.4	112	828.5	715.7	873.8	996.3	783.9
P34910	Protein EVI2B OS=Homo sapiens OX=9606 GN=EVI2B PE=1 SV=2	0	11.607	6	2	3	2	2	448	48.6	4.83	5.05	2		2124	ENSG00000185862.6	EVI2B	17	0	0.843	1.029	1.066	0.967	1.221	0.79	0.907	1.064	-0.25	0.04	0.09	-0.05	0.29	-0.34	-0.14	0.09	122.3	103.1	125.9	130.4	118.3	139.4	117.5	143.4	148.6	134.8
O60237	Protein phosphatase 1 regulatory subunit 12B OS=Homo sapiens OX=9606 GN=PPP1R12B PE=1 SV=2	0	23.219	7	6	8	5	5	982	110.3	5.67	13.08	6	Pf00023, Pf12796, Pf13606, Pf13637, Pf13857	4660	ENSG00000077157.21	PPP1R12B	1	0	0.635	0.775	0.723	0.596	1.221	0.877	0.824	1.301	-0.66	-0.37	-0.47	-0.75	0.29	-0.19	-0.28	0.38	160.9	102.1	124.7	116.4	95.9	704.5	447.2	546.2	509.7	419.7
P00746	Complement factor D OS=Homo sapiens OX=9606 GN=CFD PE=1 SV=5	0	14.555	30	4	4	4	4	253	27	7.71	7.63	4	Pf00089, Pf09342, Pf13365	1675	ENSG00000274619.2; ENSG00000197766.7	CFD	19; CHR_HSCHR19_5_CTG2	0	1.109	1.353	1.115	1.257	1.22	0.995	1.128	1.076	0.15	0.44	0.16	0.33	0.29	-0.01	0.17	0.11	102.8	114.1	139.2	114.6	129.3	46.4	51.5	62.8	51.7	58.3
P07195	L-lactate dehydrogenase B chain OS=Homo sapiens OX=9606 GN=LDHB PE=1 SV=2	0	116.799	52	19	70	17	17	334	36.6	6.05	144.94	19	Pf00056, Pf02866	3945	ENSG00000111716.12	LDHB	12	0	0.963	1.175	1.011	0.848	1.22	0.953	0.839	1.386	-0.05	0.23	0.02	-0.24	0.29	-0.07	-0.25	0.47	50.1	48.3	58.9	50.7	42.5	5911.2	5694.3	6944.7	5974.3	5011.1
Q9NRY6	Phospholipid scramblase 3 OS=Homo sapiens OX=9606 GN=PLSCR3 PE=1 SV=2	0.008	3.362	10	2	2	2	2	295	31.6	6.65	2.56	2	Pf03803	57048	ENSG00000187838.16; ENSG00000284009.1	PLSCR3	17; CHR_HG2046_PATCH	0	1.24	1.512	1.4	1.463	1.219	0.886	1.045	1.034	0.31	0.6	0.49	0.55	0.29	-0.17	0.06	0.05	90.7	112.5	137.2	127	132.7	147.1	182.4	222.4	205.9	215.2
P48163	NADP-dependent malic enzyme OS=Homo sapiens OX=9606 GN=ME1 PE=1 SV=1	0	33.276	20	10	14	10	10	572	64.1	6.13	18.04	10	Pf00390, Pf03949	4199	ENSG00000065833.8	ME1	6	0	1.077	1.313	1.17	1.033	1.219	0.921	0.883	1.271	0.11	0.39	0.23	0.05	0.29	-0.12	-0.18	0.35	107.3	115.6	140.9	125.5	110.8	1021.5	1100.5	1341.6	1194.9	1055.7
P49589	Cysteine--tRNA ligase, cytoplasmic OS=Homo sapiens OX=9606 GN=CARS PE=1 SV=3	0	58.79	22	15	23	15	15	748	85.4	6.76	34.34	15	Pf01406, Pf09334	833	ENSG00000278191.4; ENSG00000110619.17	CARS	11; CHR_HSCHR11_1_CTG7	0	0.995	1.212	1.149	1.041	1.219	0.865	0.906	1.165	-0.01	0.28	0.2	0.06	0.29	-0.21	-0.14	0.22	111.2	110.6	134.8	127.7	115.7	1147.9	1141.6	1391.8	1319	1195.1
O95714	E3 ubiquitin-protein ligase HERC2 OS=Homo sapiens OX=9606 GN=HERC2 PE=1 SV=2	0	15.331	2	7	8	5	6	4834	526.9	6.28	8.57	7	Pf00173, Pf00415, Pf00569, Pf00632, Pf03256, Pf06701, Pf11515, Pf13540	8924	ENSG00000128731.15	HERC2	15	1	1.304	1.589	1.168	1.457	1.218	1.117	1.248	1.09	0.38	0.67	0.22	0.54	0.28	0.16	0.32	0.12	92.1	120.1	146.3	107.5	134.1	346.7	452.2	550.8	404.8	505.2
Q86UE8	Serine/threonine-protein kinase tousled-like 2 OS=Homo sapiens OX=9606 GN=TLK2 PE=1 SV=2	0	11.768	5	4	5	2	3	772	87.6	8.41	10.44	4	Pf00069, Pf07714	11011	ENSG00000146872.17	TLK2	17	0	1.138	1.385	1.104	1.507	1.218	1.03	1.365	0.919	0.19	0.47	0.14	0.59	0.28	0.04	0.45	-0.12	97.8	111.3	135.5	108	147.4	230	261.7	318.6	254	346.6
Q99685	Monoglyceride lipase OS=Homo sapiens OX=9606 GN=MGLL PE=1 SV=2	0	16.709	17	4	6	4	4	303	33.2	6.99	2	4	Pf00561, Pf00756, Pf00975, Pf01764, Pf12146, Pf12695, Pf12697	11343	ENSG00000074416.13	MGLL	3	0	1.081	1.317	1.285	1.225	1.218	0.841	0.953	1.075	0.11	0.4	0.36	0.29	0.28	-0.25	-0.07	0.1	101.6	109.8	133.7	130.5	124.4	74.2	80.2	97.7	95.4	90.9
Q14515	SPARC-like protein 1 OS=Homo sapiens OX=9606 GN=SPARCL1 PE=1 SV=2	0.001	6.972	5	3	4	3	3	664	75.2	4.81	2.21	3	Pf00050, Pf07648, Pf09289, Pf10591	8404	ENSG00000152583.12	SPARCL1	4	0	0.919	1.12	1.158	1	1.218	0.794	0.864	1.12	-0.12	0.16	0.21	0	0.28	-0.33	-0.21	0.16	115.4	106.1	129.3	133.7	115.5	200.1	184	224.1	231.7	200.1
Q9H6W3	Ribosomal oxygenase 1 OS=Homo sapiens OX=9606 GN=RIOX1 PE=1 SV=2	0.001	6.182	4	2	2	2	2	641	71	6.46	5.7	2	Pf08007, Pf13621	79697	ENSG00000170468.7	C14orf169; RIOX1	14	0	1.036	1.26	1.082	1.308	1.217	0.957	1.209	0.963	0.05	0.33	0.11	0.39	0.28	-0.06	0.27	-0.05	105.5	109.3	133	114.2	138	60.7	62.9	76.5	65.7	79.4
P41221	Protein Wnt-5a OS=Homo sapiens OX=9606 GN=WNT5A PE=1 SV=2	0.001	5.875	5	2	2	1	2	380	42.3	8.46	4.25	2	Pf00110	7474	ENSG00000114251.14	WNT5A	3	0	1.623	1.973	1.609	2.417	1.216	1.009	1.503	0.816	0.7	0.98	0.69	1.27	0.28	0.01	0.59	-0.29	69.6	112.9	137.3	111.9	168.2	110	178.5	217	177	265.9
Q13868	Exosome complex component RRP4 OS=Homo sapiens OX=9606 GN=EXOSC2 PE=1 SV=2	0	18.501	25	5	6	5	5	293	32.8	7.5	5.33	5	Pf14382	23404	ENSG00000130713.15	EXOSC2	9	0	1.148	1.396	1.301	1.601	1.216	0.883	1.23	0.872	0.2	0.48	0.38	0.68	0.28	-0.18	0.3	-0.2	93.1	106.9	129.9	121.1	149	235.2	270	328.2	305.9	376.4
O75891	Cytosolic 10-formyltetrahydrofolate dehydrogenase OS=Homo sapiens OX=9606 GN=ALDH1L1 PE=1 SV=2	0	44.628	20	16	19	13	13	902	98.8	5.94	24.77	16	Pf00171, Pf00550, Pf00551, Pf02911	10840	ENSG00000144908.13	ALDH1L1	3	3	0.758	0.921	1.381	1.007	1.216	0.549	0.729	0.915	-0.4	-0.12	0.47	0.01	0.28	-0.87	-0.46	-0.13	118.4	89.7	109.1	163.5	119.3	1038.3	787	956.6	1434	1045.9
O95248	Myotubularin-related protein 5 OS=Homo sapiens OX=9606 GN=SBF1 PE=1 SV=4	0	13.458	3	5	5	5	5	1868	208.3	6.9	4.37	5						0	1.069	1.299	0.913	1.289	1.215	1.171	1.412	1.007	0.1	0.38	-0.13	0.37	0.28	0.23	0.5	0.01	107.7	115.2	139.9	98.4	138.9	48.7	52.1	63.3	44.5	62.8
P02462	Collagen alpha-1(IV) chain OS=Homo sapiens OX=9606 GN=COL4A1 PE=1 SV=3	0	49.171	5	6	39	4	4	1669	160.5	8.28	84.7	6	Pf01391, Pf01413	1282		COL4A1	13	2	1.022	1.242	1.071	1.257	1.215	0.954	1.173	0.988	0.03	0.31	0.1	0.33	0.28	-0.07	0.23	-0.02	107.3	109.7	133.2	114.9	134.9	2111.1	2157.6	2621.2	2260.9	2653
P05155	Plasma protease C1 inhibitor OS=Homo sapiens OX=9606 GN=SERPING1 PE=1 SV=2	0	38.651	17	8	20	8	8	500	55.1	6.55	36.12	8	Pf00079	710	ENSG00000149131.15	SERPING1	11	0	0.882	1.072	0.902	0.913	1.215	0.978	1.012	1.175	-0.18	0.1	-0.15	-0.13	0.28	-0.03	0.02	0.23	125.8	111	134.9	113.5	114.8	1327.6	1171.2	1423.4	1197.8	1211.8
P10301	Ras-related protein R-Ras OS=Homo sapiens OX=9606 GN=RRAS PE=1 SV=1	0	52.141	48	11	29	9	9	218	23.5	6.93	48.3	11	Pf00071, Pf08477	6237	ENSG00000126458.3	RRAS	19	1	0.761	0.925	0.899	0.786	1.215	0.847	0.875	1.177	-0.39	-0.11	-0.15	-0.35	0.28	-0.24	-0.19	0.23	137.3	104.5	127	123.3	107.9	2186.1	1664.5	2021.9	1964.3	1718.2
P16885	1-phosphatidylinositol 4,5-bisphosphate phosphodiesterase gamma-2 OS=Homo sapiens OX=9606 GN=PLCG2 PE=1 SV=4	0	27.731	7	9	11	9	9	1265	147.8	6.64	16.95	9	Pf00017, Pf00018, Pf00168, Pf00387, Pf00388, Pf07653, Pf09279, Pf14604	5336	ENSG00000197943.9	PLCG2	16	0	0.53	0.644	0.832	0.677	1.215	0.637	0.813	0.952	-0.92	-0.63	-0.27	-0.56	0.28	-0.65	-0.3	-0.07	162.9	86.4	104.9	135.5	110.2	841.7	446.3	542.2	700.3	569.5
Q9BWU0	Kanadaptin OS=Homo sapiens OX=9606 GN=SLC4A1AP PE=1 SV=1	0	13.445	8	6	6	6	6	796	88.8	5.19	11.9	6	Pf00035, Pf00498	22950	ENSG00000163798.13	SLC4A1AP	2	0	1.407	1.708	1.236	1.431	1.214	1.138	1.158	1.194	0.49	0.77	0.31	0.52	0.28	0.19	0.21	0.26	88.5	124.5	151.1	109.3	126.6	437.8	615.9	747.9	541.1	626.6
P51688	N-sulphoglucosamine sulphohydrolase OS=Homo sapiens OX=9606 GN=SGSH PE=1 SV=1	0	13.456	7	3	4	3	3	502	56.7	6.95	6.5	3	Pf00884, Pf01663	6448	ENSG00000181523.12	SGSH	17	0	0.782	0.95	1.053	0.981	1.214	0.743	0.932	0.968	-0.35	-0.07	0.07	-0.03	0.28	-0.43	-0.1	-0.05	125.9	98.5	119.6	132.5	123.5	126.1	98.6	119.8	132.7	123.7
Q9H0L4	Cleavage stimulation factor subunit 2 tau variant OS=Homo sapiens OX=9606 GN=CSTF2T PE=1 SV=1	0	21.739	13	7	11	3	3	616	64.4	7.25	18.82	7	Pf00076, Pf13893, Pf14259, Pf14304, Pf14327	23283	ENSG00000177613.8	CSTF2T	10	0	0.729	0.886	0.836	0.748	1.214	0.872	0.894	1.184	-0.46	-0.18	-0.26	-0.42	0.28	-0.2	-0.16	0.24	142.9	104.2	126.5	119.5	106.8	157.4	114.8	139.4	131.6	117.7
Q14790	Caspase-8 OS=Homo sapiens OX=9606 GN=CASP8 PE=1 SV=1	0.001	6.012	10	3	3	3	3	479	55.4	5.1	0	3	Pf00656, Pf01335	841	ENSG00000064012.21	CASP8	2	0	1.07	1.298	1.218	1.569	1.213	0.878	1.288	0.827	0.1	0.38	0.29	0.65	0.28	-0.19	0.37	-0.27	97.5	104.3	126.5	118.8	153	46.4	49.6	60.2	56.5	72.8
Q96EI5	Transcription elongation factor A protein-like 4 OS=Homo sapiens OX=9606 GN=TCEAL4 PE=1 SV=2	0.001	7.194	13	3	3	3	3	215	24.6	5.2	4.42	3	Pf04538	79921	ENSG00000133142.17	TCEAL4	X	0	0.966	1.172	0.719	0.886	1.213	1.343	1.231	1.323	-0.05	0.23	-0.47	-0.18	0.28	0.43	0.3	0.4	126.5	122.2	148.3	91	112	19.1	18.5	22.4	13.7	16.9
P22692	Insulin-like growth factor-binding protein 4 OS=Homo sapiens OX=9606 GN=IGFBP4 PE=1 SV=2	0	10.773	18	3	3	3	3	258	27.9	7.15	8.82	3	Pf00086, Pf00219	3487	ENSG00000141753.6	IGFBP4	17	0	0.856	1.039	0.896	0.879	1.213	0.956	0.981	1.182	-0.22	0.05	-0.16	-0.19	0.28	-0.07	-0.03	0.24	128.5	110	133.5	115.1	112.9	214.5	183.6	222.8	192.2	188.5
P62910	60S ribosomal protein L32 OS=Homo sapiens OX=9606 GN=RPL32 PE=1 SV=2	0	45.374	45	8	25	8	8	135	15.9	11.33	39.04	8	Pf01655	6161	ENSG00000144713.12	RPL32	3	0	1.015	1.231	1.064	1.185	1.212	0.954	1.114	1.038	0.02	0.3	0.09	0.25	0.28	-0.07	0.16	0.05	109.2	110.9	134.4	116.2	129.4	2667.1	2707.9	3282	2838.2	3161.7
Q5TCZ1	SH3 and PX domain-containing protein 2A OS=Homo sapiens OX=9606 GN=SH3PXD2A PE=1 SV=1	0.002	5.04	2	2	2	2	2	1133	125.2	8.9	1.69	2	Pf00018, Pf00787, Pf07653, Pf08239, Pf14604	9644	ENSG00000107957.16	SH3PXD2A	10	0	0.969	1.175	0.937	0.883	1.212	1.034	0.943	1.33	-0.05	0.23	-0.09	-0.18	0.28	0.05	-0.09	0.41	120.9	117.1	142	113.2	106.7	132.8	128.7	156	124.4	117.3
P17655	Calpain-2 catalytic subunit OS=Homo sapiens OX=9606 GN=CAPN2 PE=1 SV=6	0	62.762	28	16	34	16	16	700	79.9	4.98	53.99	16	Pf00648, Pf01067, Pf13833	824	ENSG00000162909.17	CAPN2	1	0	0.752	0.911	0.923	0.778	1.212	0.814	0.843	1.17	-0.41	-0.13	-0.11	-0.36	0.28	-0.3	-0.25	0.23	137.5	103.3	125.2	127	107	2856.7	2147.1	2602.2	2637.9	2223.3
O94966	Ubiquitin carboxyl-terminal hydrolase 19 OS=Homo sapiens OX=9606 GN=USP19 PE=1 SV=2	0.001	6.185	2	3	4	3	3	1318	145.6	6.28	4.85	3	Pf00443, Pf01753, Pf04969, Pf13423, Pf14533	10869	ENSG00000172046.18	USP19	3	0	1.01	1.224	0.904	1.173	1.211	1.118	1.298	1.044	0.02	0.29	-0.15	0.23	0.28	0.16	0.38	0.06	113	114.2	138.3	102.1	132.5	55.5	56.1	67.9	50.1	65.1
O95817	BAG family molecular chaperone regulator 3 OS=Homo sapiens OX=9606 GN=BAG3 PE=1 SV=3	0	20.538	15	6	6	6	6	575	61.6	6.95	20.79	6	Pf00397, Pf02179	9531	ENSG00000151929.9	BAG3	10	0	0.755	0.914	0.867	0.749	1.211	0.871	0.864	1.221	-0.41	-0.13	-0.21	-0.42	0.28	-0.2	-0.21	0.29	140	105.7	128	121.3	104.9	960.4	725.2	878.1	832.3	719.2
Q9UFN0	Protein NipSnap homolog 3A OS=Homo sapiens OX=9606 GN=NIPSNAP3A PE=1 SV=2	0	23.724	36	7	12	7	7	247	28.4	9.16	7.6	7	Pf07978	25934	ENSG00000136783.9	NIPSNAP3A	9	0	0.706	0.855	1.109	0.753	1.211	0.637	0.679	1.136	-0.5	-0.23	0.15	-0.41	0.28	-0.65	-0.56	0.18	68	48	58.1	75.4	51.2	800.2	565.2	684.4	887.5	602.4
Q8TBX8	Phosphatidylinositol 5-phosphate 4-kinase type-2 gamma OS=Homo sapiens OX=9606 GN=PIP4K2C PE=1 SV=3	0	12.391	9	6	7	6	6	421	47.3	6.84	9.11	6	Pf01504	79837	ENSG00000166908.17	PIP4K2C	12	0	1.088	1.316	1.176	1.1	1.21	0.925	0.936	1.196	0.12	0.4	0.23	0.14	0.27	-0.11	-0.1	0.26	105.6	114.9	139	124.2	116.2	651.4	708.5	857.1	766	716.6
O00339	Matrilin-2 OS=Homo sapiens OX=9606 GN=MATN2 PE=1 SV=4	0	31.289	14	11	14	11	11	956	106.8	6.27	24.5	11	Pf00092, Pf03302, Pf07645, Pf10393, Pf12662, Pf12947, Pf13519, Pf14670	4147	ENSG00000132561.13	MATN2	8	0	0.564	0.682	0.593	0.527	1.21	0.951	0.889	1.295	-0.83	-0.55	-0.75	-0.92	0.28	-0.07	-0.17	0.37	178.2	100.5	121.6	105.7	93.9	1241.1	699.9	847	735.9	654
Q16643	Drebrin OS=Homo sapiens OX=9606 GN=DBN1 PE=1 SV=4	0	50.856	27	12	20	12	12	649	71.4	4.45	47.06	12	Pf00241	1627	ENSG00000113758.13	DBN1	5	0	1.168	1.411	1.198	1.542	1.209	0.975	1.288	0.915	0.22	0.5	0.26	0.62	0.27	-0.04	0.36	-0.13	95	110.9	134	113.7	146.4	1316.1	1536.9	1857.4	1576	2029.6
P50479	PDZ and LIM domain protein 4 OS=Homo sapiens OX=9606 GN=PDLIM4 PE=1 SV=2	0	50.186	47	12	19	12	12	330	35.4	7.91	36.05	12	Pf00412, Pf00595	8572	ENSG00000131435.12	PDLIM4	5	0	1.039	1.256	1.124	0.838	1.209	0.925	0.746	1.498	0.06	0.33	0.17	-0.25	0.27	-0.11	-0.42	0.58	114.1	118.6	143.4	128.2	95.7	1431.3	1487.3	1797.9	1608.3	1199.9
O60504	Vinexin OS=Homo sapiens OX=9606 GN=SORBS3 PE=1 SV=2	0	29.83	19	10	13	10	10	671	75.3	9.45	23.61	10	Pf00018, Pf02208, Pf07653, Pf14604	10174	ENSG00000120896.13	SORBS3	8	0	0.824	0.995	0.988	0.766	1.209	0.833	0.775	1.3	-0.28	-0.01	-0.02	-0.39	0.27	-0.26	-0.37	0.38	131.2	108.1	130.6	129.7	100.5	1252.2	1031.2	1246.3	1237.4	958.6
Q9UHV9	Prefoldin subunit 2 OS=Homo sapiens OX=9606 GN=PFDN2 PE=1 SV=1	0	27.296	40	6	12	6	6	154	16.6	6.58	20.86	6	Pf01920	5202	ENSG00000143256.4	PFDN2	1	0	1.296	1.565	1.378	1.394	1.208	0.941	1.012	1.123	0.37	0.65	0.46	0.48	0.27	-0.09	0.02	0.17	90.5	117.2	141.6	124.6	126.1	537	695.8	840.5	739.8	748.4
O96017	Serine/threonine-protein kinase Chk2 OS=Homo sapiens OX=9606 GN=CHEK2 PE=1 SV=1	0	10.117	10	4	4	3	4	543	60.9	5.91	4.4	4	Pf00069, Pf00498, Pf07714, Pf14531	11200	ENSG00000183765.20	CHEK2	22	0	1.538	1.855	1.462	1.576	1.207	1.052	1.078	1.177	0.62	0.89	0.55	0.66	0.27	0.07	0.11	0.24	80.7	124.2	149.8	118	127.3	59.2	91	109.8	86.6	93.3
P55789	FAD-linked sulfhydryl oxidase ALR OS=Homo sapiens OX=9606 GN=GFER PE=1 SV=2	0	16.746	38	6	6	6	6	205	23.4	7.62	9.81	6	Pf04777	2671	ENSG00000127554.12	GFER	16	0	1.095	1.322	1.22	1.265	1.207	0.898	1.037	1.045	0.13	0.4	0.29	0.34	0.27	-0.16	0.05	0.06	101.7	111.3	134.4	124	128.6	150.8	165.2	199.4	184	190.8
Q7Z7G0	Target of Nesh-SH3 OS=Homo sapiens OX=9606 GN=ABI3BP PE=1 SV=1	0	31.269	13	10	11	10	10	1075	118.6	9.44	14.88	10	Pf00041	25890	ENSG00000154175.16	ABI3BP	3	0	0.268	0.323	0.366	0.215	1.207	0.732	0.587	1.507	-1.9	-1.63	-1.45	-2.22	0.27	-0.45	-0.77	0.59	276.2	74	89.3	101.1	59.3	1929.9	517.1	624.2	706.3	414.3
Q14314	Fibroleukin OS=Homo sapiens OX=9606 GN=FGL2 PE=1 SV=1	0	24.137	18	8	10	8	8	439	50.2	7.39	18.01	8	Pf00147, Pf02994	10875	ENSG00000127951.6	FGL2	7	0	0.686	0.827	1.132	0.742	1.206	0.606	0.655	1.115	-0.54	-0.27	0.18	-0.43	0.27	-0.72	-0.61	0.16	136.8	93.8	113.1	154.8	101.4	1639	1124	1355.1	1855.2	1215.5
Q9BW30	Tubulin polymerization-promoting protein family member 3 OS=Homo sapiens OX=9606 GN=TPPP3 PE=1 SV=1	0.001	7.543	17	3	3	3	3	176	19	9.13	3.1	3	Pf05517	51673	ENSG00000159713.10	TPPP3	16	0	0.507	0.611	0.852	0.436	1.206	0.595	0.511	1.404	-0.98	-0.71	-0.23	-1.2	0.27	-0.75	-0.97	0.49	176.2	89.3	107.7	150.1	76.7	47.4	24	29	40.4	20.6
O95544	NAD kinase OS=Homo sapiens OX=9606 GN=NADK PE=1 SV=1	0.002	5.364	7	2	2	2	2	446	49.2	6.47	0	2	Pf01513	65220	ENSG00000008130.15	NADK	1	0	1.214	1.463	1.426	1.343	1.205	0.851	0.942	1.089	0.28	0.55	0.51	0.43	0.27	-0.23	-0.09	0.12	93.1	113	136.2	132.7	125.1	17.5	21.2	25.6	25	23.5
Q6P1X6	UPF0598 protein C8orf82 OS=Homo sapiens OX=9606 GN=C8orf82 PE=1 SV=2	0	10.445	19	3	4	3	3	216	23.9	9.14	4.46	3	Pf14956	414919	ENSG00000213563.6	C8orf82	8	0	1.196	1.44	1.501	1.362	1.205	0.797	0.907	1.058	0.26	0.53	0.59	0.45	0.27	-0.33	-0.14	0.08	92.3	110.4	133	138.6	125.7	177.3	212	255.3	266	241.4
Q96BM9	ADP-ribosylation factor-like protein 8A OS=Homo sapiens OX=9606 GN=ARL8A PE=1 SV=1	0	22.966	34	7	11	3	3	186	21.4	7.77	24.23	7	Pf00025, Pf00071, Pf00503, Pf04670, Pf08477, Pf09439	127829	ENSG00000143862.7	ARL8A	1	3	1.174	1.414	1.279	1.633	1.205	0.917	1.276	0.866	0.23	0.5	0.36	0.71	0.27	-0.12	0.35	-0.21	92.3	108.3	130.5	118.1	150.7	384.5	451.2	543.6	492	627.9
P60468	Protein transport protein Sec61 subunit beta OS=Homo sapiens OX=9606 GN=SEC61B PE=1 SV=2	0.001	7.455	22	2	3	2	2	96	10	11.56	6.52	2	Pf03911	10952	ENSG00000106803.9	SEC61B	9	0	1.046	1.261	1.118	1.267	1.205	0.935	1.133	0.995	0.06	0.33	0.16	0.34	0.27	-0.1	0.18	-0.01	105.4	110.3	132.9	117.9	133.5	409.1	427.9	515.8	457.5	518.2
Q6V1X1	Dipeptidyl peptidase 8 OS=Homo sapiens OX=9606 GN=DPP8 PE=1 SV=1	0.007	3.623	2	2	2	2	2	898	103.3	5.8	0	2	Pf00326, Pf00930, Pf02129, Pf02230, Pf12695, Pf12697	54878	ENSG00000074603.18	DPP8	15	0	0.822	0.99	1.092	1.068	1.205	0.752	0.977	0.927	-0.28	-0.01	0.13	0.09	0.27	-0.41	-0.03	-0.11	120.7	99.2	119.5	131.8	128.9	19.2	15.8	19	21	20.5
Q6PCB6	Alpha/beta hydrolase domain-containing protein 17C OS=Homo sapiens OX=9606 GN=ABHD17C PE=1 SV=2	0.003	4.152	9	2	3	2	2	329	35.8	5.64	0	2	Pf00326, Pf01738, Pf02230, Pf05728, Pf12695, Pf12697	58489	ENSG00000136379.11	ABHD17C; FAM108C1	15	0	1.473	1.775	1.501	1.821	1.204	0.981	1.213	0.974	0.56	0.83	0.59	0.86	0.27	-0.03	0.28	-0.04	79.3	116.8	140.6	119	144.3	15.9	23.4	28.2	23.9	29
Q8WVY7	Ubiquitin-like domain-containing CTD phosphatase 1 OS=Homo sapiens OX=9606 GN=UBLCP1 PE=1 SV=2	0.001	6.928	9	3	3	3	3	318	36.8	6.46	6.17	3	Pf00240, Pf03031	134510	ENSG00000164332.7	UBLCP1	5	0	1.088	1.309	1.29	1.503	1.204	0.843	1.165	0.871	0.12	0.39	0.37	0.59	0.27	-0.25	0.22	-0.2	96.9	105.4	126.9	125.1	145.7	123.4	134.2	161.5	159.2	185.5
Q93034	Cullin-5 OS=Homo sapiens OX=9606 GN=CUL5 PE=1 SV=4	0	43.212	16	14	17	14	14	780	90.9	7.94	31.15	14	Pf00888, Pf10557	8065	ENSG00000166266.13	CUL5	11	0	1.014	1.222	1.011	1.059	1.204	1.003	1.047	1.154	0.02	0.29	0.02	0.08	0.27	0	0.07	0.21	113.1	114.7	138.1	114.4	119.7	1162	1178.8	1419.6	1175.2	1230.1
P02042	Hemoglobin subunit delta OS=Homo sapiens OX=9606 GN=HBD PE=1 SV=2	0	92.343	87	12	114	6	6	147	16	8.05	250.61	12	Pf00042	3045	ENSG00000223609.7	HBD	11	0	0.849	1.022	0.87	0.755	1.204	0.976	0.868	1.354	-0.24	0.03	-0.2	-0.4	0.27	-0.04	-0.2	0.44	133.4	113.3	136.4	116.1	100.8	2820	2394.1	2883	2453.9	2129.8
P23368	NAD-dependent malic enzyme, mitochondrial OS=Homo sapiens OX=9606 GN=ME2 PE=1 SV=1	0	40.332	28	12	17	11	11	584	65.4	7.61	35.47	12	Pf00390, Pf03949	4200	ENSG00000082212.12	ME2	18	1	0.711	0.856	0.858	0.773	1.204	0.829	0.901	1.108	-0.49	-0.22	-0.22	-0.37	0.27	-0.27	-0.15	0.15	142.9	101.6	122.4	122.6	110.5	1709.4	1215	1463.4	1466.1	1321.1
P05423	DNA-directed RNA polymerase III subunit RPC4 OS=Homo sapiens OX=9606 GN=POLR3D PE=1 SV=2	0	8.803	9	3	3	3	3	398	44.4	6.98	2.38	3	Pf05132	661	ENSG00000168495.12	POLR3D	8	0	1.189	1.431	1.321	1.516	1.203	0.901	1.148	0.944	0.25	0.52	0.4	0.6	0.27	-0.15	0.2	-0.08	92.9	110.5	133	122.7	140.8	94.3	112.1	135	124.5	142.9
Q13488	V-type proton ATPase 116 kDa subunit a isoform 3 OS=Homo sapiens OX=9606 GN=TCIRG1 PE=1 SV=3	0	30.974	10	9	11	9	9	830	92.9	7.12	21.86	9	Pf01496	10312	ENSG00000110719.9	TCIRG1	11	0	1.548	1.86	1.52	1.911	1.202	1.019	1.257	0.974	0.63	0.9	0.6	0.93	0.27	0.03	0.33	-0.04	76.5	118.5	142.4	116.3	146.3	422.2	653.6	785.5	641.7	806.8
Q96BJ3	Axin interactor, dorsalization-associated protein OS=Homo sapiens OX=9606 GN=AIDA PE=1 SV=1	0.001	6.451	9	3	3	3	3	306	35	6.55	3.85	3	Pf08910, Pf14186	64853	ENSG00000186063.12	AIDA	1	0	1.174	1.412	1.213	1.394	1.202	0.968	1.149	1.013	0.23	0.5	0.28	0.48	0.27	-0.05	0.2	0.02	96.9	113.8	136.8	117.5	135	123.4	144.9	174.2	149.7	172
Q15650	Activating signal cointegrator 1 OS=Homo sapiens OX=9606 GN=TRIP4 PE=1 SV=4	0	19.195	16	7	8	7	7	581	66.1	7.85	12.56	7	Pf02614, Pf04266, Pf06221	9325	ENSG00000103671.9	TRIP4	15	0	1.079	1.297	1.102	1.293	1.202	0.979	1.174	1.003	0.11	0.37	0.14	0.37	0.27	-0.03	0.23	0	104	112.2	134.8	114.6	134.5	335.3	361.7	434.8	369.5	433.6
P43652	Afamin OS=Homo sapiens OX=9606 GN=AFM PE=1 SV=1	0	18.904	13	6	7	6	6	599	69	5.9	9.96	6	Pf00273	173	ENSG00000079557.4	AFM	4	0	0.84	1.01	0.91	0.711	1.202	0.923	0.781	1.421	-0.25	0.01	-0.14	-0.49	0.27	-0.12	-0.36	0.51	134.2	112.7	135.5	122.2	95.4	457.5	384.4	462.1	416.5	325.1
Q8N8V4	Ankyrin repeat and SAM domain-containing protein 4B OS=Homo sapiens OX=9606 GN=ANKS4B PE=1 SV=2	0	13.603	9	3	4	3	3	417	46.6	5.1	8.57	3	Pf00023, Pf00536, Pf07647, Pf12796, Pf13606, Pf13637, Pf13857	257629	ENSG00000175311.6; ENSG00000284290.1	ANKS4B	16; CHR_HG926_PATCH	0	1.201	1.443	1.189	0.98	1.201	1.01	0.824	1.472	0.26	0.53	0.25	-0.03	0.26	0.01	-0.28	0.56	103.2	124	148.9	122.7	101.2	155.9	187.3	225	185.4	152.8
Q92572	AP-3 complex subunit sigma-1 OS=Homo sapiens OX=9606 GN=AP3S1 PE=1 SV=1	0	13.329	25	4	6	4	4	193	21.7	5.39	7.97	4	Pf01217	1176	ENSG00000177879.15	AP3S1	5	0	1.137	1.366	1.002	1.033	1.201	1.135	1.031	1.321	0.19	0.45	0	0.05	0.26	0.18	0.04	0.4	108.3	123.2	148	108.6	112	531.3	604	725.5	532.3	549
P28074	Proteasome subunit beta type-5 OS=Homo sapiens OX=9606 GN=PSMB5 PE=1 SV=3	0	10.922	16	4	4	4	4	263	28.5	6.92	8.53	4	Pf00227	5693	ENSG00000100804.18	PSMB5	14	0	0.916	1.1	0.945	0.929	1.201	0.969	0.983	1.184	-0.13	0.14	-0.08	-0.11	0.26	-0.05	-0.02	0.24	122.7	112.4	135	116	114	219.7	201.2	241.7	207.7	204.1
P11474	Steroid hormone receptor ERR1 OS=Homo sapiens OX=9606 GN=ESRRA PE=1 SV=3	0.007	3.565	4	2	2	1	2	423	45.5	6.38	2.01	2	Pf00104, Pf00105	2101	ENSG00000173153.13	ESRRA	11	0	0.703	0.844	0.755	1.16	1.201	0.93	1.536	0.728	-0.51	-0.24	-0.4	0.21	0.26	-0.1	0.62	-0.46	134.5	94.5	113.5	101.6	156	88.1	61.9	74.4	66.5	102.2
Q9NYT0	Pleckstrin-2 OS=Homo sapiens OX=9606 GN=PLEK2 PE=1 SV=1	0	12.543	10	4	4	4	4	353	39.9	9.41	10.3	4	Pf00169, Pf00610, Pf15410, Pf15413	26499	ENSG00000100558.8	PLEK2	14	0	1.44	1.727	1.046	2.321	1.2	1.376	2.218	0.744	0.53	0.79	0.06	1.21	0.26	0.46	1.15	-0.43	79.6	114.7	137.5	83.3	184.8	360.7	519.3	622.9	377.3	837
P35754	Glutaredoxin-1 OS=Homo sapiens OX=9606 GN=GLRX PE=1 SV=2	0	20.62	43	4	7	4	4	106	11.8	8.09	17.88	4	Pf00462, Pf05768, Pf13098, Pf13417, Pf13462	2745	ENSG00000173221.13	GLRX	5	0	1.14	1.368	1.123	1.152	1.2	1.015	1.026	1.187	0.19	0.45	0.17	0.2	0.26	0.02	0.04	0.25	103.8	118.3	141.9	116.5	119.5	551.4	628.6	754.2	619.4	635.2
Q6PCB0	von Willebrand factor A domain-containing protein 1 OS=Homo sapiens OX=9606 GN=VWA1 PE=1 SV=1	0	42.495	22	10	18	10	10	445	46.8	7.68	35.94	10	Pf00041, Pf00092, Pf13519	64856	ENSG00000179403.11	VWA1	1	0	0.765	0.918	0.899	0.779	1.2	0.851	0.867	1.178	-0.39	-0.12	-0.15	-0.36	0.26	-0.23	-0.21	0.24	84.8	64.9	77.9	76.3	66.1	1700.8	1301.6	1561.4	1528.9	1325.3
Q13418	Integrin-linked protein kinase OS=Homo sapiens OX=9606 GN=ILK PE=1 SV=2	0	110.498	46	19	62	19	19	452	51.4	8.07	114.25	19	Pf00023, Pf00069, Pf07714, Pf12796, Pf13606, Pf13637, Pf13857	3611	ENSG00000166333.13	ILK	11	0	0.705	0.845	0.816	0.703	1.2	0.863	0.861	1.203	-0.51	-0.24	-0.29	-0.51	0.26	-0.21	-0.22	0.27	147.5	103.9	124.7	120.4	103.6	6903.6	4864.6	5835.9	5634.7	4852.1
P51159	Ras-related protein Rab-27A OS=Homo sapiens OX=9606 GN=RAB27A PE=1 SV=3	0	32.468	28	7	17	5	5	221	24.9	5.22	29.51	7	Pf00009, Pf00025, Pf00071, Pf04670, Pf08477	5873	ENSG00000069974.15	RAB27A	15	2	0.792	0.95	1.167	0.878	1.199	0.679	0.752	1.083	-0.34	-0.07	0.22	-0.19	0.26	-0.56	-0.41	0.11	125.3	99.3	119.1	146.3	110	1407.3	1115.2	1337.4	1642.2	1235.1
Q9H1B7	Interferon regulatory factor 2-binding protein-like OS=Homo sapiens OX=9606 GN=IRF2BPL PE=1 SV=1	0.001	5.837	4	2	2	2	2	796	82.6	8.24	0	2	Pf11261	64207	ENSG00000119669.4	IRF2BPL	14	0	0.591	0.709	1.011	0.856	1.199	0.584	0.847	0.827	-0.76	-0.5	0.02	-0.22	0.26	-0.77	-0.24	-0.27	144	85.1	102	145.6	123.3	23.6	13.9	16.7	23.9	20.2
Q86X10	Ral GTPase-activating protein subunit beta OS=Homo sapiens OX=9606 GN=RALGAPB PE=1 SV=1	0	16.397	5	6	7	6	6	1494	166.7	6.79	11.97	6	Pf02145	57148	ENSG00000170471.14	RALGAPB	20	0	1.284	1.538	1.166	1.121	1.198	1.101	0.962	1.372	0.36	0.62	0.22	0.16	0.26	0.14	-0.06	0.46	98.2	126.1	151.1	114.5	110.1	498.9	640.4	767.2	581.5	559.2
Q9Y6C2	EMILIN-1 OS=Homo sapiens OX=9606 GN=EMILIN1 PE=1 SV=3	0	153.162	34	34	68	34	34	1016	106.6	5.17	177.7	34	Pf00386, Pf07546	11117	ENSG00000138080.13	EMILIN1	2	0	0.917	1.099	1.141	1.215	1.198	0.804	1.065	0.904	-0.12	0.14	0.19	0.28	0.26	-0.32	0.09	-0.15	111.7	102.4	122.7	127.5	135.7	5964.4	5470.6	6553.2	6806.5	7248.2
Q9Y6V7	Probable ATP-dependent RNA helicase DDX49 OS=Homo sapiens OX=9606 GN=DDX49 PE=1 SV=1	0.001	6.409	4	2	2	2	2	483	54.2	9.06	5.2	2	Pf00270, Pf00271, Pf03592, Pf13863	54555	ENSG00000105671.11	DDX49	19	0	1.7	2.035	1.372	2.401	1.197	1.24	1.75	0.847	0.77	1.02	0.46	1.26	0.26	0.31	0.81	-0.24	70.5	119.9	143.5	96.7	169.3	113.8	193.5	231.5	156.1	273.2
Q86UT6	NLR family member X1 OS=Homo sapiens OX=9606 GN=NLRX1 PE=1 SV=1	0	13.349	7	5	5	5	5	975	107.5	7.37	7.97	5	Pf05729	79671	ENSG00000160703.15	NLRX1	11	0	1.202	1.438	1.31	1.397	1.197	0.917	1.066	1.03	0.27	0.52	0.39	0.48	0.26	-0.12	0.09	0.04	94.5	113.6	136	123.8	132.1	82.8	99.5	119.1	108.5	115.7
O43598	2'-deoxynucleoside 5'-phosphate N-hydrolase 1 OS=Homo sapiens OX=9606 GN=DNPH1 PE=1 SV=1	0.001	5.933	14	2	2	2	2	174	19.1	5.05	5.35	2	Pf05014	10591	ENSG00000112667.12	C6orf108; DNPH1	6	0	1.169	1.399	1.513	1.149	1.197	0.773	0.76	1.217	0.22	0.48	0.6	0.2	0.26	-0.37	-0.4	0.28	96.3	112.6	134.7	145.7	110.7	208.4	243.5	291.5	315.2	239.5
Q5TAX3	Terminal uridylyltransferase 4 OS=Homo sapiens OX=9606 GN=ZCCHC11 PE=1 SV=3	0.007	3.546	1	2	2	2	2	1644	185	7.97	1.97	2	Pf00098, Pf01909, Pf03828	23318	ENSG00000134744.13	ZCCHC11	1	0	1.085	1.298	1.352	1.532	1.197	0.802	1.133	0.847	0.12	0.38	0.44	0.62	0.26	-0.32	0.18	-0.24	95.7	103.8	124.3	129.5	146.7	56.6	61.4	73.5	76.5	86.7
Q13177	Serine/threonine-protein kinase PAK 2 OS=Homo sapiens OX=9606 GN=PAK2 PE=1 SV=3	0	78.137	48	18	33	13	15	524	58	5.96	58.32	18	Pf00069, Pf00786, Pf07714, Pf14531	5062	ENSG00000180370.10	PAK2	3	2	1.061	1.271	1.217	1.079	1.197	0.872	0.887	1.178	0.09	0.35	0.28	0.11	0.26	-0.2	-0.17	0.24	106.6	113.2	135.5	129.7	115	1354.9	1438	1721.7	1648.5	1461.6
P49593	Protein phosphatase 1F OS=Homo sapiens OX=9606 GN=PPM1F PE=1 SV=3	0	17.18	17	5	6	5	5	454	49.8	5.1	13.53	5	Pf00481, Pf13672	9647	ENSG00000100034.13	PPM1F	22	0	1.024	1.225	1.181	1.089	1.197	0.867	0.922	1.125	0.03	0.29	0.24	0.12	0.26	-0.21	-0.12	0.17	108.7	111.3	133.2	128.4	118.4	203.8	208.6	249.7	240.7	221.9
Q5VWJ9	Sorting nexin-30 OS=Homo sapiens OX=9606 GN=SNX30 PE=1 SV=1	0	8.859	10	4	4	4	4	437	49.6	5.35	5.78	4	Pf00787, Pf03114	401548	ENSG00000148158.16	SNX30	9	0	0.848	1.016	1.102	1.042	1.197	0.77	0.945	0.975	-0.24	0.02	0.14	0.06	0.26	-0.38	-0.08	-0.04	119.8	101.6	121.7	132	124.8	230	195.1	233.6	253.5	239.7
Q99538	Legumain OS=Homo sapiens OX=9606 GN=LGMN PE=1 SV=1	0	16.005	12	4	6	4	4	433	49.4	6.55	9.25	4	Pf01650	5641	ENSG00000100600.14	LGMN	14	0	0.609	0.729	0.822	0.635	1.197	0.741	0.772	1.148	-0.71	-0.46	-0.28	-0.65	0.26	-0.43	-0.37	0.2	158.1	96.3	115.3	130	100.4	604.2	368.1	440.5	496.8	383.8
Q16853	Membrane primary amine oxidase OS=Homo sapiens OX=9606 GN=AOC3 PE=1 SV=3	0	71.775	24	14	45	12	14	763	84.6	6.52	76.49	14	Pf01179, Pf02727, Pf02728	8639	ENSG00000131471.6	AOC3	17	0	0.387	0.464	0.622	0.367	1.197	0.623	0.59	1.263	-1.37	-1.11	-0.68	-1.45	0.26	-0.68	-0.76	0.34	211.2	81.8	97.9	131.5	77.5	6569.6	2545.3	3046.1	4088.4	2411.2
Q96CN7	Isochorismatase domain-containing protein 1 OS=Homo sapiens OX=9606 GN=ISOC1 PE=1 SV=3	0	30.829	25	8	14	8	8	298	32.2	7.39	12.38	8	Pf00857	51015	ENSG00000066583.11	ISOC1	5	0	0.933	1.116	1.01	1.035	1.196	0.924	1.025	1.078	-0.1	0.16	0.01	0.05	0.26	-0.11	0.04	0.11	117.8	109.9	131.4	119	121.9	704.6	657.4	786.3	711.6	729.4
P35580	Myosin-10 OS=Homo sapiens OX=9606 GN=MYH10 PE=1 SV=3	0	396.138	46	88	201	60	60	1976	228.9	5.54	473.01	88	Pf00063, Pf00769, Pf01496, Pf01576, Pf02736, Pf04111, Pf05622, Pf05911, Pf06637, Pf07888, Pf09726, Pf12128, Pf13094, Pf13514	4628	ENSG00000133026.12	MYH10	17	1	1.541	1.841	1.545	1.484	1.195	0.998	0.961	1.24	0.62	0.88	0.63	0.57	0.26	0	-0.06	0.31	81	124.8	149	125.1	120.2	5727.3	8826.3	10543.4	8847.8	8501.1
P30273	High affinity immunoglobulin epsilon receptor subunit gamma OS=Homo sapiens OX=9606 GN=FCER1G PE=1 SV=1	0	7.858	20	2	3	2	2	86	9.7	7.12	8.7	2	Pf02189, Pf11628	2207	ENSG00000158869.10	FCER1G	1	0	1.286	1.538	1.559	1.598	1.195	0.825	1.025	0.962	0.36	0.62	0.64	0.68	0.26	-0.28	0.04	-0.06	85.9	110.5	132.1	134	137.4	435.4	560	669.5	678.9	696
Q13574	Diacylglycerol kinase zeta OS=Homo sapiens OX=9606 GN=DGKZ PE=1 SV=3	0	9.613	4	3	3	3	3	1117	124.1	9.04	2.74	3	Pf00023, Pf00130, Pf00609, Pf00781, Pf12796, Pf13637, Pf13857	8525	ENSG00000149091.15	DGKZ	11	0	1.136	1.358	1.24	1.54	1.195	0.917	1.242	0.882	0.18	0.44	0.31	0.62	0.26	-0.13	0.31	-0.18	95.6	108.7	129.9	118.5	147.3	73.8	83.9	100.3	91.5	113.7
Q99969	Retinoic acid receptor responder protein 2 OS=Homo sapiens OX=9606 GN=RARRES2 PE=1 SV=1	0	14.036	21	3	4	3	3	163	18.6	9.09	8.51	3		5919	ENSG00000106538.9	RARRES2	7	0	0.828	0.989	0.893	0.805	1.195	0.927	0.902	1.229	-0.27	-0.02	-0.16	-0.31	0.26	-0.11	-0.15	0.3	132.9	110	131.5	118.6	107	201.9	167.1	199.7	180.2	162.6
Q9UJ70	N-acetyl-D-glucosamine kinase OS=Homo sapiens OX=9606 GN=NAGK PE=1 SV=4	0	34.345	33	9	16	9	9	344	37.4	6.24	32.3	9	Pf01869	55577	ENSG00000124357.12	NAGK	2	0	0.788	0.941	1.047	0.77	1.195	0.752	0.735	1.223	-0.34	-0.09	0.07	-0.38	0.26	-0.41	-0.44	0.29	132	104	124.2	138.2	101.6	1216.6	958.4	1145.1	1274.2	936.7
Q9HAN9	Nicotinamide/nicotinic acid mononucleotide adenylyltransferase 1 OS=Homo sapiens OX=9606 GN=NMNAT1 PE=1 SV=1	0	12.171	12	4	5	4	4	279	31.9	8.87	6.08	4	Pf01467	64802	ENSG00000173614.13	NMNAT1	1	0	0.733	0.875	1.084	0.814	1.195	0.676	0.75	1.076	-0.45	-0.19	0.12	-0.3	0.26	-0.57	-0.41	0.11	133.2	97.6	116.6	144.4	108.3	157	115	137.4	170.2	127.7
O75923	Dysferlin OS=Homo sapiens OX=9606 GN=DYSF PE=1 SV=1	0	35.327	10	14	15	14	14	2080	237.1	5.64	11.28	14	Pf00168, Pf06398, Pf08150, Pf08151, Pf08165	8291	ENSG00000135636.13	DYSF	2	0	1.087	1.297	1.244	1.459	1.194	0.873	1.172	0.889	0.12	0.38	0.32	0.54	0.26	-0.2	0.23	-0.17	98.6	107.1	127.9	122.7	143.8	334.4	363.3	433.8	416.1	487.8
Q8TDQ7	Glucosamine-6-phosphate isomerase 2 OS=Homo sapiens OX=9606 GN=GNPDA2 PE=1 SV=1	0	17.298	23	4	6	2	2	276	31.1	6.95	2.82	4	Pf01182	132789	ENSG00000163281.11	GNPDA2	4	0	0.91	1.087	1.425	0.845	1.194	0.639	0.593	1.286	-0.14	0.12	0.51	-0.24	0.26	-0.65	-0.75	0.36	113.9	103.7	123.8	162.3	96.2	85.7	78	93.1	122.1	72.4
Q08477	Docosahexaenoic acid omega-hydroxylase CYP4F3 OS=Homo sapiens OX=9606 GN=CYP4F3 PE=1 SV=2	0.001	6.547	7	3	3	1	2	520	59.8	7.64	1.98	3	Pf00067	4051	ENSG00000186529.15	CYP4F3	19	0	1.359	1.621	1.418	2.297	1.193	0.958	1.62	0.706	0.44	0.7	0.5	1.2	0.25	-0.06	0.7	-0.5	78	105.9	126.4	110.6	179.1	17.6	23.9	28.5	25	40.4
P61457	Pterin-4-alpha-carbinolamine dehydratase OS=Homo sapiens OX=9606 GN=PCBD1 PE=1 SV=2	0	13.359	36	3	5	3	3	104	12	6.8	11.36	3	Pf01329	5092	ENSG00000166228.8	PCBD1	10	0	1.034	1.234	1.188	1.163	1.193	0.871	0.979	1.061	0.05	0.3	0.25	0.22	0.25	-0.2	-0.03	0.08	106.8	110.4	131.8	126.8	124.2	245.7	254.1	303.2	291.8	285.8
Q9P246	Stromal interaction molecule 2 OS=Homo sapiens OX=9606 GN=STIM2 PE=1 SV=2	0	7.979	5	3	3	3	3	746	83.9	6.76	1.89	3	Pf00536, Pf07647	57620	ENSG00000109689.15	STIM2	4	0	0.872	1.04	0.922	1.032	1.193	0.946	1.119	1.008	-0.2	0.06	-0.12	0.04	0.26	-0.08	0.16	0.01	123.3	107.5	128.3	113.6	127.2	69.2	60.3	72	63.8	71.4
P10321	HLA class I histocompatibility antigen, Cw-7 alpha chain OS=Homo sapiens OX=9606 GN=HLA-C PE=1 SV=3	0	63.932	41	13	33	1	3	366	40.6	6.04	65.53	13	Pf00129, Pf07654	3107	ENSG00000204525.16	HLA-C	6	1	0.821	0.979	1.687	2.09	1.193	0.486	1.238	0.469	-0.28	-0.03	0.75	1.06	0.25	-1.04	0.31	-1.09	91.2	74.9	89.3	153.9	190.6	376.7	309.2	368.8	635.6	787.2
P42331	Rho GTPase-activating protein 25 OS=Homo sapiens OX=9606 GN=ARHGAP25 PE=1 SV=2	0	26.923	15	9	9	9	9	645	73.4	6.37	14.7	9	Pf00169, Pf00620, Pf04111, Pf15409, Pf15413	9938		ARHGAP25	2	0	0.813	0.97	0.975	0.933	1.193	0.834	0.957	1.04	-0.3	-0.04	-0.04	-0.1	0.25	-0.26	-0.06	0.06	127.9	104	124.1	124.7	119.3	364.3	296.3	353.4	355.1	339.9
Q06124	Tyrosine-protein phosphatase non-receptor type 11 OS=Homo sapiens OX=9606 GN=PTPN11 PE=1 SV=2	0	35.49	21	11	16	11	11	597	68.4	7.3	37.29	11	Pf00017, Pf00102, Pf00782	5781	ENSG00000179295.17	PTPN11	12	0	1.05	1.252	1.021	1.064	1.192	1.029	1.042	1.177	0.07	0.32	0.03	0.09	0.25	0.04	0.06	0.23	73	76.7	91.4	74.5	77.7	1149.2	1207	1439.1	1173.5	1222.9
P51452	Dual specificity protein phosphatase 3 OS=Homo sapiens OX=9606 GN=DUSP3 PE=1 SV=1	0	22.205	26	4	10	4	4	185	20.5	7.8	12.05	4	Pf00102, Pf00782	1845	ENSG00000108861.8	DUSP3	17	0	0.972	1.158	1.154	0.956	1.192	0.842	0.828	1.212	-0.04	0.21	0.21	-0.07	0.25	-0.25	-0.27	0.28	114.5	111.3	132.6	132.2	109.4	324.6	315.4	376	374.7	310.2
Q6DD88	Atlastin-3 OS=Homo sapiens OX=9606 GN=ATL3 PE=1 SV=1	0	63.84	30	13	30	13	13	541	60.5	5.66	57.87	13	Pf02263	25923	ENSG00000184743.12	ATL3	11	0	1.067	1.271	1.155	1.102	1.191	0.924	0.954	1.153	0.09	0.35	0.21	0.14	0.25	-0.11	-0.07	0.21	107.2	114.4	136.3	123.9	118.1	2590.9	2764.9	3292.4	2993.2	2854.5
Q9P260	LisH domain and HEAT repeat-containing protein KIAA1468 OS=Homo sapiens OX=9606 GN=KIAA1468 PE=1 SV=2	0	24.573	11	9	9	9	9	1216	134.5	5.45	6.25	9		57614	ENSG00000134444.13	KIAA1468	18	0	1.04	1.239	1.088	1.255	1.191	0.956	1.153	0.988	0.06	0.31	0.12	0.33	0.25	-0.06	0.21	-0.02	106.7	111	132.3	116.1	133.9	202.8	210.9	251.3	220.6	254.5
O95810	Caveolae-associated protein 2 OS=Homo sapiens OX=9606 GN=CAVIN2 PE=1 SV=3	0	46.722	30	11	21	11	11	425	47.1	5.21	49.96	11	Pf15237	8436	ENSG00000168497.4	SDPR; CAVIN2	2	0	0.464	0.553	0.614	0.495	1.191	0.757	0.806	1.118	-1.11	-0.85	-0.7	-1.01	0.25	-0.4	-0.31	0.16	191.9	89.1	106.2	117.8	95	2468.1	1146.3	1365.3	1514.6	1221.4
P54753	Ephrin type-B receptor 3 OS=Homo sapiens OX=9606 GN=EPHB3 PE=1 SV=2	0	33.479	16	13	14	6	8	998	110.3	6.32	22.54	13	Pf00041, Pf00069, Pf00536, Pf01404, Pf03302, Pf07647, Pf07699, Pf07714, Pf14575	2049	ENSG00000182580.2	EPHB3	3	1	1.471	1.751	1.257	1.75	1.19	1.171	1.393	1	0.56	0.81	0.33	0.81	0.25	0.23	0.48	0	83	122.1	145.3	104.3	145.3	258.9	380.9	453.3	325.4	453.1
P57057	Glucose-6-phosphate exchanger SLC37A1 OS=Homo sapiens OX=9606 GN=SLC37A1 PE=2 SV=2	0.006	3.691	5	2	2	2	2	533	57.6	8.31	1.75	2	Pf07690	54020	ENSG00000160190.13	SLC37A1	21	0	1.28	1.523	1.083	1.72	1.19	1.182	1.589	0.885	0.36	0.61	0.11	0.78	0.25	0.24	0.67	-0.18	90.8	116.2	138.3	98.4	156.2	29.5	37.8	44.9	31.9	50.7
O43314	Inositol hexakisphosphate and diphosphoinositol-pentakisphosphate kinase 2 OS=Homo sapiens OX=9606 GN=PPIP5K2 PE=1 SV=3	0.001	6.481	3	3	3	2	3	1243	140.3	8.22	2.16	3	Pf00328, Pf08443	23262	ENSG00000145725.19	PPIP5K2	5	0	0.936	1.114	0.942	0.968	1.19	0.993	1.027	1.151	-0.1	0.16	-0.09	-0.05	0.25	-0.01	0.04	0.2	121	113.2	134.7	114	117.1	104	97.3	115.8	98	100.6
Q96CX2	BTB/POZ domain-containing protein KCTD12 OS=Homo sapiens OX=9606 GN=KCTD12 PE=1 SV=1	0	41.991	31	9	16	8	9	325	35.7	5.64	37.47	9	Pf02214	115207	ENSG00000178695.5	KCTD12	13	0	0.751	0.892	0.893	0.668	1.189	0.841	0.748	1.336	-0.41	-0.16	-0.16	-0.58	0.25	-0.25	-0.42	0.42	142.7	107.1	127.4	127.4	95.3	812.4	609.9	725	725.5	542.6
Q8WYJ6	Septin-1 OS=Homo sapiens OX=9606 GN=SEPT1 PE=1 SV=2	0	14.381	20	6	6	6	6	367	41.9	5.8	9.73	6	Pf00735, Pf03193	1731		SEPT1	16	0	0.73	0.868	0.885	0.935	1.189	0.825	1.057	0.929	-0.45	-0.2	-0.18	-0.1	0.25	-0.28	0.08	-0.11	135.8	99.1	117.9	120.2	127	118.7	86.6	103	105	111
P08473	Neprilysin OS=Homo sapiens OX=9606 GN=MME PE=1 SV=2	0	16.661	12	8	8	8	8	750	85.5	5.73	9.7	8	Pf01431, Pf05649	4311	ENSG00000196549.10	MME	3	0	0.686	0.815	1.124	0.988	1.189	0.61	0.879	0.825	-0.54	-0.29	0.17	-0.02	0.25	-0.71	-0.19	-0.28	130	89.2	106	146.2	128.5	362	248.3	295.2	407	357.8
Q92626	Peroxidasin homolog OS=Homo sapiens OX=9606 GN=PXDN PE=1 SV=2	0	62.143	17	18	23	18	18	1479	165.2	7.17	35.58	18	Pf00047, Pf00093, Pf03098, Pf05825, Pf07679, Pf07686, Pf08205, Pf12799, Pf13855, Pf13895, Pf13927	7837	ENSG00000130508.10	PXDN	2	0	1.378	1.636	1.497	1.474	1.188	0.92	0.984	1.11	0.46	0.71	0.58	0.56	0.25	-0.12	-0.02	0.15	85.9	118.3	140.6	128.6	126.6	677.1	932.8	1108	1013.7	997.9
Q6IAA8	Ragulator complex protein LAMTOR1 OS=Homo sapiens OX=9606 GN=LAMTOR1 PE=1 SV=2	0	38.431	67	6	17	6	6	161	17.7	5.15	32.89	6	Pf15454	55004	ENSG00000149357.9	LAMTOR1	11	0	1.254	1.49	1.229	1.403	1.188	1.02	1.142	1.062	0.33	0.57	0.3	0.49	0.25	0.03	0.19	0.09	94.1	118	140.2	115.7	132	673.2	844.1	1002.7	827.3	944.4
Q99426	Tubulin-folding cofactor B OS=Homo sapiens OX=9606 GN=TBCB PE=1 SV=2	0	25.055	30	7	9	7	7	244	27.3	5.15	21.49	7	Pf01302, Pf14560	1155	ENSG00000105254.11	TBCB	19	0	1.069	1.271	1.12	1.062	1.188	0.955	0.949	1.196	0.1	0.35	0.16	0.09	0.25	-0.07	-0.08	0.26	108.6	116.2	138.1	121.6	115.4	938.3	1003.5	1192.5	1050.4	996.9
Q99614	Tetratricopeptide repeat protein 1 OS=Homo sapiens OX=9606 GN=TTC1 PE=1 SV=1	0	25.309	25	8	10	8	8	292	33.5	4.84	23.13	8	Pf00515, Pf13371, Pf13414, Pf13432, Pf13525	7265	ENSG00000113312.10	TTC1	5	0	0.933	1.109	0.996	1.125	1.188	0.936	1.129	0.986	-0.1	0.15	-0.01	0.17	0.25	-0.09	0.18	-0.02	116.2	108.4	128.9	115.8	130.7	1198.4	1118.3	1329	1194.1	1348.2
Q8N4Q0	Prostaglandin reductase 3 OS=Homo sapiens OX=9606 GN=ZADH2 PE=1 SV=1	0	12.865	15	4	6	4	4	377	40.1	8.18	6.56	4	Pf00107, Pf08240	284273	ENSG00000180011.6	ZADH2	18	0	0.89	1.057	1.014	0.837	1.188	0.878	0.826	1.263	-0.17	0.08	0.02	-0.26	0.25	-0.19	-0.28	0.34	125.1	111.3	132.2	126.8	104.7	89.9	80	95	91.1	75.3
Q9NY93	Probable ATP-dependent RNA helicase DDX56 OS=Homo sapiens OX=9606 GN=DDX56 PE=1 SV=1	0	22.031	12	6	7	6	6	547	61.6	9.26	16.11	6	Pf00270, Pf00271, Pf04851	54606	ENSG00000136271.10	DDX56	7	0	1.427	1.694	1.61	1.926	1.187	0.887	1.196	0.88	0.51	0.76	0.69	0.95	0.25	-0.17	0.26	-0.19	78.4	111.8	132.7	126.1	150.9	521.2	743.9	882.9	839	1003.8
Q9H1Y0	Autophagy protein 5 OS=Homo sapiens OX=9606 GN=ATG5 PE=1 SV=2	0	10.56	16	3	5	3	3	275	32.4	5.77	5.12	3	Pf04106	9474	ENSG00000057663.14	ATG5	6	0	0.982	1.166	1.015	1.182	1.187	0.967	1.164	0.986	-0.03	0.22	0.02	0.24	0.25	-0.05	0.22	-0.02	112.3	110.2	130.8	114	132.7	242.2	237.8	282.3	245.9	286.3
Q5TZA2	Rootletin OS=Homo sapiens OX=9606 GN=CROCC PE=1 SV=1	0	31.168	6	11	15	8	10	2017	228.4	5.5	23.06	11	Pf12128, Pf15035	9696		CROCC	1	0	0.931	1.105	1.063	1.127	1.187	0.875	1.06	0.98	-0.1	0.14	0.09	0.17	0.25	-0.19	0.08	-0.03	114.8	106.8	126.9	122.1	129.4	657.7	612.1	726.8	699.3	741.4
Q10589	Bone marrow stromal antigen 2 OS=Homo sapiens OX=9606 GN=BST2 PE=1 SV=1	0	8.505	18	3	4	3	3	180	19.8	5.6	7.16	3		684	ENSG00000130303.12	BST2	19	0	0.881	1.046	0.818	1.316	1.187	1.076	1.608	0.795	-0.18	0.06	-0.29	0.4	0.25	0.11	0.68	-0.33	118.6	104.4	124	97	156	407.4	358.8	426	333.4	536
O43768	Alpha-endosulfine OS=Homo sapiens OX=9606 GN=ENSA PE=1 SV=1	0	15.291	36	4	5	4	4	121	13.4	7.24	9.44	4	Pf04667	2029	ENSG00000143420.18	ENSA	1	0	1.319	1.565	1.524	1.535	1.186	0.866	1.007	1.02	0.4	0.65	0.61	0.62	0.25	-0.21	0.01	0.03	86.4	114	135.2	131.7	132.6	152.5	201.2	238.7	232.4	234.1
P15260	Interferon gamma receptor 1 OS=Homo sapiens OX=9606 GN=IFNGR1 PE=1 SV=1	0.003	4.457	5	2	2	2	2	489	54.4	4.91	2.2	2	Pf01108, Pf07140, Pf09294	3459	ENSG00000027697.13	IFNGR1	6	0	1.291	1.53	1.216	1.507	1.186	1.061	1.239	1.016	0.37	0.61	0.28	0.59	0.25	0.09	0.31	0.02	91.7	118.3	140.3	111.5	138.1	176.5	227.8	270.1	214.7	265.9
Q9UIV1	CCR4-NOT transcription complex subunit 7 OS=Homo sapiens OX=9606 GN=CNOT7 PE=1 SV=3	0.001	5.635	9	2	3	2	2	285	32.7	4.84	0	2	Pf04857	29883	ENSG00000198791.11	CNOT7	8	0	1.023	1.214	0.966	1.094	1.186	1.059	1.132	1.11	0.03	0.28	-0.05	0.13	0.25	0.08	0.18	0.15	113.3	115.9	137.5	109.5	123.9	108.4	110.9	131.6	104.8	118.6
Q5JTB6	Placenta-specific protein 9 OS=Homo sapiens OX=9606 GN=PLAC9 PE=1 SV=1	0.001	6.122	22	2	2	2	2	97	10.3	4.92	4.85	2	Pf15205	219348	ENSG00000189129.13	PLAC9	10	0	0.551	0.653	0.603	0.462	1.186	0.914	0.767	1.413	-0.86	-0.61	-0.73	-1.11	0.25	-0.13	-0.38	0.5	183.6	101.1	119.9	110.6	84.8	242	133.3	158	145.9	111.8
Q9BYK8	Helicase with zinc finger domain 2 OS=Homo sapiens OX=9606 GN=HELZ2 PE=1 SV=6	0.001	6.335	1	3	3	3	3	2649	294.5	7.49	0	3	Pf00773, Pf04851, Pf13086, Pf13087, Pf13538	85441	ENSG00000130589.16	HELZ2	20	0	1.376	1.631	1.31	1.702	1.185	1.05	1.299	0.958	0.46	0.71	0.39	0.77	0.25	0.07	0.38	-0.06	85.5	117.6	139.4	112	145.5	29.9	41.1	48.8	39.2	50.9
Q96EE3	Nucleoporin SEH1 OS=Homo sapiens OX=9606 GN=SEH1L PE=1 SV=3	0	27.96	28	7	10	7	7	360	39.6	8.09	15.32	7	Pf00400	81929	ENSG00000085415.15	SEH1L	18	0	1.238	1.468	1.116	1.516	1.185	1.11	1.358	0.969	0.31	0.55	0.16	0.6	0.25	0.15	0.44	-0.05	94.7	117.2	139	105.7	143.5	311.2	385.4	456.8	347.3	471.6
Q96KP4	Cytosolic non-specific dipeptidase OS=Homo sapiens OX=9606 GN=CNDP2 PE=1 SV=2	0	80.944	45	17	31	17	17	475	52.8	5.97	62.56	17	Pf01546, Pf07687	55748	ENSG00000133313.14	CNDP2	18	0	0.787	0.933	1.031	0.83	1.185	0.763	0.805	1.123	-0.34	-0.1	0.04	-0.27	0.24	-0.39	-0.31	0.17	130.9	103.1	122.1	135.1	108.7	1940.5	1528	1810.1	2001.4	1611.6
O00468	Agrin OS=Homo sapiens OX=9606 GN=AGRN PE=1 SV=5	0	128.9	25	35	45	35	35	2067	217.1	6.39	83.17	35	Pf00050, Pf00053, Pf00054, Pf01390, Pf02210, Pf03146, Pf07648	375790		AGRN	1	0	0.831	0.984	0.891	1.09	1.184	0.933	1.224	0.903	-0.27	-0.02	-0.17	0.12	0.24	-0.1	0.29	-0.15	125.1	104	123.1	111.4	136.4	3243	2696.1	3192.7	2889.4	3535.7
P00326	Alcohol dehydrogenase 1C OS=Homo sapiens OX=9606 GN=ADH1C PE=1 SV=2	0	83.856	43	17	58	4	7	375	39.8	8.29	131.64	17	Pf00107, Pf08240	126	ENSG00000248144.5	ADH1C	4	9	0.224	0.265	0.658	0.299	1.184	0.341	0.454	0.888	-2.16	-1.91	-0.6	-1.74	0.24	-1.55	-1.14	-0.17	224.1	50.2	59.5	147.4	67	16413.1	3676.9	4354.1	10795.4	4903.5
Q13426	DNA repair protein XRCC4 OS=Homo sapiens OX=9606 GN=XRCC4 PE=1 SV=2	0	10.827	10	4	4	4	4	336	38.3	4.98	6.36	4	Pf06632	7518	ENSG00000152422.15	XRCC4	5	0	1.37	1.62	1.626	2.124	1.183	0.843	1.306	0.763	0.45	0.7	0.7	1.09	0.24	-0.25	0.39	-0.39	77.5	106.2	125.6	126	164.6	24.1	33	39	39.2	51.2
P69891	Hemoglobin subunit gamma-1 OS=Homo sapiens OX=9606 GN=HBG1 PE=1 SV=2	0	22.674	48	6	23	0	4	147	16.1	7.2	48.81	6	Pf00042, Pf06133	3047		HBG1	11	1	0.789	0.933	1.128	0.958	1.183	0.699	0.85	0.974	-0.34	-0.1	0.17	-0.06	0.24	-0.52	-0.23	-0.04	124.8	98.4	116.4	140.7	119.6	592.7	467.5	553.1	668.4	568
Q99436	Proteasome subunit beta type-7 OS=Homo sapiens OX=9606 GN=PSMB7 PE=1 SV=1	0	39.039	27	7	16	7	7	277	29.9	7.68	36.3	7	Pf00227, Pf12465	5695	ENSG00000136930.12	PSMB7	9	0	0.943	1.115	1.037	0.993	1.182	0.91	0.958	1.123	-0.08	0.16	0.05	-0.01	0.24	-0.14	-0.06	0.17	117.9	111.2	131.5	122.3	117.1	2027.9	1912.9	2261.1	2102.3	2013.4
Q9UI08	Ena/VASP-like protein OS=Homo sapiens OX=9606 GN=EVL PE=1 SV=2	0	34.744	31	12	12	11	11	416	44.6	8.84	18.69	12	Pf00568, Pf08776	51466	ENSG00000196405.12	EVL	14	1	0.846	0.999	1.008	0.937	1.182	0.839	0.93	1.066	-0.24	0	0.01	-0.09	0.24	-0.25	-0.11	0.09	125.2	105.9	125.2	126.3	117.4	781.3	660.8	780.8	787.8	732.2
Q92604	Acyl-CoA:lysophosphatidylglycerol acyltransferase 1 OS=Homo sapiens OX=9606 GN=LPGAT1 PE=1 SV=1	0	23.155	21	7	9	7	7	370	43.1	8.92	8.52	7	Pf01553	9926	ENSG00000123684.12	LPGAT1	1	0	1.647	1.945	1.289	1.94	1.181	1.277	1.504	1.003	0.72	0.96	0.37	0.96	0.24	0.35	0.59	0	76.7	126.3	149.2	98.9	148.8	331.5	545.9	644.8	427.5	643.1
P16949	Stathmin OS=Homo sapiens OX=9606 GN=STMN1 PE=1 SV=3	0	39.164	41	8	24	3	8	149	17.3	5.97	52.86	8	Pf00836, Pf09726	3925	ENSG00000117632.22	STMN1	1	0	1.197	1.414	1.055	0.921	1.181	1.135	0.873	1.535	0.26	0.5	0.08	-0.12	0.24	0.18	-0.2	0.62	107.4	128.6	151.9	113.3	98.9	1879.5	2250.4	2658.2	1983	1731.6
Q8IVT5	Kinase suppressor of Ras 1 OS=Homo sapiens OX=9606 GN=KSR1 PE=1 SV=3	0.002	5.531	4	2	2	2	2	923	102.1	8.66	2.84	2	Pf00069, Pf00130, Pf01163, Pf07714, Pf13543	8844		KSR1	17	0	1.069	1.262	1.02	1.195	1.181	1.048	1.171	1.057	0.1	0.34	0.03	0.26	0.24	0.07	0.23	0.08	108.2	115.6	136.6	110.4	129.2	23.4	25	29.5	23.9	28
Q9Y6Y0	Influenza virus NS1A-binding protein OS=Homo sapiens OX=9606 GN=IVNS1ABP PE=1 SV=3	0	8.261	7	4	5	4	4	642	71.7	5.53	1.62	4	Pf00651, Pf01344, Pf07646, Pf07707, Pf13415, Pf13418, Pf13854, Pf13964	10625	ENSG00000116679.15	IVNS1ABP	1	0	0.87	1.028	1.216	1.175	1.181	0.716	0.966	0.874	-0.2	0.04	0.28	0.23	0.24	-0.48	-0.05	-0.19	113.4	98.7	116.6	138	133.3	237.1	206.4	243.6	288.3	278.7
P51692	Signal transducer and activator of transcription 5B OS=Homo sapiens OX=9606 GN=STAT5B PE=1 SV=2	0	35.677	14	11	12	1	11	787	89.8	6.05	22.41	11	Pf00017, Pf01017, Pf02864, Pf02865	6777	ENSG00000173757.9	STAT5B	17	0	0.789	0.931	0.93	0.999	1.181	0.848	1.073	0.933	-0.34	-0.1	-0.1	0	0.24	-0.24	0.1	-0.1	129.1	101.8	120.2	120.1	128.9	1063.4	838.7	990.5	989.3	1062
O75368	SH3 domain-binding glutamic acid-rich-like protein OS=Homo sapiens OX=9606 GN=SH3BGRL PE=1 SV=1	0	31.042	79	7	17	7	7	114	12.8	5.25	22.85	7	Pf00462, Pf04908	6451	ENSG00000131171.12	SH3BGRL	X	0	0.81	0.956	1.044	0.729	1.18	0.776	0.698	1.311	-0.3	-0.07	0.06	-0.46	0.24	-0.37	-0.52	0.39	132.2	107.1	126.4	138	96.4	563.7	456.5	538.8	588.5	410.9
Q99439	Calponin-2 OS=Homo sapiens OX=9606 GN=CNN2 PE=1 SV=4	0	53.564	26	7	33	6	6	309	33.7	7.33	61.35	7	Pf00307, Pf00402	1265	ENSG00000064666.14	CNN2	19	0	1.981	2.337	1.893	1.793	1.179	1.046	0.947	1.304	0.99	1.22	0.92	0.84	0.24	0.07	-0.08	0.38	66.6	132	155.7	126.2	119.5	1768.2	3503.4	4132.2	3348	3169.8
Q9NQ48	Leucine zipper transcription factor-like protein 1 OS=Homo sapiens OX=9606 GN=LZTFL1 PE=1 SV=1	0	17.522	20	5	6	5	5	299	34.6	5.36	10.88	5	Pf09731, Pf15294	54585	ENSG00000163818.16	LZTFL1	3	0	1.079	1.273	1.24	1.002	1.179	0.871	0.809	1.27	0.11	0.35	0.31	0	0.24	-0.2	-0.31	0.34	107.3	115.8	136.5	133	107.5	413	445.7	525.7	512	414
Q9NZL9	Methionine adenosyltransferase 2 subunit beta OS=Homo sapiens OX=9606 GN=MAT2B PE=1 SV=1	0	44.65	43	12	15	12	12	334	37.5	7.36	22	12	Pf00106, Pf01073, Pf01370, Pf02719, Pf04321, Pf07993, Pf13460	27430	ENSG00000038274.16	MAT2B	5	0	1.034	1.219	1.096	1.114	1.179	0.944	1.017	1.094	0.05	0.29	0.13	0.16	0.24	-0.08	0.02	0.13	109.8	113.6	133.9	120.4	122.4	781.4	808.2	952.6	856.4	870.6
Q9NWV4	UPF0587 protein C1orf123 OS=Homo sapiens OX=9606 GN=C1orf123 PE=1 SV=1	0	14.944	40	4	6	4	4	160	18	5.01	10.81	4	Pf05907	54987	ENSG00000162384.13	C1orf123	1	0	0.903	1.065	1.223	0.892	1.179	0.738	0.729	1.194	-0.15	0.09	0.29	-0.17	0.24	-0.44	-0.46	0.26	118	106.6	125.7	144.4	105.3	428.6	387.1	456.5	524.3	382.2
O75391	Sperm-associated antigen 7 OS=Homo sapiens OX=9606 GN=SPAG7 PE=1 SV=2	0	9.418	15	3	3	3	3	227	26	7.91	7.6	3	Pf01424	9552	ENSG00000091640.7	SPAG7	17	0	0.875	1.031	0.957	0.924	1.179	0.914	0.965	1.116	-0.19	0.04	-0.06	-0.11	0.24	-0.13	-0.05	0.16	125.3	109.6	129.3	120	115.8	301.5	263.7	310.9	288.6	278.5
P02760	Protein AMBP OS=Homo sapiens OX=9606 GN=AMBP PE=1 SV=1	0	39.947	28	8	18	8	8	352	39	6.25	34.76	8	Pf00014, Pf00061	259	ENSG00000106927.11	AMBP	9	0	0.874	1.03	0.644	0.603	1.179	1.356	0.937	1.707	-0.19	0.04	-0.63	-0.73	0.24	0.44	-0.09	0.77	144.5	126.3	148.9	93.1	87.2	2029	1772.9	2089.7	1307	1224.1
Q8N3Y7	Epidermal retinol dehydrogenase 2 OS=Homo sapiens OX=9606 GN=SDR16C5 PE=2 SV=2	0.002	4.806	10	2	2	2	2	309	34.1	8.46	2.96	2	Pf00106, Pf08659, Pf13561	195814	ENSG00000170786.12	SDR16C5	8	0	1.471	1.733	1.312	1.684	1.178	1.121	1.283	1.029	0.56	0.79	0.39	0.75	0.24	0.16	0.36	0.04	83.3	122.6	144.4	109.3	140.3	83.5	122.8	144.7	109.6	140.6
P46734	Dual specificity mitogen-activated protein kinase kinase 3 OS=Homo sapiens OX=9606 GN=MAP2K3 PE=1 SV=2	0	32.603	35	11	16	8	8	347	39.3	7.43	31.13	11	Pf00069, Pf07714, Pf14531	5606	ENSG00000034152.18	MAP2K3	17	2	1.198	1.411	1.209	1.465	1.178	0.991	1.211	0.964	0.26	0.5	0.27	0.55	0.24	-0.01	0.28	-0.05	95.5	114.4	134.8	115.5	139.9	1253.5	1502.1	1769.1	1515.6	1835.9
Q96P48	Arf-GAP with Rho-GAP domain, ANK repeat and PH domain-containing protein 1 OS=Homo sapiens OX=9606 GN=ARAP1 PE=1 SV=3	0	15.743	6	8	9	8	8	1450	162.1	6.23	8.04	8	Pf00169, Pf00536, Pf00620, Pf00788, Pf01412, Pf07647	116985	ENSG00000186635.14	ARAP1	11	0	1.063	1.253	1.302	1.427	1.178	0.817	1.096	0.878	0.09	0.33	0.38	0.51	0.24	-0.29	0.13	-0.19	99.2	105.5	124.3	129.3	141.6	134.3	142.8	168.2	174.9	191.7
Q9Y625	Glypican-6 OS=Homo sapiens OX=9606 GN=GPC6 PE=1 SV=1	0	17.347	10	4	6	2	2	555	62.7	5.41	13.84	4	Pf01153	10082	ENSG00000183098.10	GPC6	13	0	1.007	1.186	1.119	1.216	1.178	0.9	1.087	0.975	0.01	0.25	0.16	0.28	0.24	-0.15	0.12	-0.04	108.5	109.3	128.7	121.4	132	37.6	37.9	44.6	42.1	45.7
Q14767	Latent-transforming growth factor beta-binding protein 2 OS=Homo sapiens OX=9606 GN=LTBP2 PE=1 SV=3	0	50.416	8	11	17	11	11	1821	194.9	5.19	34.54	11	Pf00683, Pf06247, Pf07645, Pf12662	4053	ENSG00000119681.11	LTBP2	14	0	1.804	2.123	1.834	1.887	1.177	0.984	1.029	1.125	0.85	1.09	0.87	0.92	0.23	-0.02	0.04	0.17	69.4	125.2	147.3	127.2	130.9	456.2	822.9	968.4	836.5	861
Q7L2H7	Eukaryotic translation initiation factor 3 subunit M OS=Homo sapiens OX=9606 GN=EIF3M PE=1 SV=1	0	36.085	31	9	14	9	9	374	42.5	5.63	25.41	9	Pf01399	10480	ENSG00000149100.12	EIF3M	11	0	0.973	1.145	1.07	1.217	1.177	0.909	1.137	0.941	-0.04	0.2	0.1	0.28	0.23	-0.14	0.19	-0.09	111	108	127.1	118.8	135.1	915.6	890.8	1048.3	979.4	1114
Q9C0C9	(E3-independent) E2 ubiquitin-conjugating enzyme OS=Homo sapiens OX=9606 GN=UBE2O PE=1 SV=3	0	13.274	4	4	4	4	4	1292	141.2	5.12	6.67	4	Pf00179	63893	ENSG00000175931.12	UBE2O	17	0	1	1.176	1.106	1.1	1.176	0.903	0.994	1.069	0	0.23	0.15	0.14	0.23	-0.15	-0.01	0.1	111.5	111.5	131.1	123.4	122.6	58.4	58.4	68.7	64.6	64.2
Q13642	Four and a half LIM domains protein 1 OS=Homo sapiens OX=9606 GN=FHL1 PE=1 SV=4	0	44.131	34	9	28	9	9	323	36.2	8.97	59.27	9	Pf00412	2273	ENSG00000022267.16	FHL1	X	0	0.33	0.388	0.472	0.27	1.176	0.699	0.573	1.435	-1.6	-1.37	-1.08	-1.89	0.23	-0.52	-0.8	0.52	243.8	80.5	94.6	115.2	65.9	6360.4	2100.2	2469.1	3004.5	1720.1
Q07075	Glutamyl aminopeptidase OS=Homo sapiens OX=9606 GN=ENPEP PE=1 SV=3	0.001	6.721	2	2	2	2	2	957	109.2	5.47	5.17	2	Pf01433, Pf11838, Pf13485	2028	ENSG00000138792.9	ENPEP	4	0	1.885	2.215	1.451	1.543	1.175	1.299	1.063	1.436	0.91	1.15	0.54	0.63	0.23	0.38	0.09	0.52	74.1	139.7	164.2	107.6	114.4	98.6	185.9	218.4	143.1	152.1
Q9NP58	ATP-binding cassette sub-family B member 6, mitochondrial OS=Homo sapiens OX=9606 GN=ABCB6 PE=1 SV=1	0	10.982	5	3	5	3	3	842	93.8	8.48	1.77	3	Pf00005, Pf00664, Pf02463, Pf03193, Pf13304, Pf13558	10058	ENSG00000115657.12	ABCB6	2	0	1.318	1.548	1.139	2.239	1.175	1.157	1.966	0.691	0.4	0.63	0.19	1.16	0.23	0.21	0.98	-0.53	82.8	109.1	128.2	94.3	185.5	83.1	109.5	128.6	94.6	186.1
P56945	Breast cancer anti-estrogen resistance protein 1 OS=Homo sapiens OX=9606 GN=BCAR1 PE=1 SV=2	0.001	7.097	4	3	3	3	3	870	93.3	5.67	6.02	3	Pf00018, Pf07653, Pf08824, Pf12026, Pf14604	9564	ENSG00000050820.16	BCAR1	16	0	1.28	1.504	1.339	1.492	1.175	0.956	1.114	1.008	0.36	0.59	0.42	0.58	0.23	-0.07	0.16	0.01	90.7	116.1	136.4	121.5	135.3	106.3	136.1	159.9	142.4	158.5
Q5THJ4	Vacuolar protein sorting-associated protein 13D OS=Homo sapiens OX=9606 GN=VPS13D PE=1 SV=2	0	11.675	1	6	6	4	6	4388	491.6	6.58	4.48	6	Pf00627, Pf06650, Pf12624	55187	ENSG00000048707.13	VPS13D	1	0	1.14	1.34	0.994	1.268	1.175	1.147	1.276	1.056	0.19	0.42	-0.01	0.34	0.23	0.2	0.35	0.08	104.5	119.1	140	103.9	132.5	234.4	267.3	314.1	233	297.3
Q86TI0	TBC1 domain family member 1 OS=Homo sapiens OX=9606 GN=TBC1D1 PE=1 SV=2	0.001	6.008	2	3	3	3	3	1168	133	6.96	5.42	3	Pf00566, Pf00640, Pf11830	23216	ENSG00000065882.15	TBC1D1	4	0	1.01	1.187	1.014	1.352	1.175	0.996	1.333	0.878	0.02	0.25	0.02	0.44	0.23	-0.01	0.42	-0.19	107.8	109	128	109.4	145.8	103.9	105	123.3	105.4	140.5
Q16831	Uridine phosphorylase 1 OS=Homo sapiens OX=9606 GN=UPP1 PE=1 SV=1	0	13.726	17	5	5	5	5	310	33.9	7.88	12.56	5	Pf01048	7378	ENSG00000183696.13	UPP1	7	0	0.955	1.121	0.933	1	1.175	1.023	1.072	1.121	-0.07	0.17	-0.1	0	0.23	0.03	0.1	0.16	119.8	114.3	134.3	111.8	119.8	280.6	267.9	314.6	261.8	280.7
O76003	Glutaredoxin-3 OS=Homo sapiens OX=9606 GN=GLRX3 PE=1 SV=2	0	47.367	36	10	19	10	10	335	37.4	5.39	33.73	10	Pf00085, Pf00462, Pf02114, Pf02966, Pf04908, Pf13098, Pf13905	10539	ENSG00000108010.11	GLRX3	10	0	1.304	1.531	1.285	1.451	1.174	1.015	1.129	1.055	0.38	0.61	0.36	0.54	0.23	0.02	0.18	0.08	91.3	119.1	139.8	117.3	132.5	978.6	1276.1	1498.7	1257.5	1420.2
P58546	Myotrophin OS=Homo sapiens OX=9606 GN=MTPN PE=1 SV=2	0	28.128	42	6	14	6	6	118	12.9	5.52	23.64	6	Pf00023, Pf12796, Pf13606, Pf13637, Pf13857	767558; 136319	ENSG00000105887.10	LUZP6; MTPN	7	0	1.114	1.309	1.166	1.049	1.174	0.956	0.899	1.248	0.16	0.39	0.22	0.07	0.23	-0.07	-0.15	0.32	106.4	118.6	139.3	124.1	111.6	1291.3	1439.1	1689.9	1505.9	1354.3
Q6UX71	Plexin domain-containing protein 2 OS=Homo sapiens OX=9606 GN=PLXDC2 PE=1 SV=1	0	11.045	9	5	5	5	5	529	59.5	6.46	10.03	5	Pf01437	84898	ENSG00000120594.16	PLXDC2	10	0	1.113	1.307	1.438	1.077	1.174	0.774	0.749	1.214	0.15	0.39	0.52	0.11	0.23	-0.37	-0.42	0.28	101.1	112.5	132.1	145.4	108.9	285.4	317.7	373	410.3	307.3
Q9H267	Vacuolar protein sorting-associated protein 33B OS=Homo sapiens OX=9606 GN=VPS33B PE=1 SV=2	0	17.471	10	5	6	5	5	617	70.5	6.71	11.76	5	Pf00995	26276	ENSG00000184056.14	VPS33B	15	0	1.012	1.188	0.997	1.071	1.174	1.015	1.074	1.11	0.02	0.25	0	0.1	0.23	0.02	0.1	0.15	113.9	115.3	135.3	113.5	122	297.2	300.9	353.1	296.3	318.2
Q96KN4	Protein FAM84A OS=Homo sapiens OX=9606 GN=FAM84A PE=2 SV=2	0.003	4.174	10	2	2	2	2	292	32.5	5.72	0	2	Pf04970	151354	ENSG00000162981.13	FAM84A	2	0	0.965	1.133	1.213	1.003	1.174	0.796	0.827	1.13	-0.05	0.18	0.28	0	0.23	-0.33	-0.27	0.18	112.9	109	127.9	136.9	113.2	32.3	31.2	36.6	39.2	32.4
Q01628	Interferon-induced transmembrane protein 3 OS=Homo sapiens OX=9606 GN=IFITM3 PE=1 SV=2	0	12.353	31	2	3	1	2	133	14.6	7.01	10.7	2	Pf04505	10410	ENSG00000142089.15	IFITM3	11	0	0.956	1.123	1.204	1.598	1.174	0.794	1.327	0.703	-0.06	0.17	0.27	0.68	0.23	-0.33	0.41	-0.51	102	97.6	114.6	122.9	163	122.2	116.9	137.2	147.2	195.2
Q96GD0	Pyridoxal phosphate phosphatase OS=Homo sapiens OX=9606 GN=PDXP PE=1 SV=2	0	8.639	12	3	3	3	3	296	31.7	6.55	4.98	3	Pf00702, Pf09419, Pf13242, Pf13344, Pf13419	57026	ENSG00000241360.1	PDXP	22	0	0.831	0.976	1.063	0.983	1.174	0.782	0.925	0.992	-0.27	-0.04	0.09	-0.02	0.23	-0.36	-0.11	-0.01	123.7	102.7	120.6	131.4	121.6	181.4	150.7	177	192.8	178.3
O95425	Supervillin OS=Homo sapiens OX=9606 GN=SVIL PE=1 SV=2	0	128.869	23	39	48	39	39	2214	247.6	6.98	81.66	39	Pf00626, Pf02209	6840	ENSG00000197321.14	SVIL	10	0	0.756	0.887	0.857	0.818	1.174	0.882	0.954	1.085	-0.4	-0.17	-0.22	-0.29	0.23	-0.18	-0.07	0.12	138.9	105	123.3	119.1	113.7	3699.6	2796.6	3282.3	3171.4	3026.5
O43294	Transforming growth factor beta-1-induced transcript 1 protein OS=Homo sapiens OX=9606 GN=TGFB1I1 PE=1 SV=2	0	40.968	31	10	23	10	10	461	49.8	7.03	37.51	10	Pf00412	7041	ENSG00000140682.18	TGFB1I1	16	0	0.607	0.713	0.613	0.474	1.174	0.99	0.772	1.505	-0.72	-0.49	-0.71	-1.08	0.23	-0.01	-0.37	0.59	176.1	106.9	125.6	108	83.4	2988.5	1814.3	2130.8	1833	1415.6
Q9Y5B6	PAX3- and PAX7-binding protein 1 OS=Homo sapiens OX=9606 GN=PAXBP1 PE=1 SV=2	0	14.419	6	5	6	5	5	917	104.7	5.68	10	5	Pf07842	94104	ENSG00000159086.14	GCFC1; PAXBP1	21	0	1.274	1.494	1.209	1.543	1.173	1.054	1.276	0.968	0.35	0.58	0.27	0.63	0.23	0.08	0.35	-0.05	92	117.2	137.5	111.3	142	262.3	334.2	391.9	317.2	404.8
Q16363	Laminin subunit alpha-4 OS=Homo sapiens OX=9606 GN=LAMA4 PE=1 SV=4	0	117.936	21	31	56	31	31	1823	202.4	6.28	103.36	31	Pf00053, Pf00054, Pf00529, Pf01576, Pf02210, Pf03302, Pf05483, Pf06008, Pf06009, Pf06160, Pf07888, Pf10174, Pf12128, Pf13385, Pf13868, Pf14662	3910		LAMA4	6	0	0.79	0.927	0.963	0.779	1.173	0.821	0.809	1.19	-0.34	-0.11	-0.05	-0.36	0.23	-0.29	-0.31	0.25	134.6	106.3	124.7	129.6	104.8	4806.8	3798.1	4456.3	4628.3	3744
O94875	Sorbin and SH3 domain-containing protein 2 OS=Homo sapiens OX=9606 GN=SORBS2 PE=1 SV=3	0	53.66	15	13	22	13	13	1100	124	8.31	41.05	13	Pf00018, Pf02208, Pf07653, Pf14604	8470	ENSG00000154556.17	SORBS2	4	0	0.501	0.588	0.604	0.454	1.173	0.83	0.752	1.295	-1	-0.77	-0.73	-1.14	0.23	-0.27	-0.41	0.37	190.7	95.6	112.1	115.1	86.6	2172.4	1088.8	1276.8	1311.7	986.1
Q5VWZ2	Lysophospholipase-like protein 1 OS=Homo sapiens OX=9606 GN=LYPLAL1 PE=1 SV=3	0.002	5.198	8	2	2	2	2	237	26.3	7.84	4.23	2	Pf01738, Pf02230, Pf12695, Pf12697	127018	ENSG00000143353.11	LYPLAL1	1	0	1.187	1.391	1.38	1.354	1.172	0.86	0.981	1.027	0.25	0.48	0.46	0.44	0.23	-0.22	-0.03	0.04	95.1	112.8	132.2	131.2	128.7	27	32	37.5	37.2	36.6
Q15833	Syntaxin-binding protein 2 OS=Homo sapiens OX=9606 GN=STXBP2 PE=1 SV=2	0	55.972	29	16	21	16	16	593	66.4	6.55	42.53	16	Pf00995	6813	ENSG00000076944.15	STXBP2	19	0	1.036	1.214	1.182	1.284	1.172	0.877	1.086	0.946	0.05	0.28	0.24	0.36	0.23	-0.19	0.12	-0.08	105	108.8	127.4	124.1	134.8	2095.9	2171.3	2544	2476.9	2690.2
P35240	Merlin OS=Homo sapiens OX=9606 GN=NF2 PE=1 SV=1	0	8.206	5	3	3	3	3	595	69.6	6.47	5.61	3	Pf00373, Pf00769, Pf09379, Pf09380	4771	ENSG00000186575.17	NF2	22	0	0.965	1.131	0.864	1.136	1.172	1.117	1.314	0.996	-0.05	0.18	-0.21	0.18	0.23	0.16	0.39	-0.01	117.7	113.6	133.2	101.7	133.7	37.1	35.8	42	32.1	42.1
P32119	Peroxiredoxin-2 OS=Homo sapiens OX=9606 GN=PRDX2 PE=1 SV=5	0	78.041	72	15	55	14	14	198	21.9	5.97	132.1	15	Pf00578, Pf08534, Pf10417	7001	ENSG00000167815.11	PRDX2	19	0	0.883	1.034	0.789	0.661	1.172	1.118	0.838	1.563	-0.18	0.05	-0.34	-0.6	0.23	0.16	-0.25	0.64	123.7	109.1	127.9	97.6	81.8	7271.6	6417.5	7518.6	5738.4	4809.1
Q15165	Serum paraoxonase/arylesterase 2 OS=Homo sapiens OX=9606 GN=PON2 PE=1 SV=4	0	31.56	22	6	20	6	6	354	39.4	5.6	46.83	6						0	1.36	1.592	1.421	1.863	1.171	0.957	1.311	0.854	0.44	0.67	0.51	0.9	0.23	-0.06	0.39	-0.23	82.9	112.8	132	117.8	154.5	1109.9	1509.2	1766.5	1577.4	2067.9
Q8WV22	Non-structural maintenance of chromosomes element 1 homolog OS=Homo sapiens OX=9606 GN=NSMCE1 PE=1 SV=5	0.001	6.091	10	3	3	3	3	266	30.8	7.47	4.57	3	Pf07574, Pf08746	197370	ENSG00000169189.16	NSMCE1	16	0	1.087	1.274	1.143	1.155	1.171	0.952	1.01	1.103	0.12	0.35	0.19	0.21	0.23	-0.07	0.01	0.14	106	115.3	135.1	121.2	122.4	124.9	135.8	159.1	142.7	144.2
P09110	3-ketoacyl-CoA thiolase, peroxisomal OS=Homo sapiens OX=9606 GN=ACAA1 PE=1 SV=2	0	45.298	38	11	15	11	11	424	44.3	8.44	34.96	11	Pf00108, Pf02803, Pf08541	30	ENSG00000060971.17	ACAA1	3	0	0.976	1.144	1.202	1.061	1.171	0.812	0.882	1.078	-0.03	0.19	0.27	0.09	0.23	-0.3	-0.18	0.11	111.5	108.8	127.5	134	118.2	391.7	382.5	447.9	471	415.6
P08571	Monocyte differentiation antigen CD14 OS=Homo sapiens OX=9606 GN=CD14 PE=1 SV=2	0	24.942	27	7	10	7	7	375	40.1	6.23	18.14	7		929	ENSG00000170458.13	CD14	5	0	0.904	1.058	1.071	1.136	1.171	0.843	1.06	0.931	-0.15	0.08	0.1	0.18	0.23	-0.25	0.08	-0.1	116.1	104.9	122.8	124.4	131.9	507.3	458.3	536.8	543.5	576.3
P28799	Granulins OS=Homo sapiens OX=9606 GN=GRN PE=1 SV=2	0	50.833	27	10	20	10	10	593	63.5	6.83	35.31	10	Pf00396	2896	ENSG00000030582.17	GRN	17	0	0.899	1.053	0.988	0.94	1.171	0.91	0.951	1.121	-0.15	0.07	-0.02	-0.09	0.23	-0.14	-0.07	0.16	122.9	110.6	129.5	121.5	115.5	992.8	893	1045.3	981.1	932.8
P60981	Destrin OS=Homo sapiens OX=9606 GN=DSTN PE=1 SV=3	0	48.86	42	9	29	8	8	165	18.5	7.85	58.68	9	Pf00241	11034	ENSG00000125868.15	DSTN	20	0	0.714	0.837	0.732	0.614	1.171	0.976	0.838	1.364	-0.49	-0.26	-0.45	-0.7	0.23	-0.04	-0.26	0.45	154	110	128.8	112.8	94.5	3967	2834.3	3319.4	2905.4	2434.4
Q8IZ07	Ankyrin repeat domain-containing protein 13A OS=Homo sapiens OX=9606 GN=ANKRD13A PE=1 SV=3	0	9.248	7	4	5	4	4	590	67.6	5.02	5.67	4	Pf00023, Pf11904, Pf12796, Pf13606, Pf13637, Pf13857	88455	ENSG00000076513.16	ANKRD13A	12	0	0.686	0.803	0.884	0.827	1.17	0.776	0.935	0.971	-0.54	-0.32	-0.18	-0.27	0.23	-0.37	-0.1	-0.04	142.9	98.1	114.7	126.3	118.1	27.4	18.8	22	24.2	22.6
P27658	Collagen alpha-1(VIII) chain OS=Homo sapiens OX=9606 GN=COL8A1 PE=1 SV=2	0	12.206	7	4	4	4	4	744	73.3	9.61	6.14	4	Pf00386	1295	ENSG00000144810.15	COL8A1	3	0	1.538	1.798	1.604	1.923	1.169	0.959	1.199	0.935	0.62	0.85	0.68	0.94	0.23	-0.06	0.26	-0.1	76.3	117.4	137.2	122.4	146.8	256.7	394.8	461.5	411.7	493.7
P08697	Alpha-2-antiplasmin OS=Homo sapiens OX=9606 GN=SERPINF2 PE=1 SV=3	0	13.336	11	4	6	4	4	491	54.5	6.29	11.23	4	Pf00079	5345	ENSG00000167711.13	SERPINF2	17	0	0.977	1.141	0.863	1.298	1.169	1.131	1.504	0.879	-0.03	0.19	-0.21	0.38	0.22	0.18	0.59	-0.19	113.6	111	129.7	98.1	147.6	338.2	330.3	386	292	439.1
Q2TAA2	Isoamyl acetate-hydrolyzing esterase 1 homolog OS=Homo sapiens OX=9606 GN=IAH1 PE=1 SV=1	0.001	6.824	10	2	2	2	2	248	27.6	5.3	6.17	2	Pf00657, Pf13472	285148	ENSG00000134330.18	IAH1	2	0	0.839	0.982	1.028	0.914	1.169	0.817	0.889	1.074	-0.25	-0.03	0.04	-0.13	0.23	-0.29	-0.17	0.1	126	105.7	123.7	129.5	115.1	366.8	307.9	360	377	335.2
P16930	Fumarylacetoacetase OS=Homo sapiens OX=9606 GN=FAH PE=1 SV=2	0	19.714	13	5	7	5	5	419	46.3	6.95	9.5	5	Pf01557, Pf09298	2184	ENSG00000103876.11	FAH	15	0	0.73	0.854	0.998	0.862	1.169	0.732	0.864	0.99	-0.45	-0.23	0	-0.21	0.23	-0.45	-0.21	-0.01	135	98.6	115.3	134.7	116.4	390.9	285.5	333.7	390	337
Q9UHN6	Cell surface hyaluronidase OS=Homo sapiens OX=9606 GN=TMEM2 PE=1 SV=1	0	41.85	11	14	16	13	14	1383	154.3	8.15	23.16	14	Pf10162	23670	ENSG00000135048.13	TMEM2	9	0	1.622	1.895	1.371	2.12	1.168	1.183	1.546	0.894	0.7	0.92	0.46	1.08	0.22	0.24	0.63	-0.16	74.9	121.5	142	102.8	158.8	956.3	1550.8	1811.8	1311.4	2027.2
O75886	Signal transducing adapter molecule 2 OS=Homo sapiens OX=9606 GN=STAM2 PE=1 SV=1	0	13.152	8	4	5	3	3	525	58.1	5.07	4.82	4	Pf00018, Pf00790, Pf07653, Pf14604	10254	ENSG00000115145.9	STAM2	2	0	1.033	1.206	1.209	1.248	1.168	0.854	1.032	0.967	0.05	0.27	0.27	0.32	0.22	-0.23	0.05	-0.05	105.4	108.8	127.1	127.3	131.4	114.1	117.8	137.6	137.9	142.3
Q9ULV4	Coronin-1C OS=Homo sapiens OX=9606 GN=CORO1C PE=1 SV=1	0	80.246	38	20	37	18	19	474	53.2	7.08	72.37	20	Pf00400, Pf08953, Pf08954	23603	ENSG00000110880.10	CORO1C	12	1	0.739	0.863	0.778	0.562	1.168	0.95	0.722	1.535	-0.44	-0.21	-0.36	-0.83	0.22	-0.07	-0.47	0.62	108.8	80.4	93.9	84.7	61.1	6892.3	5096.1	5949.9	5365.6	3875
O43301	Heat shock 70 kDa protein 12A OS=Homo sapiens OX=9606 GN=HSPA12A PE=1 SV=2	0	15.704	10	5	6	5	5	675	74.9	6.77	0	5	Pf00012	259217	ENSG00000165868.13	HSPA12A	10	0	0.652	0.761	0.684	0.814	1.168	0.952	1.189	0.936	-0.62	-0.39	-0.55	-0.3	0.22	-0.07	0.25	-0.1	153.4	100	116.8	105	124.8	65	42.4	49.5	44.5	52.9
Q8IXQ6	Poly [ADP-ribose] polymerase 9 OS=Homo sapiens OX=9606 GN=PARP9 PE=1 SV=2	0	43.657	20	15	19	15	15	854	96.3	7.91	22.55	15	Pf01661	83666	ENSG00000138496.16	PARP9	3	0	1.443	1.685	1.391	1.802	1.167	1.038	1.296	0.935	0.53	0.75	0.48	0.85	0.22	0.05	0.37	-0.1	82	118.3	138.1	114	147.7	656	946.9	1105.1	912.2	1181.8
Q9HBF4	Zinc finger FYVE domain-containing protein 1 OS=Homo sapiens OX=9606 GN=ZFYVE1 PE=1 SV=1	0	8.833	4	3	3	3	3	777	87.1	7.42	2.63	3	Pf01363, Pf02263	53349	ENSG00000165861.13	ZFYVE1	14	0	1.138	1.328	1.255	0.899	1.167	0.907	0.716	1.477	0.19	0.41	0.33	-0.15	0.22	-0.14	-0.48	0.56	106.8	121.5	141.8	134	95.9	19.3	22	25.6	24.2	17.3
Q92997	Segment polarity protein dishevelled homolog DVL-3 OS=Homo sapiens OX=9606 GN=DVL3 PE=1 SV=2	0.001	6.086	3	2	2	2	2	716	78	6.65	4.36	2	Pf00595, Pf00610, Pf00778, Pf02377, Pf12316	1857	ENSG00000161202.17	DVL3	3	0	0.995	1.161	0.895	0.986	1.167	1.112	1.101	1.178	-0.01	0.22	-0.16	-0.02	0.22	0.15	0.14	0.24	119.1	118.5	138.3	106.6	117.4	27.2	27.1	31.6	24.4	26.8
Q6ZSR9	Uncharacterized protein FLJ45252 OS=Homo sapiens OX=9606 PE=2 SV=2	0	8.145	13	3	3	3	3	355	38	5.26	2.49	3	Pf15282					0	0.926	1.081	1.088	1.181	1.167	0.851	1.085	0.915	-0.11	0.11	0.12	0.24	0.22	-0.23	0.12	-0.13	113.7	105.3	122.9	123.7	134.3	59.5	55.1	64.3	64.7	70.2
P08237	ATP-dependent 6-phosphofructokinase, muscle type OS=Homo sapiens OX=9606 GN=PFKM PE=1 SV=2	0	34.257	15	10	15	8	8	780	85.1	7.99	25.78	10	Pf00365	5213	ENSG00000152556.15	PFKM	12	0	0.656	0.766	0.758	0.735	1.167	0.866	0.969	1.042	-0.61	-0.38	-0.4	-0.44	0.22	-0.21	-0.05	0.06	153.3	100.6	117.4	116.2	112.6	519.2	340.8	397.6	393.6	381.5
P06703	Protein S100-A6 OS=Homo sapiens OX=9606 GN=S100A6 PE=1 SV=1	0	30.22	51	9	36	9	9	90	10.2	5.48	71.71	9	Pf01023	6277	ENSG00000197956.9	S100A6	1	0	1.252	1.46	1.37	1.12	1.166	0.914	0.818	1.303	0.32	0.55	0.45	0.16	0.22	-0.13	-0.29	0.38	86.3	108	125.9	118.1	96.6	6107.6	7644.8	8917.6	8364.9	6842
P00390	Glutathione reductase, mitochondrial OS=Homo sapiens OX=9606 GN=GSR PE=1 SV=2	0	77.095	42	17	38	17	17	522	56.2	8.5	85.5	17	Pf00070, Pf02852, Pf07992, Pf13738	2936	ENSG00000104687.12	GSR	8	0	0.719	0.838	0.974	0.804	1.165	0.738	0.825	1.042	-0.48	-0.26	-0.04	-0.32	0.22	-0.44	-0.28	0.06	138.4	99.5	116	134.8	111.3	4617.9	3320.3	3868.9	4498.3	3712
O43709	Probable 18S rRNA (guanine-N(7))-methyltransferase OS=Homo sapiens OX=9606 GN=BUD23 PE=1 SV=2	0	10.276	15	3	4	3	3	281	31.9	8.73	5.01	3	Pf01209, Pf08241, Pf08242, Pf12589, Pf12847, Pf13489, Pf13649, Pf13659, Pf13847	114049	ENSG00000071462.11	WBSCR22; BUD23	7	0	1.793	2.087	1.324	2.154	1.164	1.355	1.628	0.969	0.84	1.06	0.4	1.11	0.22	0.44	0.7	-0.05	71.8	128.7	149.8	95	154.6	70.4	126.3	146.9	93.2	151.7
Q15269	Periodic tryptophan protein 2 homolog OS=Homo sapiens OX=9606 GN=PWP2 PE=2 SV=2	0	24.815	9	9	12	9	9	919	102.4	6.15	19.4	9	Pf00400, Pf04003	5822; 102724159	ENSG00000241945.7	PWP2; LOC102724159	21	0	1.459	1.698	1.383	1.942	1.164	1.055	1.404	0.875	0.54	0.76	0.47	0.96	0.22	0.08	0.49	-0.19	80.2	117	136.2	110.9	155.7	210.7	307.3	357.9	291.4	409.1
A1X283	SH3 and PX domain-containing protein 2B OS=Homo sapiens OX=9606 GN=SH3PXD2B PE=1 SV=3	0	33.268	16	11	12	11	11	911	101.5	8.69	22.87	11	Pf00018, Pf00787, Pf06347, Pf07653, Pf08239, Pf14604	285590	ENSG00000174705.12	SH3PXD2B	5	0	1.302	1.516	1.422	1.496	1.164	0.916	1.052	1.013	0.38	0.6	0.51	0.58	0.22	-0.13	0.07	0.02	89.1	116	135	126.7	133.3	576.3	750.4	873.5	819.5	862.3
Q8WXF1	Paraspeckle component 1 OS=Homo sapiens OX=9606 GN=PSPC1 PE=1 SV=1	0	40.226	27	14	20	12	12	523	58.7	6.67	39.41	14	Pf00076, Pf08075, Pf13893, Pf14259	55269	ENSG00000121390.18	PSPC1	13	0	1.29	1.502	1.239	1.293	1.164	1.041	1.043	1.162	0.37	0.59	0.31	0.37	0.22	0.06	0.06	0.22	94.9	122.4	142.5	117.6	122.7	1516	1955.9	2277	1878.9	1959.9
Q8N3X1	Formin-binding protein 4 OS=Homo sapiens OX=9606 GN=FNBP4 PE=1 SV=3	0	12	6	4	4	4	4	1017	110.2	4.74	4.8	4	Pf00397	23360	ENSG00000109920.12	FNBP4	11	0	1.205	1.403	1.048	1.579	1.164	1.15	1.506	0.888	0.27	0.49	0.07	0.66	0.22	0.2	0.59	-0.17	96.2	116	135	100.9	151.9	13.8	16.6	19.4	14.5	21.8
P38606	V-type proton ATPase catalytic subunit A OS=Homo sapiens OX=9606 GN=ATP6V1A PE=1 SV=2	0	86.654	47	23	48	23	23	617	68.3	5.52	70.91	23	Pf00006, Pf00306, Pf02874	523	ENSG00000114573.9	ATP6V1A	3	0	1.063	1.238	1.151	1.156	1.164	0.924	1.004	1.071	0.09	0.31	0.2	0.21	0.22	-0.11	0.01	0.1	91.9	97.7	113.8	105.8	106.2	3831.8	4073.5	4742.9	4410.6	4429.3
Q5T9L3	Protein wntless homolog OS=Homo sapiens OX=9606 GN=WLS PE=1 SV=2	0	11.405	5	3	4	3	3	541	62.2	7.36	7.39	3	Pf06664	79971	ENSG00000116729.13	WLS	1	0	0.915	1.065	1.067	1.405	1.164	0.858	1.317	0.758	-0.13	0.09	0.09	0.49	0.22	-0.22	0.4	-0.4	110.1	100.7	117.2	117.4	154.6	285.2	260.9	303.6	304.3	400.7
P08183	Multidrug resistance protein 1 OS=Homo sapiens OX=9606 GN=ABCB1 PE=1 SV=3	0	25.485	6	7	8	6	7	1280	141.4	9	13.5	7	Pf00005, Pf00664, Pf09818, Pf13558	5243	ENSG00000085563.14	ABCB1	7	0	0.781	0.908	1.096	1.74	1.164	0.712	1.588	0.522	-0.36	-0.14	0.13	0.8	0.22	-0.49	0.67	-0.94	108.6	84.8	98.7	119	189	552	431	501.5	605	960.6
Q9Y490	Talin-1 OS=Homo sapiens OX=9606 GN=TLN1 PE=1 SV=3	0	696.726	61	127	354	114	114	2541	269.6	6.07	661.25	127	Pf00373, Pf01608, Pf02174, Pf08913, Pf09141, Pf09379	7094	ENSG00000137076.20	TLN1	9	13	0.719	0.837	0.795	0.609	1.164	0.904	0.766	1.374	-0.48	-0.26	-0.33	-0.71	0.22	-0.14	-0.38	0.46	151.5	108.9	126.8	120.4	92.3	31904.5	22940	26711.6	25362.9	19438.6
Q9NZR1	Tropomodulin-2 OS=Homo sapiens OX=9606 GN=TMOD2 PE=1 SV=1	0	9.5	15	4	5	3	3	351	39.6	5.27	5.14	4	Pf03250	29767	ENSG00000128872.9	TMOD2	15	0	0.611	0.711	0.665	0.747	1.164	0.918	1.123	0.951	-0.71	-0.49	-0.59	-0.42	0.22	-0.12	0.17	-0.07	160.7	98.1	114.2	106.9	120.1	32.8	20	23.3	21.8	24.5
P31323	cAMP-dependent protein kinase type II-beta regulatory subunit OS=Homo sapiens OX=9606 GN=PRKAR2B PE=1 SV=3	0	33.267	26	8	13	6	6	418	46.3	4.92	28.16	8	Pf00027, Pf02197	5577	ENSG00000005249.12; ENSG00000284096.1	PRKAR2B	7; CHR_HG2266_PATCH	0	0.595	0.693	0.663	0.525	1.164	0.898	0.792	1.32	-0.75	-0.53	-0.59	-0.93	0.22	-0.16	-0.34	0.4	172.6	102.7	119.6	114.4	90.6	1528	909	1058.4	1012.7	802.1
Q9Y5Z4	Heme-binding protein 2 OS=Homo sapiens OX=9606 GN=HEBP2 PE=1 SV=1	0	16.882	25	5	9	5	5	205	22.9	4.63	20.39	5	Pf04832	23593	ENSG00000051620.10	HEBP2	6	0	1.235	1.437	1.514	1.044	1.163	0.816	0.69	1.376	0.3	0.52	0.6	0.06	0.22	-0.29	-0.54	0.46	96.3	119	138.4	145.8	100.5	582.6	719.7	837	881.8	608.1
O94992	Protein HEXIM1 OS=Homo sapiens OX=9606 GN=HEXIM1 PE=1 SV=1	0.001	7	5	2	2	1	2	359	40.6	4.89	5.27	2	Pf15313	10614	ENSG00000186834.3	HEXIM1	17	0	1.137	1.323	0.89	1.071	1.163	1.278	1.203	1.235	0.19	0.4	-0.17	0.1	0.22	0.35	0.27	0.3	110.7	125.9	146.4	98.5	118.5	158.5	180.3	209.7	141	169.7
Q99102	Mucin-4 OS=Homo sapiens OX=9606 GN=MUC4 PE=1 SV=4	0	8.841	3	4	4	4	4	2169	231.4	6.27	2.34	4	Pf00094, Pf03782, Pf06119	4585		MUC4	3	0	1.023	1.19	1.082	1.177	1.163	0.946	1.088	1.011	0.03	0.25	0.11	0.24	0.22	-0.08	0.12	0.02	109.7	112.2	130.5	118.6	129.1	161.5	165.2	192.2	174.7	190.1
Q5VT25	Serine/threonine-protein kinase MRCK alpha OS=Homo sapiens OX=9606 GN=CDC42BPA PE=1 SV=1	0	24.136	5	8	8	3	3	1732	197.2	6.58	18.75	8	Pf00038, Pf00069, Pf00130, Pf00169, Pf00433, Pf00769, Pf00780, Pf01442, Pf01576, Pf02463, Pf03999, Pf04012, Pf04111, Pf04156, Pf05483, Pf05557, Pf05622, Pf05667, Pf05701, Pf05911, Pf06160, Pf06785, Pf07714, Pf07888, Pf08317, Pf08826, Pf09726, Pf09730, Pf09755, Pf10174, Pf10498, Pf12037, Pf12128, Pf12718, Pf12795, Pf13514, Pf13851, Pf13868, Pf14362, Pf14531, Pf14915, Pf15558, Pf15619	8476	ENSG00000143776.18	CDC42BPA	1	0	0.907	1.055	0.931	0.983	1.163	0.974	1.056	1.072	-0.14	0.08	-0.1	-0.02	0.22	-0.04	0.08	0.1	2.7	2.5	2.9	2.6	2.7	271.7	246.4	286.6	253	267.2
Q13501	Sequestosome-1 OS=Homo sapiens OX=9606 GN=SQSTM1 PE=1 SV=1	0	37.536	41	9	16	9	9	440	47.7	5.22	22.11	9	Pf00564, Pf00569	8878	ENSG00000161011.19	SQSTM1	5	0	1.4	1.626	1.561	2.413	1.162	0.897	1.546	0.674	0.49	0.7	0.64	1.27	0.22	-0.16	0.63	-0.57	75	105	122	117.1	181	262.2	367	426.4	409.3	632.8
Q8NE71	ATP-binding cassette sub-family F member 1 OS=Homo sapiens OX=9606 GN=ABCF1 PE=1 SV=2	0	53.946	21	16	20	16	16	845	95.9	6.8	22.63	16	Pf00005, Pf13304	23	ENSG00000225989.9; ENSG00000232169.9; ENSG00000204574.12; ENSG00000206490.11; ENSG00000236149.9; ENSG00000236342.8; ENSG00000231129.8	ABCF1	6; CHR_HSCHR6_MHC_SSTO_CTG1; CHR_HSCHR6_MHC_DBB_CTG1; CHR_HSCHR6_MHC_QBL_CTG1; CHR_HSCHR6_MHC_COX_CTG1; CHR_HSCHR6_MHC_MCF_CTG1; CHR_HSCHR6_MHC_MANN_CTG1	0	1.18	1.371	1.17	1.345	1.162	1.009	1.15	1.02	0.24	0.46	0.23	0.43	0.22	0.01	0.2	0.03	98.9	116.7	135.6	115.7	133	621.4	733.4	852.1	726.9	835.8
Q9C0I1	Myotubularin-related protein 12 OS=Homo sapiens OX=9606 GN=MTMR12 PE=1 SV=2	0.001	6.424	3	2	3	2	2	747	86.1	6.62	2.08	2	Pf06602, Pf12578	54545	ENSG00000150712.10	MTMR12	5	0	1.139	1.324	1.264	1.212	1.162	0.901	0.959	1.092	0.19	0.41	0.34	0.28	0.22	-0.15	-0.06	0.13	101	115.1	133.8	127.7	122.4	109.4	124.6	144.9	138.3	132.6
P50453	Serpin B9 OS=Homo sapiens OX=9606 GN=SERPINB9 PE=1 SV=1	0	29.709	24	7	11	5	5	376	42.4	5.86	17.27	7	Pf00079	5272	ENSG00000170542.5	SERPINB9	6	1	0.997	1.158	1.017	1.162	1.162	0.98	1.142	0.997	-0.01	0.21	0.02	0.22	0.22	-0.03	0.19	0	112.5	112.1	130.3	114.4	130.7	111.2	110.8	128.8	113.1	129.2
Q9HB40	Retinoid-inducible serine carboxypeptidase OS=Homo sapiens OX=9606 GN=SCPEP1 PE=1 SV=1	0	18.629	12	6	7	6	6	452	50.8	5.81	17.23	6	Pf00450	59342	ENSG00000121064.12	SCPEP1	17	0	0.649	0.755	0.855	0.728	1.162	0.76	0.852	1.036	-0.62	-0.41	-0.23	-0.46	0.22	-0.4	-0.23	0.05	150.5	97.7	113.6	128.6	109.6	1050.7	682.3	792.9	897.8	765.4
Q9NSC5	Homer protein homolog 3 OS=Homo sapiens OX=9606 GN=HOMER3 PE=1 SV=2	0.001	7.123	8	2	2	2	2	361	39.8	5.45	2.53	2	Pf00568	9454	ENSG00000051128.18	HOMER3	19	0	1.11	1.288	1.038	1.064	1.161	1.069	1.025	1.211	0.15	0.37	0.05	0.09	0.22	0.1	0.04	0.28	109.1	121	140.6	113.2	116.1	64	71	82.5	66.4	68.1
P62070	Ras-related protein R-Ras2 OS=Homo sapiens OX=9606 GN=RRAS2 PE=1 SV=1	0	33.772	35	6	13	4	4	204	23.4	6.01	21.32	6	Pf00071, Pf08477	22800	ENSG00000133818.13	RRAS2	11	0	0.753	0.875	0.842	0.919	1.161	0.895	1.092	0.952	-0.41	-0.19	-0.25	-0.12	0.22	-0.16	0.13	-0.07	136.7	103	119.6	115.1	125.7	319.5	240.7	279.5	268.9	293.7
P29728	2'-5'-oligoadenylate synthase 2 OS=Homo sapiens OX=9606 GN=OAS2 PE=1 SV=3	0	31.73	15	9	13	8	9	719	82.4	8.25	20.98	9	Pf01909, Pf10421	4939	ENSG00000111335.12	OAS2	12	0	1.59	1.845	1.336	1.61	1.16	1.19	1.205	1.146	0.67	0.88	0.42	0.69	0.21	0.25	0.27	0.2	81.3	129.3	150	108.6	130.9	459.6	730.9	847.9	614.2	740
O60476	Mannosyl-oligosaccharide 1,2-alpha-mannosidase IB OS=Homo sapiens OX=9606 GN=MAN1A2 PE=1 SV=1	0	11.502	8	5	5	4	4	641	73	7.61	6.5	5	Pf01532	10905	ENSG00000198162.12	MAN1A2	1	0	1.462	1.696	1.206	1.347	1.16	1.212	1.117	1.259	0.55	0.76	0.27	0.43	0.21	0.28	0.16	0.33	89.4	130.7	151.7	107.8	120.4	200.3	292.8	339.8	241.6	269.8
Q9Y3Z3	Deoxynucleoside triphosphate triphosphohydrolase SAMHD1 OS=Homo sapiens OX=9606 GN=SAMHD1 PE=1 SV=2	0	93.999	40	20	40	20	20	626	72.2	7.14	71.68	20	Pf00536, Pf01966, Pf07647	25939	ENSG00000101347.8	SAMHD1	20	0	0.784	0.91	1.013	0.973	1.16	0.775	0.96	0.936	-0.35	-0.14	0.02	-0.04	0.21	-0.37	-0.06	-0.1	95.2	74.7	86.7	96.4	92.6	3681.7	2888.2	3351.5	3728.7	3581.1
P21980	Protein-glutamine gamma-glutamyltransferase 2 OS=Homo sapiens OX=9606 GN=TGM2 PE=1 SV=2	0	160.237	40	28	85	28	28	687	77.3	5.22	164.08	28	Pf00868, Pf00927, Pf01841	7052	ENSG00000198959.11	TGM2	20	0	0.773	0.896	0.887	1.046	1.16	0.871	1.18	0.857	-0.37	-0.16	-0.17	0.07	0.21	-0.2	0.24	-0.22	130.4	100.7	116.9	115.6	136.4	8752	6761.9	7845.4	7759.2	9157.6
P60709	Actin, cytoplasmic 1 OS=Homo sapiens OX=9606 GN=ACTB PE=1 SV=1	0	338.153	78	36	1091	0	10	375	41.7	5.48	2192.51	36	Pf00022	60	ENSG00000075624.13	ACTB	7	31	0.751	0.872	0.886	0.754	1.16	0.848	0.851	1.155	-0.41	-0.2	-0.17	-0.41	0.21	-0.24	-0.23	0.21	21.9	16.5	19.1	19.4	16.5	99760.2	74942.3	86950.3	88402.2	75266.9
P35244	Replication protein A 14 kDa subunit OS=Homo sapiens OX=9606 GN=RPA3 PE=1 SV=1	0	13.903	61	5	7	5	5	121	13.6	5.08	7.14	5	Pf08661	6119	ENSG00000106399.11	RPA3	7	0	1.166	1.351	1.064	1.404	1.159	1.096	1.32	0.963	0.22	0.43	0.09	0.49	0.21	0.13	0.4	-0.05	100.3	116.9	135.5	106.6	140.7	173.4	202.2	234.3	184.4	243.4
Q9NX63	MICOS complex subunit MIC19 OS=Homo sapiens OX=9606 GN=CHCHD3 PE=1 SV=1	0	38.449	42	11	14	11	11	227	26.1	8.28	35.9	11	Pf05300, Pf06747	54927	ENSG00000106554.11	CHCHD3	7	0	1.091	1.265	1.144	1.198	1.159	0.954	1.047	1.056	0.13	0.34	0.19	0.26	0.21	-0.07	0.07	0.08	105.3	114.9	133.2	120.4	126.2	1785.3	1947.4	2257.8	2041.7	2138.7
Q01974	Tyrosine-protein kinase transmembrane receptor ROR2 OS=Homo sapiens OX=9606 GN=ROR2 PE=1 SV=2	0.005	3.832	2	2	2	1	2	943	104.7	6.55	1.7	2	Pf00047, Pf00051, Pf00069, Pf01392, Pf07679, Pf07686, Pf07714, Pf13895, Pf13927	4920	ENSG00000169071.14	ROR2	9	0	1.062	1.231	0.946	1.348	1.159	1.122	1.424	0.914	0.09	0.3	-0.08	0.43	0.21	0.17	0.51	-0.13	107.4	114.1	132.2	101.6	144.7	20	21.2	24.6	18.9	27
Q14108	Lysosome membrane protein 2 OS=Homo sapiens OX=9606 GN=SCARB2 PE=1 SV=2	0	32.441	14	7	12	7	7	478	54.3	5.14	30.57	7	Pf01130	950	ENSG00000138760.9	SCARB2	4	0	1.062	1.231	1.39	1.27	1.159	0.764	0.914	0.969	0.09	0.3	0.48	0.35	0.21	-0.39	-0.13	-0.05	100.8	107	124	140.1	128	1062.9	1128.8	1308.1	1477.5	1350.2
O75044	SLIT-ROBO Rho GTPase-activating protein 2 OS=Homo sapiens OX=9606 GN=SRGAP2 PE=1 SV=3	0	8.852	4	4	4	0	3	1071	120.8	6.7	3.56	4						1	1.045	1.21	1.143	1.241	1.159	0.914	1.086	0.975	0.06	0.28	0.19	0.31	0.21	-0.13	0.12	-0.04	106.4	111.2	128.8	121.6	132.1	201.2	210.2	243.5	230	249.7
Q9NRX4	14 kDa phosphohistidine phosphatase OS=Homo sapiens OX=9606 GN=PHPT1 PE=1 SV=1	0.001	7.291	18	2	4	2	2	125	13.8	6.07	9.13	2	Pf05005	29085	ENSG00000054148.17	PHPT1	9	0	1.038	1.204	1.186	1.03	1.159	0.876	0.868	1.169	0.05	0.27	0.25	0.04	0.21	-0.19	-0.2	0.23	109.9	114.2	132.4	130.4	113.2	243.8	253.2	293.5	289.1	251
Q96NY7	Chloride intracellular channel protein 6 OS=Homo sapiens OX=9606 GN=CLIC6 PE=2 SV=3	0.002	4.94	5	2	4	1	2	704	73	4.37	0	2	Pf00043, Pf13409, Pf13410, Pf13417, Pf14497	54102	ENSG00000159212.12	CLIC6	21	0	0.983	1.139	1.128	1.057	1.159	0.871	0.937	1.078	-0.02	0.19	0.17	0.08	0.21	-0.2	-0.09	0.11	113	111.1	128.8	127.5	119.5	35.8	35.2	40.8	40.4	37.8
Q14558	Phosphoribosyl pyrophosphate synthase-associated protein 1 OS=Homo sapiens OX=9606 GN=PRPSAP1 PE=1 SV=2	0	27.513	28	7	10	5	5	356	39.4	7.2	11.95	7	Pf13793, Pf14572	5635		PRPSAP1	17	0	0.929	1.076	1.058	1.203	1.159	0.878	1.137	0.894	-0.11	0.11	0.08	0.27	0.21	-0.19	0.19	-0.16	113.9	105.8	122.6	120.5	137.1	39.2	36.4	42.2	41.5	47.2
Q9NZ32	Actin-related protein 10 OS=Homo sapiens OX=9606 GN=ACTR10 PE=1 SV=1	0	9.676	12	5	5	5	5	417	46.3	7.37	7.4	5	Pf00022	55860	ENSG00000131966.13	ACTR10	14	0	0.846	0.98	0.891	0.775	1.159	0.95	0.87	1.264	-0.24	-0.03	-0.17	-0.37	0.21	-0.07	-0.2	0.34	68.6	58.1	67.3	61.1	53.2	957	809.4	937.7	852.4	742
P17900	Ganglioside GM2 activator OS=Homo sapiens OX=9606 GN=GM2A PE=1 SV=4	0	19.843	23	5	8	5	5	193	20.8	5.31	19.56	5	Pf02221, Pf06477	2760	ENSG00000196743.8	GM2A	5	0	0.766	0.888	1.229	0.797	1.159	0.624	0.648	1.115	-0.38	-0.17	0.3	-0.33	0.21	-0.68	-0.62	0.16	128.2	98.2	113.9	157.5	102.2	381.1	292	338.4	468.2	303.6
O43665	Regulator of G-protein signaling 10 OS=Homo sapiens OX=9606 GN=RGS10 PE=1 SV=2	0	9.805	23	3	3	3	3	173	20.2	5.49	3.04	3	Pf00615	6001	ENSG00000148908.14	RGS10	10	0	0.731	0.848	0.998	0.857	1.159	0.733	0.86	0.989	-0.45	-0.24	0	-0.22	0.21	-0.45	-0.22	-0.02	135.3	99	114.7	135	116	105.5	77.2	89.4	105.2	90.5
Q14141	Septin-6 OS=Homo sapiens OX=9606 GN=SEPT6 PE=1 SV=4	0	53.341	36	13	32	6	6	434	49.7	6.67	47.6	13	Pf00735	23157	ENSG00000125354.22	SEPT6	X	0	0.656	0.761	0.88	0.726	1.159	0.746	0.825	1.047	-0.61	-0.39	-0.18	-0.46	0.21	-0.42	-0.28	0.07	149.1	97.9	113.4	131.3	108.3	128.3	84.2	97.6	113	93.2
O43765	Small glutamine-rich tetratricopeptide repeat-containing protein alpha OS=Homo sapiens OX=9606 GN=SGTA PE=1 SV=1	0	26.183	23	6	9	6	6	313	34	4.87	20.01	6	Pf00515, Pf07719, Pf13181, Pf13414, Pf13424, Pf13431, Pf13432, Pf14559	6449	ENSG00000104969.9	SGTA	19	0	1.186	1.373	1.134	1.108	1.158	1.045	0.977	1.239	0.25	0.46	0.18	0.15	0.21	0.06	-0.03	0.31	103.4	122.6	142	117.3	114.6	448.5	531.8	615.7	508.7	496.9
Q8IV38	Ankyrin repeat and MYND domain-containing protein 2 OS=Homo sapiens OX=9606 GN=ANKMY2 PE=1 SV=1	0	10.138	7	3	4	3	3	441	49.3	6.25	4	3	Pf00023, Pf01753, Pf12796, Pf13606, Pf13637, Pf13857	57037	ENSG00000106524.8	ANKMY2	7	0	0.947	1.096	0.893	0.88	1.158	1.06	0.985	1.246	-0.08	0.13	-0.16	-0.18	0.21	0.08	-0.02	0.32	124.6	118	136.6	111.3	109.6	397.3	376.3	435.6	354.9	349.6
Q08257	Quinone oxidoreductase OS=Homo sapiens OX=9606 GN=CRYZ PE=1 SV=1	0	58.72	39	12	25	12	12	329	35.2	8.44	51.68	12	Pf00107, Pf08240, Pf13602	1429	ENSG00000116791.13	CRYZ	1	0	0.898	1.039	0.966	0.904	1.158	0.929	0.935	1.15	-0.16	0.06	-0.05	-0.15	0.21	-0.11	-0.1	0.2	124.8	112.1	129.7	120.6	112.8	1980.7	1778.2	2058.9	1913.3	1789.9
P46939	Utrophin OS=Homo sapiens OX=9606 GN=UTRN PE=1 SV=2	0	236.021	22	72	90	70	70	3433	394.2	5.33	150.97	72	Pf00307, Pf00397, Pf00435, Pf00569, Pf09068, Pf09069, Pf11971	7402	ENSG00000152818.18	UTRN	6	1	0.848	0.983	0.919	0.86	1.158	0.923	0.936	1.142	-0.24	-0.03	-0.12	-0.22	0.21	-0.12	-0.09	0.19	118.4	100.5	116.4	108.8	101.9	5945.6	5043.8	5842	5463.7	5115.7
O76074	cGMP-specific 3',5'-cyclic phosphodiesterase OS=Homo sapiens OX=9606 GN=PDE5A PE=1 SV=2	0	19.556	11	7	8	7	7	875	99.9	6.09	10.1	7	Pf00233, Pf01590, Pf13185, Pf13492	8654	ENSG00000138735.15	PDE5A	4	0	0.784	0.908	1.049	0.95	1.158	0.747	0.906	0.956	-0.35	-0.14	0.07	-0.07	0.21	-0.42	-0.14	-0.07	127.9	100.2	116.1	134.2	121.5	160.4	125.7	145.6	168.3	152.4
Q6NXE6	Armadillo repeat-containing protein 6 OS=Homo sapiens OX=9606 GN=ARMC6 PE=1 SV=2	0	11.894	9	4	4	4	4	501	54.1	6.24	7.01	4	Pf00514	93436	ENSG00000105676.13	ARMC6	19	0	1.432	1.657	1.543	1.766	1.157	0.928	1.144	0.938	0.52	0.73	0.63	0.82	0.21	-0.11	0.19	-0.09	81.1	116.1	134.4	125.2	143.2	299.8	429.3	496.8	462.7	529.4
O94919	Endonuclease domain-containing 1 protein OS=Homo sapiens OX=9606 GN=ENDOD1 PE=1 SV=2	0	40.705	26	9	20	9	9	500	55	5.71	25.93	9	Pf01223	23052	ENSG00000149218.4	ENDOD1	11	0	0.857	0.992	1.153	1.002	1.157	0.743	0.869	0.99	-0.22	-0.01	0.2	0	0.21	-0.43	-0.2	-0.01	119.9	102.8	118.9	138.2	120.1	590.4	505.8	585.4	680.5	591.3
Q7Z6I6	Rho GTPase-activating protein 30 OS=Homo sapiens OX=9606 GN=ARHGAP30 PE=1 SV=3	0.002	5.143	3	2	2	2	2	1101	118.5	4.81	2.54	2	Pf00620	257106	ENSG00000186517.13	ARHGAP30	1	0	0.82	0.948	0.943	0.984	1.157	0.87	1.044	0.964	-0.29	-0.08	-0.09	-0.02	0.21	-0.2	0.06	-0.05	127.8	104.8	121.2	120.5	125.8	139.4	114.3	132.2	131.4	137.2
Q9NV66	S-adenosyl-L-methionine-dependent tRNA 4-demethylwyosine synthase OS=Homo sapiens OX=9606 GN=TYW1 PE=2 SV=2	0.001	6.879	4	3	3	2	3	732	83.6	6.87	1.81	3	Pf00258, Pf04055, Pf08608	55253	ENSG00000198874.12	TYW1	7	0	0.655	0.758	0.858	0.598	1.157	0.764	0.697	1.267	-0.61	-0.4	-0.22	-0.74	0.21	-0.39	-0.52	0.34	155	101.6	117.6	133	92.8	164.8	108	125	141.4	98.6
P29353	SHC-transforming protein 1 OS=Homo sapiens OX=9606 GN=SHC1 PE=1 SV=4	0	15.746	11	5	9	4	5	583	62.8	6.44	13.08	5	Pf00017, Pf00640	6464	ENSG00000160691.18	SHC1	1	0	1.097	1.268	1.228	1.496	1.156	0.894	1.219	0.847	0.13	0.34	0.3	0.58	0.21	-0.16	0.29	-0.24	98.5	108.1	125	121	147.4	130.2	142.8	165.1	159.8	194.8
O95295	SNARE-associated protein Snapin OS=Homo sapiens OX=9606 GN=SNAPIN PE=1 SV=1	0	10.407	26	3	4	3	3	136	14.9	9.31	6.37	3	Pf14712	23557	ENSG00000143553.10	SNAPIN	1	0	1.089	1.259	0.942	1.248	1.156	1.156	1.325	1.009	0.12	0.33	-0.09	0.32	0.21	0.21	0.41	0.01	108.4	118	136.4	102.1	135.2	49.4	53.8	62.2	46.5	61.6
Q9Y2T2	AP-3 complex subunit mu-1 OS=Homo sapiens OX=9606 GN=AP3M1 PE=1 SV=1	0	25.916	15	6	11	5	6	418	46.9	6.93	15.04	6	Pf00928, Pf01217	26985	ENSG00000185009.12	AP3M1	10	0	1.052	1.217	1.152	1.255	1.156	0.913	1.089	0.969	0.07	0.28	0.2	0.33	0.21	-0.13	0.12	-0.04	105.7	111.3	128.6	121.8	132.6	455.6	479.5	554.2	525	571.7
O00178	GTP-binding protein 1 OS=Homo sapiens OX=9606 GN=GTPBP1 PE=1 SV=3	0	20.442	14	9	9	9	9	669	72.4	8.34	11.25	9	Pf00009, Pf03143, Pf03144	9567	ENSG00000100226.15	GTPBP1	22	0	1.031	1.192	1.058	1.196	1.156	0.974	1.13	0.997	0.04	0.25	0.08	0.26	0.21	-0.04	0.18	0	109.6	113	130.6	115.9	131	400.1	412.5	476.8	423.4	478.4
Q9H7C4	Syncoilin OS=Homo sapiens OX=9606 GN=SYNC PE=1 SV=3	0.001	6.348	5	2	2	2	2	482	55.3	4.61	4.13	2	Pf00038	81493	ENSG00000162520.14	SYNC	1	0	0.986	1.14	0.901	1.059	1.156	1.094	1.174	1.077	-0.02	0.19	-0.15	0.08	0.21	0.13	0.23	0.11	118	116.3	134.5	106.3	124.9	108.2	106.7	123.3	97.5	114.5
Q9UBQ7	Glyoxylate reductase/hydroxypyruvate reductase OS=Homo sapiens OX=9606 GN=GRHPR PE=1 SV=1	0	36.139	24	6	14	6	6	328	35.6	7.39	25.58	6	Pf00389, Pf01488, Pf02826, Pf03446, Pf03807	9380	ENSG00000137106.17	GRHPR	9	0	0.938	1.084	1.237	0.955	1.156	0.758	0.772	1.136	-0.09	0.12	0.31	-0.07	0.21	-0.4	-0.37	0.18	115.1	107.9	124.8	142.3	109.9	599.6	562.4	650.1	741.6	572.4
Q8IY17	Neuropathy target esterase OS=Homo sapiens OX=9606 GN=PNPLA6 PE=1 SV=2	0	23.309	7	8	9	8	8	1366	149.9	7.81	15.69	8	Pf00027, Pf01734	10908		PNPLA6	19	0	1.172	1.353	1.447	1.631	1.155	0.81	1.127	0.83	0.23	0.44	0.53	0.71	0.21	-0.3	0.17	-0.27	90.9	106.5	123	131.5	148.2	189.4	221.9	256.4	274	308.9
P09960	Leukotriene A-4 hydrolase OS=Homo sapiens OX=9606 GN=LTA4H PE=1 SV=2	0	83.693	39	21	34	21	21	611	69.2	6.18	55.62	21	Pf01433, Pf09127, Pf13485	4048	ENSG00000111144.9	LTA4H	12	0	0.843	0.974	0.889	0.77	1.155	0.948	0.866	1.265	-0.25	-0.04	-0.17	-0.38	0.21	-0.08	-0.21	0.34	134.1	113	130.6	119.1	103.2	3563.4	3003.3	3470.1	3166.4	2743.6
P51687	Sulfite oxidase, mitochondrial OS=Homo sapiens OX=9606 GN=SUOX PE=1 SV=2	0.006	3.757	4	2	2	2	2	545	60.2	6.11	1.98	2	Pf00173, Pf00174, Pf03404	6821	ENSG00000139531.12	SUOX	12	0	0.823	0.951	1.025	0.914	1.155	0.803	0.891	1.04	-0.28	-0.07	0.04	-0.13	0.21	-0.32	-0.17	0.06	127.3	104.8	121	130.5	116.3	75.6	62.3	71.9	77.5	69.1
O75157	TSC22 domain family protein 2 OS=Homo sapiens OX=9606 GN=TSC22D2 PE=1 SV=3	0	13.071	5	4	4	2	2	780	79.2	5.02	6.85	4	Pf01166, Pf04977, Pf06005, Pf06156, Pf15619	9819	ENSG00000196428.12	TSC22D2	3	2	1.174	1.354	1.481	1.267	1.154	0.792	0.855	1.069	0.23	0.44	0.57	0.34	0.21	-0.34	-0.23	0.1	95.6	112.2	129.5	141.6	121.1	256.8	301.4	347.8	380.4	325.4
Q9BQE4	Selenoprotein S OS=Homo sapiens OX=9606 GN=SELENOS PE=1 SV=3	0	14.138	15	2	5	2	2	189	21.2	9.7	5.44	2	Pf06936	55829	ENSG00000131871.14	VIMP; SELENOS	15	0	1.15	1.328	1.34	1.455	1.154	0.859	1.086	0.912	0.2	0.41	0.42	0.54	0.21	-0.22	0.12	-0.13	95.7	110	127	128.2	139.2	167	192.1	221.7	223.7	243
P18440	Arylamine N-acetyltransferase 1 OS=Homo sapiens OX=9606 GN=NAT1 PE=1 SV=2	0	25.085	31	8	9	8	8	290	33.9	6.54	19.41	8	Pf00797	9	ENSG00000171428.13	NAT1	8	0	1.061	1.225	1.095	1.259	1.154	0.969	1.149	0.973	0.09	0.29	0.13	0.33	0.21	-0.05	0.2	-0.04	106.4	112.9	130.3	116.5	133.9	801	850.2	980.9	877.2	1008.3
P31947	14-3-3 protein sigma OS=Homo sapiens OX=9606 GN=SFN PE=1 SV=1	0	72.012	47	15	63	12	12	248	27.8	4.74	137.71	15	Pf00244	2810	ENSG00000175793.11	SFN	1	1	0.981	1.132	1.041	0.973	1.154	0.942	0.935	1.164	-0.03	0.18	0.06	-0.04	0.21	-0.09	-0.1	0.22	117	114.8	132.5	121.8	113.9	6410	6287.3	7257.6	6672.8	6236.7
P13284	Gamma-interferon-inducible lysosomal thiol reductase OS=Homo sapiens OX=9606 GN=IFI30 PE=1 SV=3	0	19.422	12	2	9	2	2	250	27.9	4.88	22.18	2	Pf03227	10437	ENSG00000216490.3	IFI30	19	0	0.883	1.019	0.935	0.79	1.154	0.945	0.846	1.289	-0.18	0.03	-0.1	-0.34	0.21	-0.08	-0.24	0.37	129.7	114.5	132.2	121.2	102.5	637.2	562.5	649.3	595.5	503.6
Q9BTY2	Plasma alpha-L-fucosidase OS=Homo sapiens OX=9606 GN=FUCA2 PE=1 SV=2	0	10.85	9	4	5	4	4	467	54	6.25	8.58	4	Pf01120	2519	ENSG00000001036.13	FUCA2	6	0	0.832	0.961	0.776	0.649	1.154	1.072	0.836	1.481	-0.26	-0.06	-0.37	-0.62	0.21	0.1	-0.26	0.57	142.2	118.4	136.7	110.4	92.3	227.2	189.1	218.3	176.4	147.4
Q9P206	Uncharacterized protein KIAA1522 OS=Homo sapiens OX=9606 GN=KIAA1522 PE=1 SV=2	0	37.159	14	9	12	9	9	1035	107	9.73	26.86	9		57648	ENSG00000162522.10	KIAA1522	1	0	1.001	1.154	0.95	1.08	1.153	1.053	1.137	1.068	0	0.21	-0.07	0.11	0.21	0.07	0.18	0.1	115.7	115.8	133.5	110	125	581	581.4	670.6	552.2	627.7
Q13617	Cullin-2 OS=Homo sapiens OX=9606 GN=CUL2 PE=1 SV=2	0	37.916	13	11	13	11	11	745	86.9	6.92	28.98	11	Pf00888, Pf10557	8453	ENSG00000108094.14	CUL2	10	0	0.896	1.033	0.945	1.204	1.153	0.948	1.274	0.858	-0.16	0.05	-0.08	0.27	0.21	-0.08	0.35	-0.22	118.1	105.8	122.1	111.7	142.3	738.3	661.5	762.7	698	889.1
P01042	Kininogen-1 OS=Homo sapiens OX=9606 GN=KNG1 PE=1 SV=2	0	63.591	23	13	31	13	13	644	71.9	6.81	48.16	13	Pf00031	3827	ENSG00000113889.11	KNG1	3	0	0.83	0.957	0.716	0.744	1.153	1.159	1.04	1.286	-0.27	-0.06	-0.48	-0.43	0.21	0.21	0.06	0.36	141.3	117.3	135.2	101.1	105.1	3125.5	2593.9	2990.9	2237.4	2325.8
O95154	Aflatoxin B1 aldehyde reductase member 3 OS=Homo sapiens OX=9606 GN=AKR7A3 PE=1 SV=2	0	33.442	30	8	14	4	7	331	37.2	7.15	28.71	8	Pf00248	22977	ENSG00000162482.4	AKR7A3	1	0	0.788	0.908	0.944	0.732	1.153	0.835	0.775	1.242	-0.34	-0.14	-0.08	-0.45	0.21	-0.26	-0.37	0.31	137.2	108.2	124.7	129.5	100.4	677.9	534.2	615.9	639.6	496
P05546	Heparin cofactor 2 OS=Homo sapiens OX=9606 GN=SERPIND1 PE=1 SV=3	0	19.402	14	7	9	7	7	499	57	6.9	16.2	7	Pf00079	3053	ENSG00000099937.10	SERPIND1	22	0	0.785	0.906	0.749	0.784	1.153	1.049	1.047	1.156	-0.35	-0.14	-0.42	-0.35	0.21	0.07	0.07	0.21	142.1	111.6	128.7	106.3	111.3	836.8	657.3	758	626.4	655.7
Q93052	Lipoma-preferred partner OS=Homo sapiens OX=9606 GN=LPP PE=1 SV=1	0	156.416	51	26	86	26	26	612	65.7	7.37	138.96	26	Pf00412, Pf02318, Pf03154	4026	ENSG00000145012.13	LPP	3	0	0.764	0.88	0.801	0.662	1.153	0.953	0.827	1.329	-0.39	-0.18	-0.32	-0.59	0.2	-0.07	-0.27	0.41	146.1	111.6	128.6	117	96.8	6641.5	5071.5	5845.6	5320.8	4398.9
P32004	Neural cell adhesion molecule L1 OS=Homo sapiens OX=9606 GN=L1CAM PE=1 SV=2	0	26.483	8	9	10	9	9	1257	139.9	6.24	18.53	9	Pf00041, Pf00047, Pf07679, Pf07686, Pf13882, Pf13895, Pf13927	3897	ENSG00000198910.12	L1CAM	X	0	0.276	0.318	0.342	0.539	1.153	0.806	1.575	0.59	-1.86	-1.65	-1.55	-0.89	0.21	-0.31	0.65	-0.76	242.4	66.9	77.1	83	130.7	1435.4	395.8	456.4	491.4	773.7
P04920	Anion exchange protein 2 OS=Homo sapiens OX=9606 GN=SLC4A2 PE=1 SV=4	0.001	6.64	3	3	4	3	3	1241	136.9	6.29	0	3	Pf00955, Pf07565	6522	ENSG00000164889.13	SLC4A2	7	0	1.579	1.82	1.646	1.675	1.152	0.96	1.018	1.086	0.66	0.86	0.72	0.74	0.2	-0.06	0.03	0.12	77.7	122.7	141.4	127.9	130.2	126.8	200.3	230.7	208.7	212.4
O43175	D-3-phosphoglycerate dehydrogenase OS=Homo sapiens OX=9606 GN=PHGDH PE=1 SV=4	0	45.711	28	11	17	11	11	533	56.6	6.71	37.19	11	Pf00389, Pf02826	26227	ENSG00000092621.11	PHGDH	1	0	1.119	1.289	1.012	1.366	1.152	1.105	1.35	0.944	0.16	0.37	0.02	0.45	0.2	0.14	0.43	-0.08	103.7	116	133.7	105	141.7	1254.4	1403.5	1617.3	1269.8	1713.9
Q9NWS8	Required for meiotic nuclear division protein 1 homolog OS=Homo sapiens OX=9606 GN=RMND1 PE=1 SV=2	0	14.385	10	4	5	4	4	449	51.6	8.69	7.28	4	Pf02582	55005	ENSG00000155906.16	RMND1	6	0	1.081	1.245	1.349	1.469	1.152	0.801	1.089	0.848	0.11	0.32	0.43	0.55	0.2	-0.32	0.12	-0.24	97.7	105.6	121.6	131.8	143.4	159.4	172.3	198.4	215.1	234.1
P19474	E3 ubiquitin-protein ligase TRIM21 OS=Homo sapiens OX=9606 GN=TRIM21 PE=1 SV=1	0	32.869	25	11	13	11	11	475	54.1	6.38	26.2	11	Pf00097, Pf00622, Pf00643, Pf11789, Pf12128, Pf12678, Pf13445, Pf13639, Pf13765, Pf13920, Pf13923, Pf14570, Pf14634, Pf14835, Pf15227	6737	ENSG00000132109.9	TRIM21	11	0	1.011	1.165	1.106	1.094	1.152	0.914	0.989	1.065	0.02	0.22	0.15	0.13	0.2	-0.13	-0.02	0.09	111.6	112.9	130	123.5	122.1	1160	1173.2	1351.3	1283.3	1268.8
P35250	Replication factor C subunit 2 OS=Homo sapiens OX=9606 GN=RFC2 PE=1 SV=3	0	12.798	22	6	6	6	6	354	39.1	6.44	6.86	6	Pf00004, Pf01078, Pf01443, Pf03215, Pf05496, Pf08542, Pf13086, Pf13173, Pf13177, Pf13191, Pf13207, Pf13238, Pf13245, Pf13401	5982	ENSG00000049541.10	RFC2	7	0	1.004	1.157	1.025	1.158	1.152	0.98	1.13	0.999	0.01	0.21	0.04	0.21	0.2	-0.03	0.18	0	112.3	112.8	129.8	115.1	130	382.1	383.8	441.9	391.8	442.5
A6NHR9	Structural maintenance of chromosomes flexible hinge domain-containing protein 1 OS=Homo sapiens OX=9606 GN=SMCHD1 PE=1 SV=2	0	75.471	13	23	28	23	23	2005	226.2	7.3	52.26	23	Pf06470, Pf13589	23347	ENSG00000101596.14	SMCHD1	18	0	0.956	1.102	0.94	1.053	1.152	1.017	1.12	1.046	-0.07	0.14	-0.09	0.08	0.2	0.02	0.16	0.06	39.5	37.8	43.5	37.1	41.6	1417.6	1355	1561.7	1332.9	1493.3
Q9Y3Q8	TSC22 domain family protein 4 OS=Homo sapiens OX=9606 GN=TSC22D4 PE=1 SV=2	0	12.622	14	4	4	3	3	395	41	7.21	2.25	4	Pf01166, Pf04977, Pf06005, Pf06156	81628	ENSG00000166925.8	TSC22D4	7	0	1.168	1.345	1.198	1.445	1.151	0.975	1.206	0.931	0.22	0.43	0.26	0.53	0.2	-0.04	0.27	-0.1	97.5	113.9	131.1	116.8	140.8	85.5	99.9	115	102.5	123.6
P06865	Beta-hexosaminidase subunit alpha OS=Homo sapiens OX=9606 GN=HEXA PE=1 SV=2	0	34.784	16	9	14	8	8	529	60.7	5.16	31.36	9	Pf00728, Pf14845	3073	ENSG00000213614.9	HEXA	15	0	0.731	0.842	1.137	0.681	1.151	0.643	0.599	1.237	-0.45	-0.25	0.19	-0.56	0.2	-0.64	-0.74	0.31	136.7	99.9	115	155.4	93	1164.5	851.5	980	1324	792.5
P07602	Prosaposin OS=Homo sapiens OX=9606 GN=PSAP PE=1 SV=2	0	90.403	38	21	64	21	21	524	58.1	5.17	105.1	21	Pf02199, Pf03489, Pf05184	5660	ENSG00000197746.13	PSAP	10	0	0.703	0.809	1.065	0.746	1.151	0.66	0.7	1.085	-0.51	-0.31	0.09	-0.42	0.2	-0.6	-0.51	0.12	138.8	97.6	112.3	147.8	103.5	7958	5595.9	6439.8	8474.6	5933
O15230	Laminin subunit alpha-5 OS=Homo sapiens OX=9606 GN=LAMA5 PE=1 SV=8	0	149.908	14	39	58	39	39	3695	399.5	7.02	110.02	39	Pf00052, Pf00053, Pf00054, Pf00055, Pf00529, Pf01576, Pf02210, Pf06008, Pf06009, Pf12795, Pf13514, Pf13747	3911	ENSG00000130702.15	LAMA5	20	0	0.683	0.786	0.829	0.925	1.151	0.824	1.116	0.85	-0.55	-0.35	-0.27	-0.11	0.2	-0.28	0.16	-0.23	142.1	97.1	111.7	117.7	131.4	4582.2	3130.3	3602.8	3797.8	4239.7
P25098	Beta-adrenergic receptor kinase 1 OS=Homo sapiens OX=9606 GN=GRK2 PE=1 SV=2	0	10.837	5	4	7	4	4	689	79.5	7.28	11.51	4	Pf00069, Pf00169, Pf00615, Pf07714	156	ENSG00000173020.10	ADRBK1; GRK2	11	0	1.234	1.419	1.441	1.408	1.15	0.856	0.977	1.008	0.3	0.51	0.53	0.49	0.2	-0.22	-0.03	0.01	92.3	113.8	131	133	129.9	217.3	268.1	308.4	313.2	305.9
Q96T88	E3 ubiquitin-protein ligase UHRF1 OS=Homo sapiens OX=9606 GN=UHRF1 PE=1 SV=1	0.001	6.957	4	3	5	3	3	793	89.8	7.56	4.43	3	Pf00097, Pf00240, Pf00628, Pf02182, Pf11976, Pf12148, Pf13639, Pf13923, Pf14634	29128	ENSG00000276043.4	UHRF1	19	0	1.521	1.749	1.026	1.66	1.149	1.483	1.618	1.053	0.61	0.81	0.04	0.73	0.2	0.57	0.69	0.07	86.2	131.2	150.8	88.5	143.2	31.6	48.1	55.3	32.4	52.5
O15460	Prolyl 4-hydroxylase subunit alpha-2 OS=Homo sapiens OX=9606 GN=P4HA2 PE=1 SV=1	0	20.301	18	7	8	7	7	535	60.9	5.71	13.85	7	Pf03171, Pf08336, Pf13640	8974	ENSG00000072682.18	P4HA2	5	0	1.374	1.579	1.19	1.423	1.149	1.155	1.196	1.109	0.46	0.66	0.25	0.51	0.2	0.21	0.26	0.15	91.4	125.6	144.2	108.7	130.1	328.5	451.4	518.6	390.9	467.6
Q9C004	Protein sprouty homolog 4 OS=Homo sapiens OX=9606 GN=SPRY4 PE=1 SV=2	0.001	6.273	14	3	3	3	3	299	32.5	7.88	0	3	Pf05210	81848	ENSG00000187678.8	SPRY4	5	0	0.919	1.057	1.132	1.416	1.149	0.812	1.251	0.746	-0.12	0.08	0.18	0.5	0.2	-0.3	0.32	-0.42	108.6	99.9	114.8	123	153.8	55.7	51.2	58.9	63	78.8
Q14203	Dynactin subunit 1 OS=Homo sapiens OX=9606 GN=DCTN1 PE=1 SV=3	0	113.098	27	28	40	28	28	1278	141.6	5.81	76.78	28	Pf00261, Pf01302, Pf04111, Pf05622, Pf05667, Pf06160, Pf08317, Pf12128, Pf12329, Pf12455, Pf13166, Pf13514, Pf15035	1639	ENSG00000204843.12	DCTN1	2	0	0.841	0.967	0.936	0.875	1.149	0.899	0.935	1.105	-0.25	-0.05	-0.1	-0.19	0.2	-0.15	-0.1	0.14	129.9	109.3	125.6	121.5	113.7	2917.4	2454.2	2819.7	2729.4	2552.4
Q96RU3	Formin-binding protein 1 OS=Homo sapiens OX=9606 GN=FNBP1 PE=1 SV=2	0	24.633	13	7	9	7	7	617	71.3	5.72	17.41	7	Pf00018, Pf00611, Pf07653, Pf08239, Pf13654, Pf14604	23048	ENSG00000187239.16	FNBP1	9	0	0.699	0.802	0.977	0.855	1.149	0.715	0.874	0.939	-0.52	-0.32	-0.03	-0.23	0.2	-0.48	-0.19	-0.09	138.5	96.7	111.1	135.3	118.3	427.2	298.5	342.8	417.6	365.1
P40879	Chloride anion exchanger OS=Homo sapiens OX=9606 GN=SLC26A3 PE=1 SV=1	0	24.804	11	9	11	9	9	764	84.5	8.69	16.16	9	Pf00916, Pf01740, Pf13792	1811	ENSG00000091138.12	SLC26A3	7	0	0.206	0.237	0.545	0.231	1.149	0.379	0.425	1.025	-2.28	-2.08	-0.88	-2.11	0.2	-1.4	-1.24	0.04	270.4	55.8	64.1	147.2	62.5	1939.2	400.2	459.7	1056	448.6
Q96AY3	Peptidyl-prolyl cis-trans isomerase FKBP10 OS=Homo sapiens OX=9606 GN=FKBP10 PE=1 SV=1	0	48.009	27	14	21	13	14	582	64.2	5.62	31.84	14	Pf00254	60681	ENSG00000141756.18	FKBP10	17	0	1.963	2.253	2.216	2.874	1.148	0.886	1.297	0.784	0.97	1.17	1.15	1.52	0.2	-0.17	0.37	-0.35	58.2	114.3	131.2	129	167.3	900.3	1767.4	2028.2	1994.9	2587.1
P68402	Platelet-activating factor acetylhydrolase IB subunit beta OS=Homo sapiens OX=9606 GN=PAFAH1B2 PE=1 SV=1	0	12.432	20	4	8	4	4	229	25.6	5.92	11.04	4	Pf00657, Pf13472	5049	ENSG00000168092.13	PAFAH1B2	11	0	1.085	1.246	1.288	0.956	1.148	0.842	0.742	1.303	0.12	0.32	0.36	-0.07	0.2	-0.25	-0.43	0.38	107.7	116.8	134.1	138.6	102.9	653.9	709.2	814.4	841.9	625
Q07955	Serine/arginine-rich splicing factor 1 OS=Homo sapiens OX=9606 GN=SRSF1 PE=1 SV=2	0	90.692	48	18	69	17	17	248	27.7	10.36	145.75	18	Pf00076, Pf13893, Pf14259	6426	ENSG00000136450.12	SRSF1	17	1	1.552	1.781	1.377	1.575	1.147	1.127	1.144	1.13	0.63	0.83	0.46	0.66	0.2	0.17	0.19	0.18	82.4	127.8	146.7	113.4	129.7	3130.2	4858.7	5573.8	4310.8	4930.4
P18858	DNA ligase 1 OS=Homo sapiens OX=9606 GN=LIG1 PE=1 SV=1	0	10.492	4	3	3	3	3	919	101.7	5.62	5.58	3	Pf01068, Pf04675, Pf04679	3978	ENSG00000105486.13	LIG1	19	0	1.47	1.686	1.131	1.564	1.147	1.299	1.382	1.078	0.56	0.75	0.18	0.65	0.2	0.38	0.47	0.11	87.6	128.7	147.6	99.1	137	135.1	198.6	227.7	152.9	211.3
P14550	Alcohol dehydrogenase [NADP(+)] OS=Homo sapiens OX=9606 GN=AKR1A1 PE=1 SV=3	0	95.967	57	17	53	15	16	325	36.6	6.79	89.54	17	Pf00248	10327	ENSG00000117448.13	AKR1A1	1	1	0.897	1.028	1.133	0.868	1.147	0.792	0.766	1.185	-0.16	0.04	0.18	-0.2	0.2	-0.34	-0.38	0.24	121.8	109.2	125.2	138	105.7	4811.2	4313.9	4945.9	5449.8	4174.9
Q92629	Delta-sarcoglycan OS=Homo sapiens OX=9606 GN=SGCD PE=1 SV=2	0	21.161	21	5	6	5	5	289	32.1	9.11	16.38	5	Pf04790	6444	ENSG00000170624.13	SGCD	5	0	0.671	0.77	1.005	0.705	1.147	0.668	0.702	1.092	-0.57	-0.38	0.01	-0.5	0.2	-0.58	-0.51	0.13	144.5	97	111.3	145.2	101.9	720.2	483.6	554.7	723.6	507.8
Q53H82	Endoribonuclease LACTB2 OS=Homo sapiens OX=9606 GN=LACTB2 PE=1 SV=2	0	32.395	39	8	14	8	8	288	32.8	6.8	25.01	8	Pf00753	51110	ENSG00000147592.8	LACTB2	8	0	1.311	1.502	1.455	1.491	1.146	0.901	1.024	1.007	0.39	0.59	0.54	0.58	0.2	-0.15	0.03	0.01	88.8	116.4	133.3	129.2	132.3	578.8	758.8	869.4	842.4	863
Q9UJX3	Anaphase-promoting complex subunit 7 OS=Homo sapiens OX=9606 GN=ANAPC7 PE=1 SV=4	0	19.18	12	6	7	6	6	599	66.8	5.64	11.72	6	Pf00515, Pf07719, Pf09674, Pf13414, Pf13432	51434	ENSG00000196510.12	ANAPC7	12	0	1.183	1.356	1.294	1.619	1.146	0.914	1.251	0.837	0.24	0.44	0.37	0.7	0.2	-0.13	0.32	-0.26	93	110	126.1	120.3	150.6	114.2	135.1	154.8	147.8	184.9
O60925	Prefoldin subunit 1 OS=Homo sapiens OX=9606 GN=PFDN1 PE=1 SV=2	0	14.663	30	4	7	4	4	122	14.2	6.81	15.16	4	Pf01920	5201	ENSG00000113068.9	PFDN1	5	0	1.175	1.347	1.132	1.089	1.146	1.039	0.962	1.237	0.23	0.43	0.18	0.12	0.2	0.05	-0.06	0.31	104.5	122.8	140.8	118.2	113.8	766.2	900.5	1032.3	867.1	834.3
O75083	WD repeat-containing protein 1 OS=Homo sapiens OX=9606 GN=WDR1 PE=1 SV=4	0	137.065	40	25	79	25	25	606	66.2	6.65	187.3	25	Pf00400, Pf04762, Pf08662, Pf14783	9948	ENSG00000071127.16	WDR1	4	0	0.93	1.067	1.056	0.747	1.146	0.881	0.708	1.428	-0.1	0.09	0.08	-0.42	0.2	-0.18	-0.5	0.51	114.2	106.3	121.8	120.6	85.3	9565.3	8898.9	10202.2	10099.1	7146.5
P31150	Rab GDP dissociation inhibitor alpha OS=Homo sapiens OX=9606 GN=GDI1 PE=1 SV=2	0	70.317	39	15	36	7	7	447	50.6	5.14	40.67	15	Pf00996	2664	ENSG00000203879.11	GDI1	X	0	0.905	1.037	1.084	0.934	1.146	0.835	0.862	1.109	-0.14	0.05	0.12	-0.1	0.2	-0.26	-0.21	0.15	121	109.4	125.4	131.1	113	399.2	361.1	413.8	432.6	373
P60891	Ribose-phosphate pyrophosphokinase 1 OS=Homo sapiens OX=9606 GN=PRPS1 PE=1 SV=2	0	42.768	35	10	18	2	3	318	34.8	6.98	39.77	10	Pf00156, Pf13793, Pf14572	5631	ENSG00000147224.10	PRPS1	X	0	0.887	1.016	0.953	0.953	1.146	0.931	1	1.067	-0.17	0.02	-0.07	-0.07	0.2	-0.1	0	0.09	124.8	110.7	126.8	118.9	118.9	105.9	93.9	107.6	100.9	100.9
O94913	Pre-mRNA cleavage complex 2 protein Pcf11 OS=Homo sapiens OX=9606 GN=PCF11 PE=1 SV=3	0	12.629	3	5	5	5	5	1555	172.9	8.48	4.93	5	Pf04818, Pf12782	51585	ENSG00000165494.11	PCF11	11	0	1.211	1.387	1.24	1.459	1.145	0.977	1.176	0.951	0.28	0.47	0.31	0.54	0.19	-0.03	0.23	-0.07	95.3	115.4	132.1	118.2	139	217	262.9	300.9	269.1	316.5
Q9H6H4	Receptor expression-enhancing protein 4 OS=Homo sapiens OX=9606 GN=REEP4 PE=1 SV=1	0	9.76	8	2	4	2	2	257	29.4	9.73	2.74	2	Pf03134	80346	ENSG00000168476.11	REEP4	8	0	1.197	1.371	1.305	1.413	1.145	0.917	1.082	0.97	0.26	0.46	0.38	0.5	0.2	-0.12	0.11	-0.04	95.4	114.3	130.8	124.6	134.9	224.3	268.6	307.5	292.8	317
P00558	Phosphoglycerate kinase 1 OS=Homo sapiens OX=9606 GN=PGK1 PE=1 SV=3	0	213.439	71	27	168	22	22	417	44.6	8.1	356	27	Pf00162	5230	ENSG00000102144.13	PGK1	X	5	1.18	1.352	1.239	0.979	1.145	0.953	0.79	1.381	0.24	0.44	0.31	-0.03	0.2	-0.07	-0.34	0.47	104.3	123.2	141.1	129.3	102.1	13542.9	15985.3	18309.6	16778.3	13257
Q9H832	Ubiquitin-conjugating enzyme E2 Z OS=Homo sapiens OX=9606 GN=UBE2Z PE=1 SV=2	0	11.864	6	2	3	2	2	354	38.2	5.62	9.28	2	Pf00179, Pf05743	65264	ENSG00000159202.17	UBE2Z	17	0	1.019	1.167	1.15	1.021	1.145	0.886	0.888	1.142	0.03	0.22	0.2	0.03	0.19	-0.17	-0.17	0.19	112	114.1	130.7	128.8	114.4	136.7	139.3	159.5	157.2	139.6
Q0ZGT2	Nexilin OS=Homo sapiens OX=9606 GN=NEXN PE=1 SV=1	0	43.367	20	14	19	14	14	675	80.6	5.33	43.38	14	Pf00047, Pf07679, Pf13895	91624	ENSG00000162614.18	NEXN	1	0	0.853	0.976	0.991	0.75	1.145	0.861	0.757	1.302	-0.23	-0.03	-0.01	-0.42	0.19	-0.22	-0.4	0.38	131.3	112	128.2	130.1	98.5	2470.1	2107.1	2411.7	2447	1852.3
P11310	Medium-chain specific acyl-CoA dehydrogenase, mitochondrial OS=Homo sapiens OX=9606 GN=ACADM PE=1 SV=1	0	46.106	31	12	21	12	12	421	46.6	8.37	35.88	12	Pf00441, Pf02770, Pf02771, Pf08028, Pf11794	34	ENSG00000117054.13	ACADM	1	0	0.664	0.76	1.024	0.813	1.145	0.648	0.794	0.934	-0.59	-0.4	0.03	-0.3	0.19	-0.62	-0.33	-0.1	140.8	93.5	107	144.2	114.5	1925.4	1278.4	1463.3	1971.3	1566.1
Q13510	Acid ceramidase OS=Homo sapiens OX=9606 GN=ASAH1 PE=1 SV=5	0	53.039	24	12	27	12	12	395	44.6	7.62	47.38	12	Pf02275, Pf15508	427	ENSG00000104763.18	ASAH1	8	0	0.631	0.723	0.875	0.697	1.145	0.721	0.796	1.037	-0.66	-0.47	-0.19	-0.52	0.2	-0.47	-0.33	0.05	152.8	96.5	110.5	133.7	106.5	3757.1	2371.6	2716	3287.6	2617.9
Q9H3U1	Protein unc-45 homolog A OS=Homo sapiens OX=9606 GN=UNC45A PE=1 SV=1	0	65.504	25	22	28	22	22	944	103	6.07	40.35	22	Pf00515, Pf07719, Pf11701, Pf12895, Pf13181, Pf13414, Pf13424, Pf13432, Pf14559	55898	ENSG00000140553.17	UNC45A	15	0	1.094	1.252	1.142	1.213	1.144	0.958	1.062	1.032	0.13	0.32	0.19	0.28	0.19	-0.06	0.09	0.05	105.2	115.2	131.7	120.2	127.6	1798.8	1968.6	2251.3	2055.1	2181.7
Q14457	Beclin-1 OS=Homo sapiens OX=9606 GN=BECN1 PE=1 SV=2	0	8.944	9	4	4	4	4	450	51.9	4.89	4.61	4	Pf04111, Pf12777, Pf13851, Pf15285	8678	ENSG00000126581.12	BECN1	17	0	0.98	1.121	1.022	1.18	1.144	0.96	1.155	0.95	-0.03	0.17	0.03	0.24	0.19	-0.06	0.21	-0.07	113.1	110.9	126.9	115.6	133.5	216.5	212.3	242.8	221.2	255.5
P16401	Histone H1.5 OS=Homo sapiens OX=9606 GN=HIST1H1B PE=1 SV=3	0	66.34	37	15	58	11	11	226	22.6	10.92	157.42	15	Pf00538	3009	ENSG00000184357.4	HIST1H1B	6	0	0.912	1.043	1.421	0.855	1.144	0.642	0.602	1.22	-0.13	0.06	0.51	-0.23	0.19	-0.64	-0.73	0.29	114.7	104.6	119.7	163	98.1	6045.1	5513	6306.9	8588.3	5168.9
P19075	Tetraspanin-8 OS=Homo sapiens OX=9606 GN=TSPAN8 PE=1 SV=1	0	10.851	12	3	8	3	3	237	26	5.6	17.68	3	Pf00335	7103	ENSG00000127324.8	TSPAN8	12	0	0.9	1.03	0.848	0.799	1.144	1.062	0.943	1.288	-0.15	0.04	-0.24	-0.32	0.19	0.09	-0.08	0.37	131.1	118	135	111.1	104.8	1711.6	1540.8	1762.5	1451.1	1368.3
Q13472	DNA topoisomerase 3-alpha OS=Homo sapiens OX=9606 GN=TOP3A PE=1 SV=1	0.007	3.536	2	2	2	2	2	1001	112.3	8.34	0	2	Pf01131, Pf01396, Pf01751, Pf06839	7156	ENSG00000177302.14; ENSG00000284238.1	TOP3A	17; CHR_HSCHR17_3_CTG1	0	1.282	1.465	1.05	1.522	1.143	1.221	1.45	0.963	0.36	0.55	0.07	0.61	0.19	0.29	0.54	-0.05	94.9	121.8	139.1	99.7	144.5	37.2	47.7	54.5	39.1	56.6
O95613	Pericentrin OS=Homo sapiens OX=9606 GN=PCNT PE=1 SV=4	0	20.219	3	7	7	7	7	3336	377.8	5.55	9.48	7	Pf01576, Pf09726, Pf09731, Pf10495	5116	ENSG00000160299.16	PCNT	21	0	1.235	1.412	1.372	1.682	1.143	0.9	1.225	0.839	0.3	0.5	0.46	0.75	0.19	-0.15	0.29	-0.25	89.6	110.6	126.4	122.9	150.6	57.8	71.4	81.6	79.3	97.2
P49902	Cytosolic purine 5'-nucleotidase OS=Homo sapiens OX=9606 GN=NT5C2 PE=1 SV=1	0	9.839	6	4	5	4	4	561	64.9	6.14	4.06	4	Pf05761	22978	ENSG00000076685.18	NT5C2	10	0	1.135	1.298	1.213	1.389	1.143	0.936	1.145	0.934	0.18	0.38	0.28	0.47	0.19	-0.1	0.2	-0.1	99.4	112.9	129	120.6	138.1	369.5	419.6	479.4	448.2	513.1
Q99627	COP9 signalosome complex subunit 8 OS=Homo sapiens OX=9606 GN=COPS8 PE=1 SV=1	0	18.38	35	5	7	5	5	209	23.2	5.38	12.03	5	Pf10075	10920	ENSG00000198612.10	COPS8	2	0	1.098	1.255	1.171	1.21	1.143	0.938	1.033	1.037	0.14	0.33	0.23	0.28	0.19	-0.09	0.05	0.05	104.6	114.9	131.3	122.5	126.6	323.3	355.1	405.8	378.6	391.2
P36543	V-type proton ATPase subunit E 1 OS=Homo sapiens OX=9606 GN=ATP6V1E1 PE=1 SV=1	0	43.935	37	10	24	6	10	226	26.1	8	43.2	10	Pf01991	529	ENSG00000131100.12	ATP6V1E1	22	0	1.023	1.169	0.924	1.042	1.143	1.107	1.128	1.122	0.03	0.23	-0.11	0.06	0.19	0.15	0.17	0.17	116.3	119	136	107.5	121.2	2504	2561.2	2927.4	2313.2	2608.3
P21266	Glutathione S-transferase Mu 3 OS=Homo sapiens OX=9606 GN=GSTM3 PE=1 SV=3	0	21.454	32	7	10	5	5	225	26.5	5.54	15.89	7	Pf00043, Pf02798, Pf14497	2947	ENSG00000134202.10	GSTM3	1	2	0.646	0.739	0.621	0.603	1.143	1.041	0.971	1.226	-0.63	-0.44	-0.69	-0.73	0.19	0.06	-0.04	0.29	166.3	107.4	122.8	103.2	100.2	692.2	447.3	511.4	429.8	417.2
P61201	COP9 signalosome complex subunit 2 OS=Homo sapiens OX=9606 GN=COPS2 PE=1 SV=1	0	26.277	30	10	10	10	10	443	51.6	5.53	13.36	10	Pf01399, Pf10075	9318	ENSG00000166200.14	COPS2	15	0	1.058	1.208	1.096	1.18	1.142	0.966	1.077	1.024	0.08	0.27	0.13	0.24	0.19	-0.05	0.11	0.03	108.3	114.5	130.8	118.6	127.8	407.7	431.3	492.6	446.7	481.1
Q92608	Dedicator of cytokinesis protein 2 OS=Homo sapiens OX=9606 GN=DOCK2 PE=1 SV=2	0	56.129	11	17	20	17	17	1830	211.8	6.87	31.41	17	Pf00018, Pf06920, Pf07653, Pf14429, Pf14604	1794	ENSG00000134516.15	DOCK2	5	0	0.707	0.807	0.946	0.939	1.142	0.747	0.992	0.86	-0.5	-0.31	-0.08	-0.09	0.19	-0.42	-0.01	-0.22	136.4	96.4	110.1	129	128	1073.3	758.6	866.6	1015.4	1007.6
Q13636	Ras-related protein Rab-31 OS=Homo sapiens OX=9606 GN=RAB31 PE=1 SV=1	0	23.596	31	5	9	3	3	194	21.6	7.06	12.81	5	Pf00009, Pf00025, Pf00071, Pf04670, Pf08477	11031		RAB31	18	1	1.328	1.515	1.603	1.648	1.141	0.828	1.028	0.919	0.41	0.6	0.68	0.72	0.19	-0.27	0.04	-0.12	84.6	112.3	128.1	135.6	139.4	493.3	655	747.2	790.9	813.1
Q9H0F6	Sharpin OS=Homo sapiens OX=9606 GN=SHARPIN PE=1 SV=1	0	8.2	11	3	3	3	3	387	39.9	5.8	4.03	3		81858	ENSG00000179526.16	SHARPIN	8	0	1.292	1.474	1.188	1.844	1.141	1.087	1.552	0.799	0.37	0.56	0.25	0.88	0.19	0.12	0.63	-0.32	88.3	114	130.1	104.9	162.8	41.9	54.1	61.7	49.8	77.3
Q9NPH0	Lysophosphatidic acid phosphatase type 6 OS=Homo sapiens OX=9606 GN=ACP6 PE=1 SV=3	0	9.648	7	3	5	3	3	428	48.9	6.47	2.32	3	Pf00328	51205	ENSG00000162836.11	ACP6; LOC101060704	1	0	1.268	1.446	1.322	1.589	1.141	0.959	1.202	0.91	0.34	0.53	0.4	0.67	0.19	-0.06	0.27	-0.14	90.6	114.8	131	119.7	143.9	213.6	270.8	308.9	282.3	339.5
Q92979	Ribosomal RNA small subunit methyltransferase NEP1 OS=Homo sapiens OX=9606 GN=EMG1 PE=1 SV=4	0.001	5.784	10	2	2	2	2	244	26.7	9.17	4.49	2	Pf03587	10436	ENSG00000126749.14	EMG1	12	0	1.128	1.288	0.914	1.591	1.141	1.234	1.74	0.809	0.17	0.36	-0.13	0.67	0.19	0.3	0.8	-0.31	101.3	114.3	130.5	92.7	161.2	41	46.3	52.8	37.5	65.2
P27694	Replication protein A 70 kDa DNA-binding subunit OS=Homo sapiens OX=9606 GN=RPA1 PE=1 SV=2	0	44.142	27	14	20	14	14	616	68.1	7.21	24.97	14	Pf01336, Pf01485, Pf04057, Pf08646	6117	ENSG00000132383.11	RPA1	17	0	1.065	1.215	0.943	0.964	1.141	1.129	1.023	1.261	0.09	0.28	-0.08	-0.05	0.19	0.18	0.03	0.33	115.7	123.2	140.6	109.1	111.5	1716	1827.4	2085.5	1617.9	1654.3
P54652	Heat shock-related 70 kDa protein 2 OS=Homo sapiens OX=9606 GN=HSPA2 PE=1 SV=1	0	180.407	54	35	150	16	18	639	70	5.74	328.32	35	Pf00012, Pf06723	3306	ENSG00000126803.9	HSPA2	14	0	0.597	0.681	0.74	0.514	1.141	0.807	0.695	1.326	-0.74	-0.55	-0.43	-0.96	0.19	-0.31	-0.53	0.41	128.4	76.7	87.5	95	66	4994.8	2982	3403.8	3695	2566.3
Q96KB5	Lymphokine-activated killer T-cell-originated protein kinase OS=Homo sapiens OX=9606 GN=PBK PE=1 SV=3	0	12.967	18	5	5	5	5	322	36.1	5.12	6.89	5	Pf00069, Pf07714	55872	ENSG00000168078.9	PBK	8	0	1.416	1.614	0.972	1.913	1.14	1.456	1.968	0.844	0.5	0.69	-0.04	0.94	0.19	0.54	0.98	-0.25	86.8	122.8	140	84.3	166	245.9	348.1	396.9	239	470.5
Q02750	Dual specificity mitogen-activated protein kinase kinase 1 OS=Homo sapiens OX=9606 GN=MAP2K1 PE=1 SV=2	0	32.673	24	10	15	6	6	393	43.4	6.62	28.17	10	Pf00069, Pf07714	5604	ENSG00000169032.9	MAP2K1	15	0	1.138	1.297	1.202	1.237	1.14	0.947	1.029	1.049	0.19	0.38	0.27	0.31	0.19	-0.08	0.04	0.07	102.2	116.2	132.5	122.8	126.3	973.1	1107.4	1262.2	1169.4	1203.3
Q9UJ68	Mitochondrial peptide methionine sulfoxide reductase OS=Homo sapiens OX=9606 GN=MSRA PE=1 SV=1	0	12.936	16	3	5	3	3	235	26.1	8.09	6.83	3	Pf01625	4482	ENSG00000175806.14	MSRA	8	0	0.998	1.139	1.048	1.038	1.14	0.953	0.99	1.097	0	0.19	0.07	0.05	0.19	-0.07	-0.01	0.13	114.9	114.7	130.8	120.4	119.2	216	215.7	245.9	226.4	224.2
P62166	Neuronal calcium sensor 1 OS=Homo sapiens OX=9606 GN=NCS1 PE=1 SV=2	0	10.428	13	2	3	2	2	190	21.9	4.83	4.31	2	Pf00036, Pf13405, Pf13499, Pf13833	23413	ENSG00000107130.9	NCS1	9	0	0.975	1.111	1.01	1.156	1.14	0.965	1.145	0.961	-0.04	0.15	0.01	0.21	0.19	-0.05	0.19	-0.06	114.3	111.4	126.9	115.4	132.1	175.1	170.6	194.5	176.8	202.4
Q9BUR5	MICOS complex subunit MIC26 OS=Homo sapiens OX=9606 GN=APOO PE=1 SV=1	0	13.187	18	3	4	3	3	198	22.3	9.13	8.55	3	Pf09769	79135	ENSG00000184831.13	APOO	X	0	0.921	1.05	1.088	1.083	1.14	0.847	0.995	0.969	-0.12	0.07	0.12	0.11	0.19	-0.24	-0.01	-0.04	116.7	107.5	122.5	126.9	126.4	551.1	507.6	578.5	599.5	596.8
Q15306	Interferon regulatory factor 4 OS=Homo sapiens OX=9606 GN=IRF4 PE=1 SV=1	0	10.457	8	3	3	3	3	451	51.7	6.86	7.72	3	Pf00605, Pf10401	3662	ENSG00000137265.14	IRF4	6	0	0.378	0.431	0.611	0.44	1.14	0.619	0.72	0.981	-1.4	-1.21	-0.71	-1.19	0.19	-0.69	-0.47	-0.03	209.8	79.4	90.4	128.1	92.2	96.5	36.5	41.6	58.9	42.4
Q13797	Integrin alpha-9 OS=Homo sapiens OX=9606 GN=ITGA9 PE=1 SV=2	0.001	6.881	3	3	3	3	3	1035	114.4	6.14	4.55	3	Pf01839, Pf08441, Pf13517, Pf14312	3680	ENSG00000144668.11	ITGA9	3	0	0.875	0.997	0.965	0.905	1.139	0.907	0.938	1.101	-0.19	0	-0.05	-0.14	0.19	-0.14	-0.09	0.14	126.5	110.8	126.1	122.1	114.5	331.5	290.2	330.4	319.8	300
P06756	Integrin alpha-V OS=Homo sapiens OX=9606 GN=ITGAV PE=1 SV=2	0	78.833	24	25	35	25	25	1048	116	5.68	74.18	25	Pf01839, Pf08441, Pf13517	3685	ENSG00000138448.11	ITGAV	2	0	1.118	1.272	1.372	1.215	1.138	0.815	0.886	1.047	0.16	0.35	0.46	0.28	0.19	-0.3	-0.18	0.07	100.4	112.2	127.7	137.7	122	3195.2	3573	4064.4	4384.2	3883.3
Q9NQR4	Omega-amidase NIT2 OS=Homo sapiens OX=9606 GN=NIT2 PE=1 SV=1	0	34.644	53	10	17	10	10	276	30.6	7.21	19.37	10	Pf00795	56954	ENSG00000114021.11	NIT2	3	0	1.092	1.243	1.416	1.088	1.138	0.771	0.769	1.142	0.13	0.31	0.5	0.12	0.19	-0.37	-0.38	0.19	102.8	112.2	127.7	145.5	111.8	700.1	764.3	870	991	761.9
Q9HB19	Pleckstrin homology domain-containing family A member 2 OS=Homo sapiens OX=9606 GN=PLEKHA2 PE=1 SV=2	0	10.43	10	4	4	4	4	425	47.2	8.66	4.02	4	Pf00169, Pf15409, Pf15413	59339		PLEKHA2	8	0	0.95	1.08	1.269	1.32	1.138	0.748	1.04	0.818	-0.07	0.11	0.34	0.4	0.19	-0.42	0.06	-0.29	106.8	101.4	115.4	135.5	140.9	128.9	122.4	139.3	163.6	170.2
Q9GZS9	Carbohydrate sulfotransferase 5 OS=Homo sapiens OX=9606 GN=CHST5 PE=2 SV=3	0	8.981	9	3	4	1	3	411	46.1	10.04	4.22	3	Pf00685	23563	ENSG00000135702.14	CHST5	16	0	0.761	0.866	1.072	0.564	1.138	0.71	0.526	1.535	-0.39	-0.21	0.1	-0.83	0.19	-0.49	-0.93	0.62	140.8	107.1	121.9	150.8	79.4	398	303	344.7	426.5	224.5
Q9NY15	Stabilin-1 OS=Homo sapiens OX=9606 GN=STAB1 PE=1 SV=3	0	46.989	7	15	23	15	15	2570	275.3	6.49	26.32	15	Pf00193, Pf02469, Pf12947	23166	ENSG00000010327.10	STAB1	3	0	0.572	0.651	0.703	0.641	1.138	0.814	0.912	1.016	-0.81	-0.62	-0.51	-0.64	0.19	-0.3	-0.13	0.02	168.2	96.2	109.5	118.2	107.8	1394.1	797.4	907.7	979.9	893.7
Q9HB71	Calcyclin-binding protein OS=Homo sapiens OX=9606 GN=CACYBP PE=1 SV=2	0	43.149	52	12	23	12	12	228	26.2	8.25	22.85	12	Pf04969, Pf05002, Pf09032	27101	ENSG00000116161.17	CACYBP	1	0	1.282	1.458	1.295	1.44	1.137	0.99	1.112	1.012	0.36	0.54	0.37	0.53	0.18	-0.01	0.15	0.02	92.7	118.8	135.1	120	133.4	1273.1	1632.6	1855.7	1649	1833.3
P53985	Monocarboxylate transporter 1 OS=Homo sapiens OX=9606 GN=SLC16A1 PE=1 SV=3	0	18.846	6	3	6	3	3	500	53.9	8.66	18.67	3	Pf00083, Pf07690, Pf12832	6566	ENSG00000281917.2; ENSG00000155380.11	SLC16A1	1; CHR_HG2104_PATCH	0	0.708	0.806	0.704	0.929	1.137	1.006	1.32	0.867	-0.5	-0.31	-0.51	-0.11	0.19	0.01	0.4	-0.21	144.7	102.5	116.5	101.9	134.4	1362.8	965.5	1097.8	959.4	1266.4
P29536	Leiomodin-1 OS=Homo sapiens OX=9606 GN=LMOD1 PE=1 SV=3	0	42.979	18	12	19	12	12	600	67	9.33	42.48	12	Pf03250	25802	ENSG00000163431.12	LMOD1	1	0	0.359	0.408	0.488	0.279	1.137	0.737	0.572	1.464	-1.48	-1.29	-1.04	-1.84	0.18	-0.44	-0.81	0.55	236.7	85.1	96.7	115.4	66.1	4631.6	1664.4	1892	2258.8	1292.3
P50281	Matrix metalloproteinase-14 OS=Homo sapiens OX=9606 GN=MMP14 PE=1 SV=3	0	26.651	16	9	12	8	8	582	65.9	7.77	18.46	9	Pf00045, Pf00413, Pf01471, Pf11857	4323	ENSG00000157227.12	MMP14	14	0	1.497	1.701	1.663	1.818	1.136	0.9	1.093	0.936	0.58	0.77	0.73	0.86	0.18	-0.15	0.13	-0.1	78.1	117	132.9	130	142	337.1	504.7	573.3	560.7	612.7
O15397	Importin-8 OS=Homo sapiens OX=9606 GN=IPO8 PE=1 SV=2	0.001	7.67	4	3	4	3	3	1037	119.9	5.16	2.72	3	Pf03810, Pf08506	10526	ENSG00000133704.9	IPO8	12	0	1.413	1.605	1.366	1.7	1.136	1.035	1.244	0.944	0.5	0.68	0.45	0.77	0.18	0.05	0.32	-0.08	84.7	119.7	135.9	115.7	144	79.7	112.6	127.9	108.9	135.5
Q16774	Guanylate kinase OS=Homo sapiens OX=9606 GN=GUK1 PE=1 SV=2	0	7.96	15	3	3	3	3	197	21.7	6.55	4.16	3	Pf00005, Pf00625, Pf00910, Pf01926, Pf03193, Pf05729, Pf13173, Pf13191, Pf13207, Pf13401, Pf13521, Pf13555, Pf13671	2987	ENSG00000143774.16	GUK1	1	0	1.213	1.378	1.27	1.695	1.136	0.955	1.335	0.813	0.28	0.46	0.35	0.76	0.18	-0.07	0.42	-0.3	91.5	111	126.1	116.3	155.2	217.4	263.6	299.6	276.2	368.6
O43242	26S proteasome non-ATPase regulatory subunit 3 OS=Homo sapiens OX=9606 GN=PSMD3 PE=1 SV=2	0	84.318	37	19	37	19	19	534	60.9	8.44	65.87	19	Pf01399, Pf08375	5709	ENSG00000108344.14	PSMD3	17	0	1.122	1.276	1.02	1.152	1.136	1.101	1.13	1.108	0.17	0.35	0.03	0.2	0.18	0.14	0.18	0.15	107.7	120.9	137.4	109.8	124.1	2362.1	2651.3	3013.1	2408.2	2720.1
Q9HCS7	Pre-mRNA-splicing factor SYF1 OS=Homo sapiens OX=9606 GN=XAB2 PE=1 SV=2	0	24.49	9	7	8	7	7	855	99.9	6.23	16.15	7	Pf13424	56949	ENSG00000076924.11	XAB2	19	0	1.119	1.271	1.015	1.183	1.136	1.103	1.167	1.074	0.16	0.35	0.02	0.24	0.18	0.14	0.22	0.1	107.4	120.1	136.5	108.9	127.1	330.2	369.5	419.7	335	390.8
P16444	Dipeptidase 1 OS=Homo sapiens OX=9606 GN=DPEP1 PE=1 SV=3	0	33.916	27	10	15	10	10	411	45.6	6.15	29.43	10	Pf01244	1800	ENSG00000015413.9	DPEP1	16	0	1.71	1.94	2.312	3.623	1.135	0.74	1.567	0.536	0.77	0.96	1.21	1.86	0.18	-0.44	0.65	-0.9	56.7	96.9	110	131.1	205.4	896.3	1532.8	1739.2	2072.5	3247.4
Q9P2D3	HEAT repeat-containing protein 5B OS=Homo sapiens OX=9606 GN=HEATR5B PE=1 SV=2	0	20.525	5	7	7	7	7	2071	224.2	7.17	4.81	7		54497	ENSG00000008869.11	HEATR5B	2	0	1.41	1.601	1.481	1.692	1.135	0.952	1.143	0.946	0.5	0.68	0.57	0.76	0.18	-0.07	0.19	-0.08	83.5	117.7	133.7	123.7	141.3	99.7	140.5	159.6	147.7	168.7
Q9HCU0	Endosialin OS=Homo sapiens OX=9606 GN=CD248 PE=1 SV=1	0.002	4.814	2	2	2	2	2	757	80.8	5.35	3.79	2	Pf00059, Pf03154, Pf07645, Pf09770, Pf12662, Pf14670	57124	ENSG00000174807.3	CD248	11	0	1.357	1.54	1.402	1.678	1.135	0.968	1.197	0.918	0.44	0.62	0.49	0.75	0.18	-0.05	0.26	-0.12	86	116.7	132.4	120.5	144.3	130.3	176.8	200.7	182.6	218.6
P06127	T-cell surface glycoprotein CD5 OS=Homo sapiens OX=9606 GN=CD5 PE=1 SV=2	0.002	5.36	4	2	2	2	2	495	54.5	8.21	3.85	2	Pf00530	921	ENSG00000110448.10	CD5	11	0	0.934	1.06	1.147	1.096	1.135	0.814	0.956	0.967	-0.1	0.08	0.2	0.13	0.18	-0.3	-0.07	-0.05	114.6	107	121.4	131.4	125.6	154.1	143.9	163.3	176.7	168.9
Q00577	Transcriptional activator protein Pur-alpha OS=Homo sapiens OX=9606 GN=PURA PE=1 SV=2	0	25.836	25	8	13	7	7	322	34.9	6.44	24.41	8	Pf04845	5813	ENSG00000185129.5	PURA	5	1	0.748	0.849	0.832	0.721	1.135	0.899	0.867	1.177	-0.42	-0.24	-0.26	-0.47	0.18	-0.15	-0.21	0.24	144.5	108.1	122.7	120.3	104.3	1399.4	1047	1188.4	1164.7	1009.5
Q8TDD1	ATP-dependent RNA helicase DDX54 OS=Homo sapiens OX=9606 GN=DDX54 PE=1 SV=2	0	33.774	15	12	12	11	11	881	98.5	10.02	22.76	12	Pf00270, Pf00271, Pf08147	79039	ENSG00000123064.12	DDX54	12	1	1.401	1.588	1.298	1.948	1.134	1.08	1.501	0.815	0.49	0.67	0.38	0.96	0.18	0.11	0.59	-0.29	82.9	116.2	131.7	107.6	161.5	545.5	764.2	866.3	707.9	1062.4
Q9BTY7	Protein HGH1 homolog OS=Homo sapiens OX=9606 GN=HGH1 PE=1 SV=1	0	12.534	16	6	7	6	6	390	42.1	4.81	11.1	6	Pf04063, Pf04064	51236	ENSG00000235173.6	FAM203B; FAM203A; HGH1	8	0	1.367	1.55	1.482	2.232	1.134	0.922	1.506	0.694	0.45	0.63	0.57	1.16	0.18	-0.12	0.59	-0.53	78.6	107.4	121.9	116.5	175.5	357.1	488	553.5	529.2	797.2
P22102	Trifunctional purine biosynthetic protein adenosine-3 OS=Homo sapiens OX=9606 GN=GART PE=1 SV=1	0	101.134	30	25	43	25	25	1010	107.7	6.7	81.38	25	Pf00551, Pf00586, Pf01071, Pf02222, Pf02655, Pf02769, Pf02843, Pf02844, Pf03435, Pf07478, Pf08442, Pf08443, Pf13535, Pf15632	2618	ENSG00000159131.16	GART	21	0	1.259	1.428	1.191	1.469	1.134	1.057	1.233	0.972	0.33	0.51	0.25	0.55	0.18	0.08	0.3	-0.04	94.6	119	135	112.6	138.9	2662.7	3351.8	3801.1	3170.4	3910.7
Q15629	Translocating chain-associated membrane protein 1 OS=Homo sapiens OX=9606 GN=TRAM1 PE=1 SV=3	0	7.93	6	2	2	2	2	374	43	9.63	6.79	2	Pf03798, Pf08390	23471	ENSG00000067167.7	TRAM1	8	0	1.137	1.289	1.029	1.473	1.134	1.105	1.432	0.875	0.18	0.37	0.04	0.56	0.18	0.14	0.52	-0.19	101.2	115	130.5	104.1	149.1	311.2	353.7	401.2	320.2	458.4
Q9BXF6	Rab11 family-interacting protein 5 OS=Homo sapiens OX=9606 GN=RAB11FIP5 PE=1 SV=1	0.005	3.911	4	2	2	2	2	653	70.4	9.23	1.72	2	Pf00168, Pf09457	26056	ENSG00000135631.16	RAB11FIP5	2	0	1.136	1.288	1.087	1.268	1.134	1.046	1.167	1.016	0.18	0.37	0.12	0.34	0.18	0.06	0.22	0.02	103.8	118	133.7	112.8	131.7	124	140.9	159.8	134.8	157.3
Q9NUQ9	Protein FAM49B OS=Homo sapiens OX=9606 GN=FAM49B PE=1 SV=1	0	46.748	37	10	15	8	8	324	36.7	6.06	29.87	10	Pf07159	51571	ENSG00000153310.19	FAM49B	8	2	0.988	1.121	1.19	1.17	1.134	0.831	0.984	0.958	-0.02	0.16	0.25	0.23	0.18	-0.27	-0.02	-0.06	109.7	108.4	123	130.5	128.4	807	797.5	904.7	960	944.6
P02749	Beta-2-glycoprotein 1 OS=Homo sapiens OX=9606 GN=APOH PE=1 SV=3	0	70.717	48	13	34	13	13	345	38.3	7.97	55.13	13	Pf00084, Pf09014	350	ENSG00000091583.10	APOH	17	0	0.897	1.017	0.709	0.841	1.134	1.264	1.186	1.209	-0.16	0.02	-0.5	-0.25	0.18	0.34	0.25	0.27	134.4	120.5	136.7	95.3	113.1	3046	2731	3098	2160.1	2562.3
P05090	Apolipoprotein D OS=Homo sapiens OX=9606 GN=APOD PE=1 SV=1	0	25.022	24	5	13	5	5	189	21.3	5.15	18.33	5	Pf00061, Pf03973, Pf08212	347	ENSG00000189058.8	APOD	3	0	0.874	0.991	0.852	1.014	1.134	1.025	1.191	0.977	-0.2	-0.01	-0.23	0.02	0.18	0.04	0.25	-0.03	126.8	110.8	125.6	108.1	128.7	1198	1046.5	1186.8	1020.8	1215.4
P40121	Macrophage-capping protein OS=Homo sapiens OX=9606 GN=CAPG PE=1 SV=2	0	70.774	41	12	31	12	12	348	38.5	6.19	65.21	12	Pf00626	822	ENSG00000042493.15	CAPG	2	0	1.346	1.525	1.673	1.194	1.133	0.805	0.714	1.277	0.43	0.61	0.74	0.26	0.18	-0.31	-0.49	0.35	89.1	119.9	135.8	148.9	106.3	1388.4	1868.7	2117.6	2322.2	1657.6
Q9UJW0	Dynactin subunit 4 OS=Homo sapiens OX=9606 GN=DCTN4 PE=1 SV=1	0	37.379	39	11	16	11	11	460	52.3	7.34	11.14	11	Pf05502	51164	ENSG00000132912.12	DCTN4	5	0	0.861	0.976	0.95	0.961	1.133	0.906	1.011	1.016	-0.22	-0.03	-0.07	-0.06	0.18	-0.14	0.02	0.02	126.3	108.8	123.4	120.1	121.4	447.7	385.7	437.2	425.5	430.2
P82909	28S ribosomal protein S36, mitochondrial OS=Homo sapiens OX=9606 GN=MRPS36 PE=1 SV=2	0	29.066	70	6	12	6	6	103	11.5	9.99	26.42	6		92259	ENSG00000278461.4; ENSG00000134056.11	MRPS36	5; CHR_HSCHR5_2_CTG1_1	0	0.812	0.919	0.838	0.782	1.133	0.969	0.934	1.175	-0.3	-0.12	-0.26	-0.35	0.18	-0.05	-0.1	0.23	137.9	111.9	126.8	115.5	107.9	948	769.6	871.7	794.2	741.6
Q9BRQ8	Apoptosis-inducing factor 2 OS=Homo sapiens OX=9606 GN=AIFM2 PE=1 SV=1	0.001	5.751	8	3	3	3	3	373	40.5	9.11	2.76	3	Pf00070, Pf07992	84883	ENSG00000042286.14	AIFM2	10	0	0.796	0.902	0.865	1.002	1.133	0.92	1.158	0.9	-0.33	-0.15	-0.21	0	0.18	-0.12	0.21	-0.15	131.4	104.6	118.6	113.7	131.7	295.4	235.2	266.5	255.6	296
P15289	Arylsulfatase A OS=Homo sapiens OX=9606 GN=ARSA PE=1 SV=3	0	22.884	16	6	8	5	5	507	53.6	6.07	17.1	6	Pf00884, Pf01663, Pf14707	410		ARSA	22	1	0.688	0.779	0.975	0.685	1.133	0.706	0.703	1.138	-0.54	-0.36	-0.04	-0.55	0.18	-0.5	-0.51	0.19	145.4	100	113.3	141.7	99.6	637.5	438.6	496.9	621.3	436.7
O00291	Huntingtin-interacting protein 1 OS=Homo sapiens OX=9606 GN=HIP1 PE=1 SV=5	0	22.404	8	7	7	7	7	1037	116.1	5.3	14.09	7	Pf00038, Pf00529, Pf00769, Pf01417, Pf01576, Pf01608, Pf02463, Pf04111, Pf04156, Pf05557, Pf05622, Pf07227, Pf07321, Pf07651, Pf07888, Pf09726, Pf09730, Pf09731, Pf09787, Pf09789, Pf10174, Pf10186, Pf12072, Pf12128, Pf12795, Pf13514, Pf13851, Pf15112, Pf15619	3092	ENSG00000127946.16	HIP1	7	0	1.198	1.357	1.391	1.391	1.132	0.861	1	0.975	0.26	0.44	0.48	0.48	0.18	-0.22	0	-0.04	94.7	113.4	128.5	131.7	131.7	196.5	235.4	266.6	273.4	273.4
Q9HAV0	Guanine nucleotide-binding protein subunit beta-4 OS=Homo sapiens OX=9606 GN=GNB4 PE=1 SV=3	0	25.604	19	5	18	2	2	340	37.5	6	40.63	5	Pf00400	59345	ENSG00000114450.9	GNB4	3	0	0.687	0.777	0.836	0.75	1.132	0.821	0.897	1.037	-0.54	-0.36	-0.26	-0.42	0.18	-0.28	-0.16	0.05	148.2	101.7	115.1	123.9	111.1	239.6	164.5	186.2	200.3	179.6
Q9H1E5	Thioredoxin-related transmembrane protein 4 OS=Homo sapiens OX=9606 GN=TMX4 PE=1 SV=1	0.001	7.216	7	2	3	2	2	349	38.9	4.37	7.08	2	Pf00085	56255	ENSG00000125827.8	TMX4	20	0	1.191	1.347	1.27	1.399	1.131	0.938	1.102	0.963	0.25	0.43	0.34	0.48	0.18	-0.09	0.14	-0.05	96.7	115.1	130.2	122.7	135.2	204.5	243.6	275.6	259.7	286.1
P42356	Phosphatidylinositol 4-kinase alpha OS=Homo sapiens OX=9606 GN=PI4KA PE=1 SV=4	0	21.128	5	9	9	8	9	2102	236.7	7.06	10.42	9	Pf00454, Pf00613	5297	ENSG00000241973.10	PI4KA	22	0	1.09	1.233	1.244	1.229	1.131	0.876	0.988	1.003	0.12	0.3	0.32	0.3	0.18	-0.19	-0.02	0	103.5	112.9	127.6	128.8	127.2	347	378.4	427.8	431.8	426.5
P52565	Rho GDP-dissociation inhibitor 1 OS=Homo sapiens OX=9606 GN=ARHGDIA PE=1 SV=3	0	45.071	36	9	22	9	9	204	23.2	5.11	44.88	9	Pf02115	396	ENSG00000141522.11	ARHGDIA	17	0	1.071	1.212	1.271	0.803	1.131	0.842	0.632	1.508	0.1	0.28	0.35	-0.32	0.18	-0.25	-0.66	0.59	112	120	135.7	142.4	90	2352.2	2519.5	2849.9	2990.5	1889.7
P52799	Ephrin-B2 OS=Homo sapiens OX=9606 GN=EFNB2 PE=1 SV=1	0	10.006	14	4	4	4	4	333	36.9	8.85	7.51	4	Pf00812	1948	ENSG00000125266.6	EFNB2	13	0	0.875	0.99	0.941	0.977	1.131	0.93	1.038	1.013	-0.19	-0.01	-0.09	-0.03	0.18	-0.11	0.05	0.02	125.4	109.8	124.2	118.1	122.6	155.2	135.8	153.7	146.1	151.7
P30086	Phosphatidylethanolamine-binding protein 1 OS=Homo sapiens OX=9606 GN=PEBP1 PE=1 SV=3	0	49.587	68	10	35	10	10	187	21	7.53	60.1	10	Pf01161	5037	ENSG00000089220.4	PEBP1	12	0	0.845	0.955	1.057	0.684	1.131	0.799	0.648	1.395	-0.24	-0.07	0.08	-0.55	0.18	-0.32	-0.63	0.48	132.1	111.6	126.2	139.6	90.4	3194.2	2697.9	3050.1	3375	2186.1
Q13443	Disintegrin and metalloproteinase domain-containing protein 9 OS=Homo sapiens OX=9606 GN=ADAM9 PE=1 SV=1	0	33.917	15	11	11	11	11	819	90.5	7.52	15.08	11	Pf00200, Pf01421, Pf01562, Pf08516, Pf13574, Pf13582, Pf13583, Pf13688	8754	ENSG00000168615.11	ADAM9	8	0	1.413	1.597	1.285	1.672	1.13	1.099	1.3	0.955	0.5	0.68	0.36	0.74	0.18	0.14	0.38	-0.07	86.1	121.7	137.5	110.7	144	621	877.5	991.5	798.3	1038
Q9NS00	Glycoprotein-N-acetylgalactosamine 3-beta-galactosyltransferase 1 OS=Homo sapiens OX=9606 GN=C1GALT1 PE=1 SV=1	0	15.119	17	5	6	5	5	363	42.2	6.64	3.88	5	Pf01762, Pf02434	56913	ENSG00000106392.10	C1GALT1	7	0	1.336	1.51	1.247	1.656	1.13	1.071	1.328	0.912	0.42	0.59	0.32	0.73	0.18	0.1	0.41	-0.13	88.9	118.8	134.2	110.9	147.2	132	176.4	199.4	164.7	218.6
Q9H0J9	Poly [ADP-ribose] polymerase 12 OS=Homo sapiens OX=9606 GN=PARP12 PE=1 SV=1	0	19.114	13	7	8	7	7	701	79	8.51	7.31	7	Pf00644, Pf02825	64761	ENSG00000059378.12	PARP12	7	0	1.146	1.295	1.07	1.285	1.13	1.071	1.201	1.008	0.2	0.37	0.1	0.36	0.18	0.1	0.26	0.01	103.5	118.6	134.1	110.8	133	178	204	230.5	190.5	228.8
Q9BT78	COP9 signalosome complex subunit 4 OS=Homo sapiens OX=9606 GN=COPS4 PE=1 SV=1	0	40.8	37	11	15	11	11	406	46.2	5.83	27.73	11	Pf01399	51138	ENSG00000138663.8	COPS4	4	0	1.005	1.135	1.095	1.14	1.13	0.918	1.042	0.995	0.01	0.18	0.13	0.19	0.18	-0.12	0.06	-0.01	111.6	112.2	126.7	122.2	127.3	809.1	812.9	918.3	885.7	922.8
O75694	Nuclear pore complex protein Nup155 OS=Homo sapiens OX=9606 GN=NUP155 PE=1 SV=1	0	80.647	17	18	30	18	18	1391	155.1	6.16	49.09	18	Pf03177, Pf08801	9631	ENSG00000113569.15	NUP155	5	0	1.311	1.48	1.313	1.638	1.129	0.998	1.248	0.903	0.39	0.57	0.39	0.71	0.17	0	0.32	-0.15	89	116.6	131.7	116.9	145.8	1378.2	1806.4	2039.2	1809.7	2258.1
Q9P0V3	SH3 domain-binding protein 4 OS=Homo sapiens OX=9606 GN=SH3BP4 PE=1 SV=1	0.003	4.364	2	2	2	2	2	963	107.4	7.71	0	2	Pf00018, Pf07653, Pf14604	23677	ENSG00000130147.15	SH3BP4	2	0	1.291	1.459	1.21	1.951	1.129	1.067	1.612	0.748	0.37	0.54	0.28	0.96	0.18	0.09	0.69	-0.42	86.8	112.1	126.6	105.1	169.4	26.6	34.4	38.8	32.2	51.9
Q8N0X4	Citramalyl-CoA lyase, mitochondrial OS=Homo sapiens OX=9606 GN=CLYBL PE=1 SV=2	0	11.785	15	4	4	4	4	340	37.3	8.73	8.43	4	Pf03328, Pf15617	171425	ENSG00000125246.15	CLYBL	13	0	0.841	0.95	1.087	1.005	1.129	0.774	0.925	0.945	-0.25	-0.07	0.12	0.01	0.18	-0.37	-0.11	-0.08	122.9	103.4	116.7	133.5	123.5	37.5	31.5	35.6	40.7	37.7
Q8NHY0	Beta-1,4 N-acetylgalactosaminyltransferase 2 OS=Homo sapiens OX=9606 GN=B4GALNT2 PE=1 SV=2	0.002	5.378	5	3	3	3	3	566	63.2	8.56	0	3	Pf00535	124872	ENSG00000167080.8	B4GALNT2	17	0	0.471	0.532	0.476	0.587	1.129	0.99	1.232	0.907	-1.09	-0.91	-1.07	-0.77	0.18	-0.01	0.3	-0.14	195.7	92.2	104.1	93.2	114.8	105.1	49.5	55.9	50	61.6
Q92466	DNA damage-binding protein 2 OS=Homo sapiens OX=9606 GN=DDB2 PE=1 SV=1	0	7.966	8	3	3	3	3	427	47.8	9.47	2.57	3	Pf00400	1643	ENSG00000134574.11	DDB2	11	0	1.235	1.392	1.17	1.198	1.128	1.055	1.024	1.162	0.3	0.48	0.23	0.26	0.17	0.08	0.03	0.22	100.1	123.6	139.4	117.1	119.9	173.4	214.1	241.4	202.9	207.7
P09917	Arachidonate 5-lipoxygenase OS=Homo sapiens OX=9606 GN=ALOX5 PE=1 SV=2	0	32.719	17	9	11	9	9	674	77.9	5.77	22.36	9	Pf00305, Pf01477	240	ENSG00000012779.10; ENSG00000275565.4	ALOX5	10; CHR_HSCHR10_1_CTG2	0	0.946	1.066	0.956	0.986	1.128	0.99	1.032	1.081	-0.08	0.09	-0.07	-0.02	0.17	-0.02	0.05	0.11	121.1	114.5	129.1	115.7	119.5	734.6	694.6	783.2	701.9	724.7
P49419	Alpha-aminoadipic semialdehyde dehydrogenase OS=Homo sapiens OX=9606 GN=ALDH7A1 PE=1 SV=5	0	62.058	32	13	28	13	13	539	58.5	7.99	39.03	13	Pf00171	501	ENSG00000164904.17	ALDH7A1	5	0	0.828	0.934	1.016	0.731	1.128	0.816	0.72	1.277	-0.27	-0.1	0.02	-0.45	0.17	-0.29	-0.47	0.35	133.1	110.2	124.3	135.1	97.3	1566	1297.3	1462.9	1590.4	1145.4
Q9P0K7	Ankycorbin OS=Homo sapiens OX=9606 GN=RAI14 PE=1 SV=2	0	76.004	23	20	24	20	20	980	110	6.21	40.74	20	Pf00023, Pf03961, Pf04111, Pf12796, Pf13606, Pf13637, Pf13857	26064	ENSG00000039560.13	RAI14	5	0	1.555	1.753	1.366	1.256	1.127	1.138	0.919	1.396	0.64	0.81	0.45	0.33	0.17	0.19	-0.12	0.48	86.6	134.6	151.8	118.3	108.7	732.7	1139.4	1284.2	1000.8	920
P62312	U6 snRNA-associated Sm-like protein LSm6 OS=Homo sapiens OX=9606 GN=LSM6 PE=1 SV=1	0	12.133	36	3	5	3	3	80	9.1	9.58	12.65	3	Pf01423	11157	ENSG00000164167.10	LSM6	4	0	1.201	1.353	1.192	1.232	1.127	1.008	1.034	1.098	0.26	0.44	0.25	0.3	0.17	0.01	0.05	0.13	100.4	120.5	135.8	119.6	123.7	769.3	924	1040.9	916.8	948.1
Q9BZF9	Uveal autoantigen with coiled-coil domains and ankyrin repeats OS=Homo sapiens OX=9606 GN=UACA PE=1 SV=2	0	76.766	20	28	30	28	28	1416	162.4	7.03	46.12	28	Pf00023, Pf04111, Pf07888, Pf09726, Pf10174, Pf12128, Pf12796, Pf13606, Pf13637, Pf13857	55075	ENSG00000137831.14	UACA	15	0	1.128	1.272	1.067	1.085	1.127	1.058	1.017	1.172	0.17	0.35	0.09	0.12	0.17	0.08	0.02	0.23	108.1	122	137.4	115.3	117.3	2091.9	2360.6	2660.3	2231.2	2270.1
Q9H9A6	Leucine-rich repeat-containing protein 40 OS=Homo sapiens OX=9606 GN=LRRC40 PE=1 SV=1	0	14.426	9	6	6	6	6	602	68.2	6.43	9.14	6	Pf12799, Pf13855	55631	ENSG00000066557.5	LRRC40	1	0	0.922	1.04	0.998	1.031	1.127	0.924	1.033	1.008	-0.12	0.06	0	0.04	0.17	-0.11	0.05	0.01	120.2	110.9	125	120	123.9	444.7	410.1	462.3	443.7	458.4
Q13464	Rho-associated protein kinase 1 OS=Homo sapiens OX=9606 GN=ROCK1 PE=1 SV=1	0	79.236	17	24	31	19	19	1354	158.1	5.9	58.58	24	Pf00069, Pf00130, Pf00169, Pf00433, Pf01576, Pf02463, Pf03962, Pf04111, Pf04156, Pf05557, Pf05622, Pf06160, Pf07714, Pf07888, Pf08912, Pf09726, Pf09789, Pf10174, Pf12128, Pf12795, Pf14531, Pf14915, Pf15619	6093	ENSG00000067900.7	ROCK1	18	0	0.878	0.99	0.941	0.963	1.127	0.933	1.023	1.028	-0.19	-0.01	-0.09	-0.05	0.17	-0.1	0.03	0.04	125.7	110.4	124.5	118.3	121	1505.6	1322	1490.4	1416.9	1449.3
O95183	Vesicle-associated membrane protein 5 OS=Homo sapiens OX=9606 GN=VAMP5 PE=1 SV=1	0.001	5.811	22	2	2	2	2	116	12.8	7.85	1.8	2	Pf00957	10791	ENSG00000168899.4	VAMP5	2	0	0.828	0.933	0.932	1.083	1.127	0.889	1.162	0.861	-0.27	-0.1	-0.1	0.12	0.17	-0.17	0.22	-0.22	125.6	104	117.2	117.1	136.1	126.8	105	118.3	118.1	137.3
O43488	Aflatoxin B1 aldehyde reductase member 2 OS=Homo sapiens OX=9606 GN=AKR7A2 PE=1 SV=3	0	39.054	27	9	22	5	8	359	39.6	7.17	44.76	9	Pf00248	8574	ENSG00000053371.12	AKR7A2	1	1	0.751	0.847	0.985	0.718	1.127	0.763	0.729	1.178	-0.41	-0.24	-0.02	-0.48	0.17	-0.39	-0.46	0.24	139.5	104.8	118.1	137.4	100.2	2132.1	1602.2	1805	2100.4	1531.9
Q9Y6M5	Zinc transporter 1 OS=Homo sapiens OX=9606 GN=SLC30A1 PE=1 SV=3	0	8.953	7	3	3	3	3	507	55.3	6.48	6.99	3	Pf01545	7779	ENSG00000170385.9	SLC30A1	1	0	1.491	1.679	1.414	1.989	1.126	1.054	1.407	0.844	0.58	0.75	0.5	0.99	0.17	0.08	0.49	-0.24	79.2	118.1	133	112	157.6	88.6	132.1	148.7	125.2	176.2
O14939	Phospholipase D2 OS=Homo sapiens OX=9606 GN=PLD2 PE=1 SV=2	0.006	3.744	3	2	3	2	2	933	105.9	7.64	0	2	Pf00614, Pf00787, Pf13091	5338	ENSG00000129219.13	PLD2	17	0	1.361	1.534	1.491	1.622	1.126	0.913	1.088	0.945	0.45	0.62	0.58	0.7	0.17	-0.13	0.12	-0.08	85.6	116.6	131.3	127.7	138.9	30.4	41.4	46.6	45.3	49.3
Q9NXR7	BRISC and BRCA1-A complex member 2 OS=Homo sapiens OX=9606 GN=BABAM2 PE=1 SV=2	0	17.816	16	5	6	5	5	383	43.5	5.81	14.31	5	Pf06113	9577	ENSG00000158019.20	BRE; BABAM2	2	0	1.112	1.252	1.149	1.122	1.126	0.968	0.977	1.115	0.15	0.32	0.2	0.17	0.17	-0.05	-0.03	0.16	106.5	118.4	133.3	122.3	119.5	266.8	296.6	334	306.6	299.5
Q8IUD2	ELKS/Rab6-interacting/CAST family member 1 OS=Homo sapiens OX=9606 GN=ERC1 PE=1 SV=1	0	46.892	16	16	19	12	15	1116	128	5.97	23.94	16	Pf01496, Pf04156, Pf05529, Pf05557, Pf05622, Pf07888, Pf09457, Pf09726, Pf10174, Pf10186, Pf12128, Pf13166	23085	ENSG00000283017.1; ENSG00000082805.19	ERC1	12; CHR_HSCHR12_2_CTG1	1	1.083	1.219	1.031	1.227	1.126	1.05	1.191	0.993	0.11	0.29	0.04	0.3	0.17	0.07	0.25	-0.01	107.9	116.8	131.6	111.2	132.5	877.7	950.2	1070.2	904.6	1077.3
Q5T7N2	LINE-1 type transposase domain-containing protein 1 OS=Homo sapiens OX=9606 GN=L1TD1 PE=1 SV=1	0.002	5.284	3	3	3	3	3	865	98.8	4.93	1.66	3	Pf02994	54596	ENSG00000240563.1	L1TD1	1	0	1.062	1.196	1.024	1.011	1.126	1.037	0.987	1.183	0.09	0.26	0.03	0.02	0.17	0.05	-0.02	0.24	113.4	120.4	135.6	116.1	114.6	158.7	168.5	189.8	162.5	160.4
Q5VV41	Rho guanine nucleotide exchange factor 16 OS=Homo sapiens OX=9606 GN=ARHGEF16 PE=1 SV=1	0	36.251	18	11	14	11	11	709	80.1	7.36	23.11	11	Pf00169, Pf00621	27237	ENSG00000130762.14	ARHGEF16	1	0	0.99	1.114	1.007	1.02	1.126	0.983	1.013	1.092	-0.01	0.16	0.01	0.03	0.17	-0.02	0.02	0.13	116.9	115.7	130.3	117.8	119.3	805.3	797.1	897.1	810.9	821.4
Q8WUY3	Protein prune homolog 2 OS=Homo sapiens OX=9606 GN=PRUNE2 PE=1 SV=3	0	13.636	2	5	5	5	5	3088	340.4	4.45	4.74	5	Pf02833, Pf12496, Pf13716	158471	ENSG00000106772.17	PRUNE2	9	0	0.792	0.891	0.979	0.823	1.126	0.809	0.84	1.084	-0.34	-0.17	-0.03	-0.28	0.17	-0.31	-0.25	0.12	133.8	106	119.3	130.9	110	234.4	185.7	209	229.4	192.8
P13674	Prolyl 4-hydroxylase subunit alpha-1 OS=Homo sapiens OX=9606 GN=P4HA1 PE=1 SV=2	0	47.25	28	15	22	15	15	534	61	6.01	21.25	15	Pf03171, Pf08336	5033	ENSG00000122884.12	P4HA1	10	0	1.702	1.915	1.297	1.766	1.125	1.312	1.361	1.084	0.77	0.94	0.38	0.82	0.17	0.39	0.44	0.12	78.1	133	149.6	101.4	138	1360.7	2315.7	2605.3	1765.4	2403
Q9P000	COMM domain-containing protein 9 OS=Homo sapiens OX=9606 GN=COMMD9 PE=1 SV=2	0	13.954	23	4	6	4	4	198	21.8	5.88	8.43	4	Pf07258	29099	ENSG00000110442.11	COMMD9	11	0	1.101	1.238	1.059	1.178	1.125	1.039	1.112	1.051	0.14	0.31	0.08	0.24	0.17	0.06	0.15	0.07	107.6	118.4	133.2	114	126.8	327.8	360.9	405.9	347.3	386.2
P20839	Inosine-5'-monophosphate dehydrogenase 1 OS=Homo sapiens OX=9606 GN=IMPDH1 PE=1 SV=2	0	19.849	14	7	12	4	4	514	55.4	6.9	22.83	7	Pf00478, Pf00571, Pf01070, Pf03060, Pf05690	3614		IMPDH1	7	0	1.486	1.67	1.379	1.826	1.124	1.077	1.324	0.915	0.57	0.74	0.46	0.87	0.17	0.11	0.4	-0.13	81.5	121.1	136.1	112.4	148.8	226.2	336.1	377.8	312	413
Q96DB5	Regulator of microtubule dynamics protein 1 OS=Homo sapiens OX=9606 GN=RMDN1 PE=1 SV=1	0	22.596	30	8	13	7	7	314	35.8	8.5	14.11	8		51115	ENSG00000176623.11	FAM82B; RMDN1	8	0	1.34	1.506	1.164	1.315	1.124	1.151	1.129	1.146	0.42	0.59	0.22	0.39	0.17	0.2	0.18	0.2	94.9	127.1	142.9	110.4	124.7	415.5	556.8	625.8	483.8	546.2
O75962	Triple functional domain protein OS=Homo sapiens OX=9606 GN=TRIO PE=1 SV=2	0	16.133	2	6	6	5	5	3097	346.7	6.37	6.85	6	Pf00018, Pf00047, Pf00069, Pf00169, Pf00435, Pf00621, Pf00650, Pf06293, Pf07653, Pf07679, Pf07714, Pf13716, Pf13895, Pf13927, Pf14604	7204	ENSG00000038382.18	TRIO	5	0	1.315	1.477	1.487	1.594	1.124	0.884	1.072	0.927	0.39	0.56	0.57	0.67	0.17	-0.18	0.1	-0.11	87.3	114.8	128.9	129.8	139.1	209.1	274.9	308.9	311	333.3
Q5T8P6	RNA-binding protein 26 OS=Homo sapiens OX=9606 GN=RBM26 PE=1 SV=3	0	42.542	13	12	15	11	11	1007	113.5	9.16	31.56	12	Pf00076, Pf00642, Pf01480, Pf13893, Pf14259	64062	ENSG00000139746.15	RBM26	13	1	1.285	1.445	1.34	1.624	1.124	0.959	1.212	0.89	0.36	0.53	0.42	0.7	0.17	-0.06	0.28	-0.17	89.6	115.2	129.5	120.1	145.5	1009.3	1297.3	1458.7	1352.2	1638.8
Q9Y6M1	Insulin-like growth factor 2 mRNA-binding protein 2 OS=Homo sapiens OX=9606 GN=IGF2BP2 PE=1 SV=2	0	53.472	26	12	25	10	10	599	66.1	8.46	36.48	12	Pf00013, Pf00076, Pf13014, Pf13083, Pf13893, Pf14259	10644	ENSG00000073792.15	IGF2BP2	3	2	1.145	1.288	1.431	1.545	1.124	0.801	1.08	0.833	0.2	0.36	0.52	0.63	0.17	-0.32	0.11	-0.26	93.6	107.2	120.6	133.9	144.7	970.9	1112.1	1250.2	1388.9	1500.5
P19838	Nuclear factor NF-kappa-B p105 subunit OS=Homo sapiens OX=9606 GN=NFKB1 PE=1 SV=2	0	59.229	20	15	21	15	15	968	105.3	5.4	49.54	15	Pf00023, Pf00531, Pf00554, Pf12796, Pf13637, Pf13857	4790	ENSG00000109320.11	NFKB1	4	0	1.053	1.183	1.1	1.272	1.124	0.957	1.156	0.93	0.07	0.24	0.14	0.35	0.17	-0.06	0.21	-0.1	107	112.6	126.6	117.7	136.1	1185.3	1247.6	1401.7	1303.6	1507.2
P68036	Ubiquitin-conjugating enzyme E2 L3 OS=Homo sapiens OX=9606 GN=UBE2L3 PE=1 SV=1	0	28.346	39	6	13	3	6	154	17.9	8.51	35.06	6	Pf00179	7332	ENSG00000185651.14	UBE2L3	22	0	1.026	1.153	1.076	1.014	1.124	0.953	0.942	1.138	0.04	0.21	0.11	0.02	0.17	-0.07	-0.09	0.19	113.9	116.8	131.3	122.5	115.5	1911.2	1960.2	2203.8	2056.2	1937.4
P11117	Lysosomal acid phosphatase OS=Homo sapiens OX=9606 GN=ACP2 PE=1 SV=3	0.001	7.415	7	3	3	3	3	423	48.3	6.74	6.85	3	Pf00328	53	ENSG00000134575.9	ACP2	11	0	0.993	1.117	1.224	1.202	1.124	0.812	0.982	0.929	-0.01	0.16	0.29	0.27	0.17	-0.3	-0.03	-0.11	108.4	107.7	121	132.6	130.3	144.5	143.6	161.4	176.8	173.7
P13489	Ribonuclease inhibitor OS=Homo sapiens OX=9606 GN=RNH1 PE=1 SV=2	0	86.564	46	17	45	17	17	461	49.9	4.82	101.84	17		6050	ENSG00000276230.4; ENSG00000023191.16	RNH1	11; CHR_HSCHR11_1_CTG8	0	0.924	1.039	1.04	0.831	1.124	0.889	0.799	1.25	-0.11	0.05	0.06	-0.27	0.17	-0.17	-0.32	0.32	124.1	114.7	128.9	129.1	103.2	4387.1	4055.5	4556.7	4563.8	3646.8
Q9NZN4	EH domain-containing protein 2 OS=Homo sapiens OX=9606 GN=EHD2 PE=1 SV=2	0	95.142	53	24	49	20	20	543	61.1	6.46	100.07	24	Pf00350, Pf01926, Pf12763	30846	ENSG00000024422.11	EHD2	19	3	0.494	0.555	0.679	0.489	1.124	0.727	0.721	1.134	-1.02	-0.85	-0.56	-1.03	0.17	-0.46	-0.47	0.18	186.5	92.1	103.5	126.7	91.3	5988.2	2956.1	3322.4	4066.3	2930.9
O94886	CSC1-like protein 1 OS=Homo sapiens OX=9606 GN=TMEM63A PE=1 SV=3	0	17.745	9	6	7	6	6	807	92.1	7.27	10.8	6	Pf02714, Pf13967, Pf14703	9725	ENSG00000196187.11	TMEM63A	1	0	1.617	1.816	1.659	2.265	1.123	0.975	1.366	0.802	0.69	0.86	0.73	1.18	0.17	-0.04	0.45	-0.32	71.8	116.1	130.4	119.1	162.6	407.6	659.3	740.1	676	923.3
P63000	Ras-related C3 botulinum toxin substrate 1 OS=Homo sapiens OX=9606 GN=RAC1 PE=1 SV=1	0	58.642	42	9	38	3	5	192	21.4	8.5	90.97	9	Pf00025, Pf00071, Pf08477	5879	ENSG00000136238.17	RAC1	7	3	1.098	1.234	1.125	1.149	1.123	0.976	1.021	1.073	0.14	0.3	0.17	0.2	0.17	-0.03	0.03	0.1	107	117.5	132	120.4	123	4441.9	4878.7	5479.5	4998.1	5104.8
Q9H6S3	Epidermal growth factor receptor kinase substrate 8-like protein 2 OS=Homo sapiens OX=9606 GN=EPS8L2 PE=1 SV=2	0	54.239	32	17	21	17	17	715	80.6	6.84	35.49	17	Pf00018, Pf07653, Pf08416, Pf14604	64787	ENSG00000177106.14	EPS8L2	11	0	1.023	1.149	1.138	1.245	1.123	0.899	1.094	0.923	0.03	0.2	0.19	0.32	0.17	-0.15	0.13	-0.12	66.1	67.6	75.9	75.2	82.3	1308.1	1338.1	1502.8	1488.6	1628.2
Q96LD4	Tripartite motif-containing protein 47 OS=Homo sapiens OX=9606 GN=TRIM47 PE=1 SV=2	0	17.846	10	6	7	6	6	638	69.5	6.44	9.96	6	Pf00097, Pf00622, Pf00643, Pf13445, Pf13639, Pf13765, Pf13920, Pf13923, Pf14634, Pf15227	91107	ENSG00000132481.6	TRIM47	17	0	0.984	1.105	1.166	1.289	1.123	0.844	1.106	0.857	-0.02	0.14	0.22	0.37	0.17	-0.25	0.14	-0.22	108.2	106.5	119.6	126.2	139.5	214.5	211	237	250.1	276.5
Q9BV44	THUMP domain-containing protein 3 OS=Homo sapiens OX=9606 GN=THUMPD3 PE=1 SV=1	0.001	6.917	7	3	3	3	3	507	57	6.37	4.09	3	Pf01170, Pf02926, Pf13659	25917	ENSG00000134077.15	THUMPD3	3	0	0.976	1.097	1.109	1.319	1.123	0.88	1.189	0.831	-0.03	0.13	0.15	0.4	0.17	-0.18	0.25	-0.27	109.1	106.5	119.6	121	143.9	47.6	46.5	52.2	52.8	62.8
Q86YV0	RAS protein activator like-3 OS=Homo sapiens OX=9606 GN=RASAL3 PE=1 SV=2	0	19.489	8	6	7	6	6	1011	111.8	8.75	10.63	6	Pf00616, Pf04156, Pf07106, Pf12329, Pf12718, Pf13863, Pf14932	64926	ENSG00000105122.12	RASAL3	19	0	0.972	1.092	1.182	1.262	1.123	0.822	1.068	0.865	-0.04	0.13	0.24	0.34	0.17	-0.28	0.09	-0.21	108.9	105.9	118.9	128.8	137.5	266.1	258.7	290.6	314.6	335.9
Q969T9	WW domain-binding protein 2 OS=Homo sapiens OX=9606 GN=WBP2 PE=1 SV=1	0	8.064	11	3	3	3	3	261	28.1	5.91	4.75	3	Pf02893, Pf10349	23558	ENSG00000132471.11	WBP2	17	0	0.949	1.066	1.086	1.027	1.123	0.874	0.946	1.038	-0.08	0.09	0.12	0.04	0.17	-0.19	-0.08	0.05	117	111	124.7	127	120.1	429.1	407.2	457.3	465.8	440.5
O75781	Paralemmin-1 OS=Homo sapiens OX=9606 GN=PALM PE=1 SV=2	0.002	5.124	4	2	2	2	2	387	42.1	5	5.19	2	Pf03285	5064	ENSG00000099864.17	PALM	19	0	0.465	0.522	0.642	0.392	1.123	0.723	0.61	1.332	-1.11	-0.94	-0.64	-1.35	0.17	-0.47	-0.71	0.41	198.7	92.3	103.6	127.6	77.8	221.5	102.9	115.5	142.2	86.7
O00743	Serine/threonine-protein phosphatase 6 catalytic subunit OS=Homo sapiens OX=9606 GN=PPP6C PE=1 SV=1	0	14.425	18	6	7	6	6	305	35.1	5.69	15.87	6	Pf00149	5537	ENSG00000119414.11	PPP6C	9	0	1.192	1.336	0.934	1.472	1.122	1.276	1.577	0.908	0.25	0.42	-0.1	0.56	0.17	0.35	0.66	-0.14	101.1	120.5	135.1	94.4	148.9	890.7	1061.3	1190.3	831.9	1311.5
P04114	Apolipoprotein B-100 OS=Homo sapiens OX=9606 GN=APOB PE=1 SV=2	0	309.887	23	94	145	94	94	4563	515.3	7.05	245.84	94	Pf01347, Pf04286, Pf06448, Pf09172, Pf12491	338		APOB	2	0	1.028	1.153	0.785	1.406	1.122	1.31	1.792	0.82	0.04	0.21	-0.35	0.49	0.17	0.39	0.84	-0.29	111.7	114.8	128.8	87.7	157.1	10159.8	10441.3	11713.3	7973.4	14289.8
P04075	Fructose-bisphosphate aldolase A OS=Homo sapiens OX=9606 GN=ALDOA PE=1 SV=2	0	203.92	78	33	161	26	26	364	39.4	8.09	424.61	33	Pf00274	226	ENSG00000149925.17	ALDOA	16	6	0.965	1.083	1.01	0.803	1.122	0.956	0.795	1.349	-0.05	0.12	0.01	-0.32	0.17	-0.07	-0.33	0.43	110	106.1	119.1	111.1	88.3	19621.9	18938.7	21258.6	19817.7	15763.3
P52907	F-actin-capping protein subunit alpha-1 OS=Homo sapiens OX=9606 GN=CAPZA1 PE=1 SV=3	0	75.885	53	10	45	8	8	286	32.9	5.69	106.1	10	Pf01267	829	ENSG00000116489.12	CAPZA1	1	0	0.915	1.027	1.098	1.032	1.122	0.833	0.94	0.995	-0.13	0.04	0.13	0.05	0.17	-0.26	-0.09	-0.01	118.3	108.2	121.5	129.9	122.1	1607.8	1470.8	1650.9	1765.1	1659.9
Q9NPH2	Inositol-3-phosphate synthase 1 OS=Homo sapiens OX=9606 GN=ISYNA1 PE=1 SV=1	0.001	6.703	8	3	3	3	3	558	61	5.76	4.56	3	Pf01658, Pf07994	51477	ENSG00000105655.18	ISYNA1	19	0	0.763	0.856	0.787	0.859	1.122	0.969	1.091	0.997	-0.39	-0.22	-0.35	-0.22	0.17	-0.05	0.13	0	140.7	107.3	120.4	110.7	120.8	272.9	208.2	233.6	214.8	234.4
O76070	Gamma-synuclein OS=Homo sapiens OX=9606 GN=SNCG PE=1 SV=2	0.001	7.739	23	2	2	2	2	127	13.3	4.86	5.18	2	Pf01387	6623	ENSG00000173267.13	SNCG	10	0	0.408	0.457	0.541	0.375	1.122	0.754	0.693	1.22	-1.29	-1.13	-0.89	-1.42	0.17	-0.41	-0.53	0.29	215.7	88	98.7	116.7	80.9	49.7	20.3	22.7	26.9	18.6
O75170	Serine/threonine-protein phosphatase 6 regulatory subunit 2 OS=Homo sapiens OX=9606 GN=PPP6R2 PE=1 SV=2	0	13.189	5	4	4	4	4	966	104.9	4.87	4.98	4	Pf04499	9701	ENSG00000100239.15	PPP6R2	22	0	1.005	1.127	1.059	1.136	1.121	0.95	1.073	0.992	0.01	0.17	0.08	0.18	0.16	-0.07	0.1	-0.01	112.6	113.2	126.9	119.2	128	239.5	240.8	269.9	253.5	272.1
P20618	Proteasome subunit beta type-1 OS=Homo sapiens OX=9606 GN=PSMB1 PE=1 SV=2	0	43.413	46	10	17	10	10	241	26.5	8.13	41.02	10	Pf00227	5689	ENSG00000008018.8	PSMB1	6	0	0.965	1.083	1.026	0.957	1.121	0.941	0.932	1.132	-0.05	0.11	0.04	-0.06	0.17	-0.09	-0.1	0.18	119.3	115.1	129.1	122.4	114.1	1511	1458.7	1635.8	1550.6	1445.6
Q05315	Galectin-10 OS=Homo sapiens OX=9606 GN=CLC PE=1 SV=3	0.001	7.466	17	3	5	3	3	142	16.4	7.37	10.32	3	Pf00337	1178	ENSG00000105205.6	CLC	19	0	0.85	0.953	2.29	0.828	1.121	0.371	0.362	1.152	-0.23	-0.07	1.2	-0.27	0.16	-1.43	-1.47	0.2	101.3	86.2	96.6	232	83.9	840	714.3	800.9	1923.6	695.4
Q13884	Beta-1-syntrophin OS=Homo sapiens OX=9606 GN=SNTB1 PE=1 SV=3	0	23.54	21	9	11	8	8	538	58	8.63	15.32	9	Pf00169, Pf00595	6641	ENSG00000172164.13	SNTB1	8	0	0.786	0.882	0.907	1.208	1.121	0.867	1.332	0.73	-0.35	-0.18	-0.14	0.27	0.16	-0.21	0.41	-0.45	125.5	98.7	110.6	113.8	151.5	343.5	270.1	302.8	311.5	414.9
P23141	Liver carboxylesterase 1 OS=Homo sapiens OX=9606 GN=CES1 PE=1 SV=2	0	51.282	27	15	21	11	15	567	62.5	6.6	40.12	15	Pf00135, Pf00756, Pf07859, Pf12695	1066	ENSG00000198848.12	CES1	16	0	0.561	0.629	0.759	0.505	1.121	0.739	0.665	1.246	-0.83	-0.67	-0.4	-0.99	0.16	-0.44	-0.59	0.32	173.8	97.5	109.3	131.8	87.7	1691.3	948.6	1063.5	1283.2	853.5
O95159	Zinc finger protein-like 1 OS=Homo sapiens OX=9606 GN=ZFPL1 PE=1 SV=2	0	14.001	14	3	5	3	3	310	34.1	8.07	8.87	3		7542	ENSG00000162300.11	ZFPL1	11	0	1.531	1.716	1.276	1.444	1.12	1.2	1.132	1.188	0.61	0.78	0.35	0.53	0.16	0.26	0.18	0.25	86.1	131.9	147.8	109.9	124.4	242.9	372	416.8	309.9	350.8
P50452	Serpin B8 OS=Homo sapiens OX=9606 GN=SERPINB8 PE=1 SV=2	0	12.402	12	4	5	2	2	374	42.7	5.57	9.05	4	Pf00079	5271	ENSG00000166401.14	SERPINB8	18	0	1.235	1.384	1.16	1.42	1.12	1.065	1.224	0.975	0.3	0.47	0.21	0.51	0.16	0.09	0.29	-0.04	96.8	119.6	134	112.2	137.4	73.6	90.9	101.9	85.3	104.5
O75531	Barrier-to-autointegration factor OS=Homo sapiens OX=9606 GN=BANF1 PE=1 SV=1	0	29.974	55	4	17	4	4	89	10.1	6.09	17.76	4	Pf02961	8815	ENSG00000175334.7	BANF1	11	0	1.209	1.354	1.308	1.983	1.12	0.924	1.515	0.683	0.27	0.44	0.39	0.99	0.16	-0.11	0.6	-0.55	87.5	105.9	118.5	114.5	173.5	318.8	385.6	431.7	417.1	632
O75689	Arf-GAP with dual PH domain-containing protein 1 OS=Homo sapiens OX=9606 GN=ADAP1 PE=1 SV=2	0	11.065	12	4	4	4	4	374	43.4	8.97	7.36	4	Pf00169, Pf01412, Pf15413	11033	ENSG00000105963.13	ADAP1	7	0	1.181	1.322	1.577	1.308	1.12	0.749	0.829	1.011	0.24	0.4	0.66	0.39	0.16	-0.42	-0.27	0.02	93.9	110.9	124.2	148.1	122.8	284	335.4	375.5	448	371.4
P07737	Profilin-1 OS=Homo sapiens OX=9606 GN=PFN1 PE=1 SV=2	0	101.252	71	10	114	10	10	140	15	8.27	219.38	10	Pf00235	5216	ENSG00000108518.7	PFN1	17	0	0.935	1.048	1.007	0.739	1.12	0.929	0.734	1.418	-0.1	0.07	0.01	-0.44	0.16	-0.11	-0.45	0.5	121.3	113.4	127.1	122.1	89.6	13663.2	12780.6	14313.6	13755.3	10097.4
P02655	Apolipoprotein C-II OS=Homo sapiens OX=9606 GN=APOC2 PE=1 SV=1	0.001	6.198	18	2	4	2	2	101	11.3	4.72	8.76	2	Pf05355	344	ENSG00000234906.9	APOC2	19	0	0.862	0.965	0.774	0.999	1.12	1.113	1.291	0.965	-0.21	-0.05	-0.37	0	0.16	0.15	0.37	-0.05	130.4	112.4	125.8	101	130.4	524.1	451.6	505.6	405.8	523.8
P30039	Phenazine biosynthesis-like domain-containing protein OS=Homo sapiens OX=9606 GN=PBLD PE=1 SV=2	0	11.303	21	4	4	4	4	288	31.8	6.52	4.25	4	Pf02567	64081	ENSG00000108187.15	PBLD	10	0	0.769	0.862	0.955	1.004	1.12	0.806	1.052	0.858	-0.38	-0.21	-0.07	0.01	0.16	-0.31	0.07	-0.22	130.7	100.5	112.6	124.8	131.3	168.2	129.4	144.9	160.6	168.9
Q9Y3C7	Mediator of RNA polymerase II transcription subunit 31 OS=Homo sapiens OX=9606 GN=MED31 PE=1 SV=1	0.001	5.915	20	2	2	2	2	131	15.8	8.54	3.96	2	Pf05669	51003	ENSG00000108590.10	MED31	17	0	1.178	1.318	1.006	1.472	1.119	1.171	1.463	0.895	0.24	0.4	0.01	0.56	0.16	0.23	0.55	-0.16	100.5	118.3	132.4	101	147.8	30.2	35.6	39.8	30.4	44.4
Q9Y3A4	Ribosomal RNA-processing protein 7 homolog A OS=Homo sapiens OX=9606 GN=RRP7A PE=1 SV=2	0.001	7.405	14	3	3	2	3	280	32.3	9.58	4.14	3	Pf00076, Pf12923	27341	ENSG00000189306.10	RRP7A	22	0	1.172	1.311	0.784	1.714	1.119	1.495	2.187	0.765	0.23	0.39	-0.35	0.78	0.16	0.58	1.13	-0.39	100.3	117.5	131.5	78.7	172	14.3	16.8	18.7	11.2	24.5
P23381	Tryptophan--tRNA ligase, cytoplasmic OS=Homo sapiens OX=9606 GN=WARS PE=1 SV=2	0	97.498	42	18	41	18	18	471	53.1	6.23	70.36	18	Pf00458, Pf00579	7453	ENSG00000140105.17	WARS	14	0	1.015	1.136	1.136	1.096	1.119	0.893	0.965	1.037	0.02	0.18	0.18	0.13	0.16	-0.16	-0.05	0.05	111.4	113.1	126.6	126.6	122.2	2660.5	2700.5	3023.2	3023.1	2916.5
Q6UY14	ADAMTS-like protein 4 OS=Homo sapiens OX=9606 GN=ADAMTSL4 PE=1 SV=2	0.001	5.971	3	3	3	3	3	1074	116.5	8.34	2.74	3	Pf00090, Pf05986, Pf08686	54507	ENSG00000143382.14	ADAMTSL4	1	0	0.686	0.768	0.714	0.691	1.119	0.961	0.967	1.112	-0.54	-0.38	-0.49	-0.53	0.16	-0.06	-0.05	0.15	155.5	106.6	119.4	111	107.4	308.9	211.8	237.1	220.5	213.3
P01909	HLA class II histocompatibility antigen, DQ alpha 1 chain OS=Homo sapiens OX=9606 GN=HLA-DQA1 PE=1 SV=1	0.001	5.761	8	2	2	1	2	254	27.8	5.72	5.32	2	Pf00993, Pf07654, Pf08205	3117	ENSG00000206305.12; ENSG00000257473.7	HLA-DQA1	6; CHR_HSCHR6_MHC_QBL_CTG1; CHR_HSCHR6_MHC_COX_CTG1	0	0.632	0.708	1.273	0.772	1.119	0.497	0.607	0.916	-0.66	-0.5	0.35	-0.37	0.16	-1.01	-0.72	-0.13	136.8	86.5	96.8	174.1	105.7	299.7	189.5	212.1	381.4	231.5
Q9UK76	Jupiter microtubule associated homolog 1 OS=Homo sapiens OX=9606 GN=JPT1 PE=1 SV=3	0	10.547	21	3	4	3	3	154	16	5.6	3.93	3		51155	ENSG00000189159.15	HN1; JPT1	17	0	1.526	1.706	1.527	1.423	1.118	0.999	0.932	1.198	0.61	0.77	0.61	0.51	0.16	0	-0.1	0.26	83.5	127.5	142.5	127.6	118.9	155.1	236.7	264.6	236.9	220.8
O75934	Pre-mRNA-splicing factor SPF27 OS=Homo sapiens OX=9606 GN=BCAS2 PE=1 SV=1	0	28.142	26	5	10	5	5	225	26.1	5.66	27.93	5	Pf05700	10286	ENSG00000116752.5	BCAS2	1	0	1.345	1.504	1.152	1.468	1.118	1.167	1.274	1.024	0.43	0.59	0.2	0.55	0.16	0.22	0.35	0.03	92.7	124.7	139.5	106.9	136.2	607.1	816.4	912.9	699.7	891.4
Q9NS69	Mitochondrial import receptor subunit TOM22 homolog OS=Homo sapiens OX=9606 GN=TOMM22 PE=1 SV=3	0	19.308	26	2	10	2	2	142	15.5	4.34	15.45	2		56993	ENSG00000100216.5	TOMM22	22	0	1.167	1.305	1.134	1.387	1.118	1.029	1.223	0.941	0.22	0.38	0.18	0.47	0.16	0.04	0.29	-0.09	100.1	116.8	130.6	113.5	138.9	322.1	375.8	420.3	365.3	446.8
Q96FW1	Ubiquitin thioesterase OTUB1 OS=Homo sapiens OX=9606 GN=OTUB1 PE=1 SV=2	0	35.995	37	8	11	8	8	271	31.3	4.94	26.23	8	Pf02338, Pf10275	55611	ENSG00000167770.11	OTUB1	11	0	1.021	1.142	1.173	1.16	1.118	0.87	0.989	0.984	0.03	0.19	0.23	0.21	0.16	-0.2	-0.02	-0.02	109.2	111.4	124.6	128.1	126.6	496.2	506.5	566.5	582.2	575.6
O75663	TIP41-like protein OS=Homo sapiens OX=9606 GN=TIPRL PE=1 SV=2	0	10.85	11	3	5	3	3	272	31.4	5.91	9.04	3	Pf04176	261726	ENSG00000143155.12	TIPRL	1	0	0.957	1.07	1.058	1.12	1.118	0.905	1.059	0.955	-0.06	0.1	0.08	0.16	0.16	-0.14	0.08	-0.07	115.3	110.3	123.3	121.9	129.1	467.1	447.1	499.8	494.1	523.1
Q86UU1	Pleckstrin homology-like domain family B member 1 OS=Homo sapiens OX=9606 GN=PHLDB1 PE=1 SV=1	0	48.802	13	15	21	15	15	1377	151.1	8.63	24.93	15	Pf00169, Pf00498, Pf03962, Pf04012, Pf04111, Pf10473, Pf12128, Pf14593, Pf15409	23187	ENSG00000019144.18	PHLDB1	11	0	0.881	0.985	1.032	1.001	1.118	0.854	0.97	0.984	-0.18	-0.02	0.05	0	0.16	-0.23	-0.04	-0.02	122.5	107.9	120.6	126.4	122.6	926	815.6	912.1	955.5	926.9
Q5W0Z9	Palmitoyltransferase ZDHHC20 OS=Homo sapiens OX=9606 GN=ZDHHC20 PE=1 SV=1	0.003	4.575	8	2	2	2	2	365	42.3	7.71	2.53	2	Pf01529	253832	ENSG00000180776.15	ZDHHC20	13	0	1.46	1.631	1.468	1.971	1.117	0.995	1.343	0.828	0.55	0.71	0.55	0.98	0.16	-0.01	0.42	-0.27	79.7	116.4	130	117	157	75.8	110.7	123.6	111.3	149.4
P07948	Tyrosine-protein kinase Lyn OS=Homo sapiens OX=9606 GN=LYN PE=1 SV=3	0	47.38	32	14	25	11	11	512	58.5	7.11	30.41	14	Pf00017, Pf00018, Pf00069, Pf07653, Pf07714, Pf14604	4067	ENSG00000254087.7	LYN	8	3	1.439	1.607	1.252	1.81	1.117	1.149	1.445	0.888	0.53	0.68	0.32	0.86	0.16	0.2	0.53	-0.17	84.4	121.5	135.7	105.7	152.8	1666.5	2398.2	2678.5	2086.9	3015.9
Q9HCE1	Putative helicase MOV-10 OS=Homo sapiens OX=9606 GN=MOV10 PE=1 SV=2	0	29.024	13	10	15	10	10	1003	113.6	8.82	10.41	10	Pf13086, Pf13087, Pf13245, Pf13401, Pf13604	4343	ENSG00000155363.18	MOV10	1	0	1.147	1.282	0.991	1.131	1.117	1.158	1.141	1.134	0.2	0.36	-0.01	0.18	0.16	0.21	0.19	0.18	108.1	124	138.6	107.1	122.2	335.5	384.9	430.1	332.3	379.3
P15502	Elastin OS=Homo sapiens OX=9606 GN=ELN PE=1 SV=3	0	8.101	13	3	3	3	3	786	68.4	10.4	3.33	3		2006		ELN	7	0	1.077	1.203	1.225	1.254	1.117	0.88	1.024	0.959	0.11	0.27	0.29	0.33	0.16	-0.18	0.03	-0.06	104.2	112.2	125.3	127.6	130.7	31.2	33.6	37.5	38.2	39.1
P10153	Non-secretory ribonuclease OS=Homo sapiens OX=9606 GN=RNASE2 PE=1 SV=2	0	26.626	20	3	15	3	3	161	18.3	8.73	49.69	3	Pf00074	6036	ENSG00000169385.2	RNASE2	14	0	1.038	1.16	1.144	1.029	1.117	0.908	0.899	1.128	0.05	0.21	0.19	0.04	0.16	-0.14	-0.15	0.17	111.7	116	129.6	127.8	114.9	525.1	545.3	609.1	600.8	540.2
P15498	Proto-oncogene vav OS=Homo sapiens OX=9606 GN=VAV1 PE=1 SV=4	0	15.626	7	6	7	6	6	845	98.3	6.62	6.7	6	Pf00017, Pf00018, Pf00130, Pf00169, Pf00307, Pf00621, Pf07653, Pf11971, Pf14604	7409	ENSG00000141968.7	VAV1	19	0	0.899	1.004	1.191	1.111	1.117	0.755	0.932	0.904	-0.15	0.01	0.25	0.15	0.16	-0.41	-0.1	-0.15	115.3	103.6	115.8	137.3	128	166	149.2	166.7	197.7	184.4
P42768	Wiskott-Aldrich syndrome protein OS=Homo sapiens OX=9606 GN=WAS PE=1 SV=4	0	17.591	20	7	8	7	7	502	52.9	6.64	6.34	7	Pf00568, Pf00786	7454	ENSG00000015285.10	WAS	X	0	0.843	0.941	0.964	0.855	1.117	0.874	0.886	1.101	-0.25	-0.09	-0.05	-0.23	0.16	-0.19	-0.17	0.14	130.3	109.9	122.7	125.7	111.4	116.9	98.5	110.1	112.7	99.9
P23919	Thymidylate kinase OS=Homo sapiens OX=9606 GN=DTYMK PE=1 SV=4	0	37.716	41	10	12	10	10	212	23.8	8.27	28.2	10	Pf00406, Pf02223	1841	ENSG00000168393.12	DTYMK	2	0	1.168	1.304	1.351	1.406	1.116	0.865	1.041	0.928	0.22	0.38	0.43	0.49	0.16	-0.21	0.06	-0.11	96.3	112.5	125.6	130.1	135.4	841.6	983.2	1097.7	1137.2	1183.4
Q15149	Plectin OS=Homo sapiens OX=9606 GN=PLEC PE=1 SV=3	0	1397.39	58	290	751	280	280	4684	531.5	5.96	1700.41	290	Pf00307, Pf00681, Pf03501, Pf07812	5339	ENSG00000178209.14	PLEC	8	11	1.148	1.281	1.216	1.3	1.116	0.944	1.069	0.985	0.2	0.36	0.28	0.38	0.16	-0.08	0.1	-0.02	100.2	115	128.3	121.8	130.2	66145.4	75923.6	84714	80447.3	85970.8
Q92508	Piezo-type mechanosensitive ion channel component 1 OS=Homo sapiens OX=9606 GN=PIEZO1 PE=1 SV=4	0.002	4.968	1	2	2	2	2	2521	286.6	7.47	1.65	2	Pf12166	9780	ENSG00000103335.21	PIEZO1	16	0	1.141	1.273	1.185	1.51	1.116	0.962	1.274	0.843	0.19	0.35	0.25	0.59	0.16	-0.06	0.35	-0.25	98.2	112	125	116.4	148.3	59.7	68.1	76	70.8	90.2
P28838	Cytosol aminopeptidase OS=Homo sapiens OX=9606 GN=LAP3 PE=1 SV=3	0	130.583	59	27	53	27	27	519	56.1	7.93	112.09	27	Pf00883, Pf02789	51056	ENSG00000002549.12	LAP3	4	0	1.028	1.147	1.264	0.988	1.116	0.813	0.782	1.162	0.04	0.2	0.34	-0.02	0.16	-0.3	-0.36	0.22	110.5	113.7	126.8	139.7	109.2	3610	3711.8	4142.3	4562.8	3566.2
P61160	Actin-related protein 2 OS=Homo sapiens OX=9606 GN=ACTR2 PE=1 SV=1	0	80.337	32	11	49	10	10	394	44.7	6.74	92.22	11	Pf00022	10097	ENSG00000138071.13	ACTR2	2	0	1.022	1.141	1.184	1.066	1.116	0.863	0.9	1.07	0.03	0.19	0.24	0.09	0.16	-0.21	-0.15	0.1	110.8	113.3	126.4	131.3	118.2	2493.6	2548	2844.7	2953.7	2659.1
O00142	Thymidine kinase 2, mitochondrial OS=Homo sapiens OX=9606 GN=TK2 PE=1 SV=4	0.001	6.748	7	2	2	2	2	265	31	8.46	4.98	2	Pf01712	7084	ENSG00000166548.15	TK2	16	0	0.924	1.031	1.001	0.899	1.116	0.923	0.898	1.147	-0.11	0.04	0	-0.15	0.16	-0.11	-0.15	0.2	123.6	114.2	127.5	123.7	111.1	197.9	182.9	204.1	198.1	177.9
Q96A26	Protein FAM162A OS=Homo sapiens OX=9606 GN=FAM162A PE=1 SV=2	0	40.365	36	6	22	6	6	154	17.3	9.77	47.19	6	Pf06388	26355	ENSG00000114023.15	FAM162A	3	0	0.786	0.877	0.873	0.743	1.116	0.9	0.851	1.18	-0.35	-0.19	-0.2	-0.43	0.16	-0.15	-0.23	0.24	140.2	110.2	123	122.4	104.2	1896.5	1489.8	1663.2	1655.1	1409.3
P55210	Caspase-7 OS=Homo sapiens OX=9606 GN=CASP7 PE=1 SV=1	0	22.833	25	7	9	7	7	303	34.3	6.07	15.9	7	Pf00656	840	ENSG00000165806.19	CASP7	10	0	0.732	0.817	0.945	0.804	1.116	0.775	0.851	1.016	-0.45	-0.29	-0.08	-0.32	0.16	-0.37	-0.23	0.02	139.6	102.2	114	131.9	112.2	1288.3	942.7	1051.9	1217	1035.4
Q8TED1	Probable glutathione peroxidase 8 OS=Homo sapiens OX=9606 GN=GPX8 PE=1 SV=2	0	9.557	14	3	3	3	3	209	23.9	9.35	7.6	3	Pf00255, Pf00578	493869	ENSG00000164294.13	GPX8	5	0	1.736	1.937	1.965	2.255	1.115	0.883	1.147	0.859	0.8	0.95	0.97	1.17	0.16	-0.18	0.2	-0.22	67.5	117.1	130.7	132.6	152.1	300.1	521.1	581.3	589.8	676.8
P30038	Delta-1-pyrroline-5-carboxylate dehydrogenase, mitochondrial OS=Homo sapiens OX=9606 GN=ALDH4A1 PE=1 SV=3	0	44.392	26	12	17	12	12	563	61.7	8.07	28.97	12	Pf00171	8659	ENSG00000159423.16	ALDH4A1	1	0	1.277	1.424	1.385	1.764	1.115	0.922	1.273	0.807	0.35	0.51	0.47	0.82	0.16	-0.12	0.35	-0.31	87.6	111.9	124.7	121.3	154.5	901.6	1151.4	1284.1	1248.7	1590.2
P30154	Serine/threonine-protein phosphatase 2A 65 kDa regulatory subunit A beta isoform OS=Homo sapiens OX=9606 GN=PPP2R1B PE=1 SV=3	0	27.461	14	7	11	4	4	601	66.2	4.94	22.94	7	Pf13513, Pf13646	5519	ENSG00000137713.15	PPP2R1B	11	0	1.237	1.379	1.177	1.419	1.115	1.051	1.205	0.972	0.31	0.46	0.24	0.51	0.16	0.07	0.27	-0.04	96.6	119.5	133.2	113.7	137.1	239.9	296.8	330.8	282.4	340.5
Q9NP73	Putative bifunctional UDP-N-acetylglucosamine transferase and deubiquitinase ALG13 OS=Homo sapiens OX=9606 GN=ALG13 PE=1 SV=2	0.001	7.51	4	3	4	3	3	1137	126	6.74	4.7	3	Pf02338, Pf04101	79868	ENSG00000101901.11	ALG13	X	0	1.109	1.237	1.279	1.371	1.115	0.867	1.072	0.902	0.15	0.31	0.35	0.46	0.16	-0.21	0.1	-0.15	100.1	111	123.8	128	137.2	218.5	242.3	270.3	279.4	299.6
P51659	Peroxisomal multifunctional enzyme type 2 OS=Homo sapiens OX=9606 GN=HSD17B4 PE=1 SV=3	0	154.44	52	31	80	30	31	736	79.6	8.84	174.41	31	Pf00106, Pf01575, Pf02036, Pf08659, Pf13452, Pf13561, Pf14864	3295	ENSG00000133835.14	HSD17B4	5	0	1.087	1.212	0.941	1.129	1.115	1.155	1.2	1.074	0.12	0.28	-0.09	0.18	0.16	0.21	0.26	0.1	111.8	121.5	135.5	105.2	126.2	4685.3	5092.8	5679.2	4408.8	5289.6
Q01970	1-phosphatidylinositol 4,5-bisphosphate phosphodiesterase beta-3 OS=Homo sapiens OX=9606 GN=PLCB3 PE=1 SV=2	0	38.815	13	13	13	13	13	1234	138.7	5.9	26.81	13	Pf00168, Pf00387, Pf00388, Pf01576, Pf05262, Pf05672, Pf07321, Pf08703, Pf09279, Pf10186, Pf12037	5331	ENSG00000149782.11	PLCB3	11	0	1.005	1.121	1.156	1.059	1.115	0.869	0.916	1.058	0.01	0.16	0.21	0.08	0.16	-0.2	-0.13	0.08	112.3	112.9	125.9	129.9	119	500	502.4	560.4	578	529.7
Q9BXW6	Oxysterol-binding protein-related protein 1 OS=Homo sapiens OX=9606 GN=OSBPL1A PE=1 SV=2	0.001	6.169	3	3	3	3	3	950	108.4	6.38	3.92	3	Pf00023, Pf00169, Pf01237, Pf12796, Pf13606, Pf13637, Pf13857	114876	ENSG00000141447.17	OSBPL1A	18	0	0.701	0.782	0.763	0.881	1.115	0.92	1.155	0.888	-0.51	-0.36	-0.39	-0.18	0.16	-0.12	0.21	-0.17	145.4	102	113.7	110.9	128.1	180.7	126.7	141.2	137.8	159.1
Q9H3R2	Mucin-13 OS=Homo sapiens OX=9606 GN=MUC13 PE=1 SV=3	0	34.019	21	7	23	7	7	512	54.6	5.07	39.8	7	Pf01390	56667	ENSG00000173702.7	MUC13	3	0	1.288	1.435	1.493	1.554	1.114	0.863	1.041	0.923	0.36	0.52	0.58	0.64	0.16	-0.21	0.06	-0.12	88.6	114.2	127.2	132.3	137.7	762.6	982.1	1094	1138.4	1184.8
P15907	Beta-galactoside alpha-2,6-sialyltransferase 1 OS=Homo sapiens OX=9606 GN=ST6GAL1 PE=1 SV=1	0.001	7.297	10	3	3	3	3	406	46.6	9.01	1.65	3	Pf00777	6480	ENSG00000073849.14	ST6GAL1	3	0	1.174	1.308	1.532	1.561	1.114	0.767	1.019	0.838	0.23	0.39	0.62	0.64	0.16	-0.38	0.03	-0.26	91.3	107.2	119.3	139.8	142.5	126.8	148.9	165.8	194.2	198
Q9BQS8	FYVE and coiled-coil domain-containing protein 1 OS=Homo sapiens OX=9606 GN=FYCO1 PE=1 SV=3	0	52.033	13	15	19	14	14	1478	166.9	4.92	27.58	15	Pf01363, Pf02759, Pf03961, Pf13897	79443	ENSG00000163820.14	FYCO1	3	0	1.038	1.157	1.058	1.127	1.114	0.981	1.065	1.026	0.05	0.21	0.08	0.17	0.16	-0.03	0.09	0.04	111.5	115.8	129	118	125.7	559.6	580.9	647.2	592.2	630.8
O94901	SUN domain-containing protein 1 OS=Homo sapiens OX=9606 GN=SUN1 PE=1 SV=3	0	54.564	25	16	22	16	16	812	90	7.08	31.45	16	Pf07738, Pf09387, Pf10174, Pf14915	23353		SUN1	7	0	0.974	1.086	1.052	1.218	1.114	0.926	1.158	0.891	-0.04	0.12	0.07	0.28	0.16	-0.11	0.21	-0.17	112.6	109.7	122.2	118.4	137.1	1783.5	1737.8	1936.2	1876	2172.5
Q9BTV4	Transmembrane protein 43 OS=Homo sapiens OX=9606 GN=TMEM43 PE=1 SV=1	0	50.926	27	11	20	11	11	400	44.8	8.13	47.11	11	Pf07787	79188	ENSG00000170876.7	TMEM43	3	0	1.166	1.298	1.324	1.463	1.113	0.881	1.105	0.887	0.22	0.38	0.4	0.55	0.15	-0.18	0.14	-0.17	96	111.9	124.6	127.1	140.4	1660.7	1936.5	2155.8	2198.4	2429.1
P49840	Glycogen synthase kinase-3 alpha OS=Homo sapiens OX=9606 GN=GSK3A PE=1 SV=2	0	17.691	18	7	8	5	5	483	50.9	8.75	5.29	7	Pf00069, Pf01636, Pf07714, Pf14531	2931	ENSG00000105723.11	GSK3A	19	1	1.069	1.19	1.1	1.026	1.113	0.972	0.933	1.159	0.1	0.25	0.14	0.04	0.15	-0.04	-0.1	0.21	111.4	119.1	132.5	122.6	114.4	310.6	331.9	369.5	341.6	318.8
Q9P0R6	GSK3B-interacting protein OS=Homo sapiens OX=9606 GN=GSKIP PE=1 SV=2	0	8.844	15	2	4	2	2	139	15.6	4.48	5.54	2	Pf05303	51527	ENSG00000100744.14	GSKIP	14	0	1.046	1.164	1.074	1.167	1.113	0.974	1.086	0.998	0.07	0.22	0.1	0.22	0.15	-0.04	0.12	0	110	115.2	128.1	118.2	128.4	206	215.6	239.9	221.3	240.4
O43157	Plexin-B1 OS=Homo sapiens OX=9606 GN=PLXNB1 PE=1 SV=3	0	11.715	2	4	4	4	4	2135	232.2	5.49	4.4	4	Pf01403, Pf01437, Pf01833, Pf08337	5364	ENSG00000164050.12	PLXNB1	3	0	0.987	1.099	1.052	1.102	1.113	0.938	1.047	0.998	-0.02	0.14	0.07	0.14	0.15	-0.09	0.07	0	114.5	113	125.9	120.5	126.1	146.4	144.5	160.9	154.1	161.3
Q06187	Tyrosine-protein kinase BTK OS=Homo sapiens OX=9606 GN=BTK PE=1 SV=3	0.001	7.067	4	3	4	2	2	659	76.2	7.77	8.63	3	Pf00017, Pf00018, Pf00069, Pf00169, Pf00779, Pf07653, Pf07714, Pf08239, Pf14531, Pf14604	695	ENSG00000010671.15	BTK	X	0	0.768	0.855	1.031	1.009	1.113	0.745	0.979	0.847	-0.38	-0.23	0.04	0.01	0.15	-0.42	-0.03	-0.24	128.7	98.8	110	132.7	129.9	376.7	289.4	322	388.4	380.2
P39900	Macrophage metalloelastase OS=Homo sapiens OX=9606 GN=MMP12 PE=1 SV=1	0	12.377	10	4	5	4	4	470	54	8.66	8.47	4	Pf00045, Pf00413, Pf01471, Pf13582, Pf13688	4321	ENSG00000262406.2	MMP12	11	0	1.828	2.033	1.304	2.067	1.112	1.402	1.585	0.984	0.87	1.02	0.38	1.05	0.15	0.49	0.66	-0.02	72.9	133.2	148.2	95.1	150.6	217.1	396.9	441.3	283.2	448.7
Q9BRV8	Suppressor of IKBKE 1 OS=Homo sapiens OX=9606 GN=SIKE1 PE=1 SV=1	0.001	6.955	9	2	2	2	2	207	23.7	5.21	2.38	2	Pf05769	80143	ENSG00000052723.11	SIKE1	1	0	1.477	1.643	1.547	1.923	1.112	0.955	1.243	0.854	0.56	0.72	0.63	0.94	0.15	-0.07	0.31	-0.23	79.1	116.7	129.9	122.3	152	12	17.7	19.7	18.6	23.1
Q969X2	Alpha-N-acetylgalactosaminide alpha-2,6-sialyltransferase 6 OS=Homo sapiens OX=9606 GN=ST6GALNAC6 PE=1 SV=1	0.004	4.015	5	2	3	2	2	333	38	9.88	5.54	2	Pf00777	30815	ENSG00000160408.14	ST6GALNAC6	9	0	1.039	1.155	1.392	0.588	1.112	0.747	0.423	1.964	0.06	0.21	0.48	-0.77	0.15	-0.42	-1.24	0.97	115.9	120.5	134	161.4	68.2	219.8	228.5	253.9	305.9	129.3
P50895	Basal cell adhesion molecule OS=Homo sapiens OX=9606 GN=BCAM PE=1 SV=2	0	26.709	15	7	10	7	7	628	67.4	5.81	17.53	7	Pf00047, Pf07679, Pf08205, Pf13895, Pf13927	4059	ENSG00000187244.10	BCAM	19	0	0.53	0.59	0.754	0.61	1.112	0.704	0.809	0.967	-0.91	-0.76	-0.41	-0.71	0.15	-0.51	-0.31	-0.05	172.2	91.3	101.6	129.8	105	759.9	403	448.2	572.7	463.5
Q02809	Procollagen-lysine,2-oxoglutarate 5-dioxygenase 1 OS=Homo sapiens OX=9606 GN=PLOD1 PE=1 SV=2	0	43.372	27	15	19	14	14	727	83.5	6.95	30.6	15	Pf03171	5351	ENSG00000083444.16	PLOD1	1	0	1.461	1.622	1.414	1.738	1.111	1.033	1.229	0.934	0.55	0.7	0.5	0.8	0.15	0.05	0.3	-0.1	82.9	121.2	134.5	117.3	144.1	528.3	771.8	857.1	747.2	918
O00192	Armadillo repeat protein deleted in velo-cardio-facial syndrome OS=Homo sapiens OX=9606 GN=ARVCF PE=1 SV=1	0.001	7.356	4	3	3	3	3	962	104.6	6.81	1.97	3	Pf00514, Pf13646	421	ENSG00000099889.13	ARVCF	22	0	1.399	1.555	1.029	1.572	1.111	1.359	1.527	0.989	0.48	0.64	0.04	0.65	0.15	0.44	0.61	-0.02	91.5	128	142.3	94.2	143.9	97.2	136	151.1	100.1	152.8
Q7L2E3	Putative ATP-dependent RNA helicase DHX30 OS=Homo sapiens OX=9606 GN=DHX30 PE=1 SV=1	0	40.622	11	13	15	13	13	1194	133.9	8.78	25.87	13	Pf00270, Pf00271, Pf04408, Pf07717	22907	ENSG00000132153.14	DHX30	3	0	1.242	1.38	1.209	1.568	1.111	1.028	1.298	0.88	0.31	0.47	0.27	0.65	0.15	0.04	0.38	-0.18	93.8	116.5	129.4	113.3	147	417	518	575.6	504	654
Q6UWP2	Dehydrogenase/reductase SDR family member 11 OS=Homo sapiens OX=9606 GN=DHRS11 PE=1 SV=1	0	32.029	33	7	10	7	7	260	28.3	6.64	23.33	7	Pf00106, Pf01370, Pf05368, Pf08659, Pf13460, Pf13561	79154	ENSG00000278535.4; ENSG00000275397.2	DHRS11	17; CHR_HSCHR17_7_CTG4	0	0.427	0.475	0.764	0.428	1.111	0.559	0.56	1.11	-1.23	-1.07	-0.39	-1.23	0.15	-0.84	-0.84	0.15	194	82.9	92.1	148.2	82.9	1501	641.3	712.5	1146.8	641.8
O94911	ATP-binding cassette sub-family A member 8 OS=Homo sapiens OX=9606 GN=ABCA8 PE=1 SV=3	0	10.375	4	4	4	4	4	1581	179.1	7.18	2.1	4	Pf00005, Pf03193, Pf12698, Pf12730, Pf13304, Pf13481	10351	ENSG00000141338.13	ABCA8	17	0	0.189	0.21	0.254	0.24	1.111	0.745	0.946	0.876	-2.4	-2.25	-1.98	-2.06	0.15	-0.42	-0.08	-0.19	317.1	59.9	66.6	80.4	76	225.4	42.6	47.3	57.1	54
Q9Y572	Receptor-interacting serine/threonine-protein kinase 3 OS=Homo sapiens OX=9606 GN=RIPK3 PE=1 SV=2	0	18.555	14	6	7	6	6	518	56.9	6.47	9.56	6	Pf00069, Pf01636, Pf07714, Pf12721	11035	ENSG00000129465.15	RIPK3	14	0	1.209	1.342	1.342	1.382	1.11	0.901	1.03	0.971	0.27	0.42	0.42	0.47	0.15	-0.15	0.04	-0.04	95.6	115.6	128.3	128.3	132.1	559.4	676.5	750.6	750.8	773.1
Q96F24	Nuclear receptor-binding factor 2 OS=Homo sapiens OX=9606 GN=NRBF2 PE=1 SV=1	0.001	5.788	7	2	3	2	2	287	32.4	5.87	2.75	2	Pf02183, Pf04212, Pf04977, Pf08961	29982	ENSG00000148572.15	NRBF2	10	0	1.205	1.337	1.086	1.312	1.11	1.11	1.209	1.019	0.27	0.42	0.12	0.39	0.15	0.15	0.27	0.03	101	121.7	135.1	109.7	132.6	80.4	96.9	107.5	87.3	105.5
O60493	Sorting nexin-3 OS=Homo sapiens OX=9606 GN=SNX3 PE=1 SV=3	0	21.752	36	7	12	5	5	162	18.8	8.66	20.54	7	Pf00787	8724	ENSG00000112335.14	SNX3	6	2	1.083	1.203	1.191	1.281	1.11	0.909	1.075	0.939	0.12	0.27	0.25	0.36	0.15	-0.14	0.1	-0.09	104.2	112.9	125.3	124.1	133.5	1374.4	1488.6	1652.8	1637.4	1760.2
O43639	Cytoplasmic protein NCK2 OS=Homo sapiens OX=9606 GN=NCK2 PE=1 SV=2	0	22.1	21	8	9	6	6	380	42.9	6.95	10.91	8	Pf00017, Pf00018, Pf07653, Pf08239, Pf14604	8440	ENSG00000071051.13	NCK2	2	0	1.042	1.156	1.128	1.203	1.11	0.924	1.066	0.961	0.06	0.21	0.17	0.27	0.15	-0.11	0.09	-0.06	108.5	113.1	125.5	122.4	130.5	342.4	356.8	395.9	386.2	411.9
P50552	Vasodilator-stimulated phosphoprotein OS=Homo sapiens OX=9606 GN=VASP PE=1 SV=3	0	77.868	38	13	31	13	13	380	39.8	8.94	67.17	13	Pf00568	7408	ENSG00000125753.13	VASP	19	0	0.949	1.054	0.989	0.898	1.11	0.96	0.908	1.174	-0.08	0.08	-0.02	-0.16	0.15	-0.06	-0.14	0.23	122.7	116.5	129.3	121.4	110.2	2577.1	2445.6	2715	2548.4	2313
Q9GZQ3	COMM domain-containing protein 5 OS=Homo sapiens OX=9606 GN=COMMD5 PE=1 SV=1	0	13.196	16	3	4	3	3	224	24.7	7.02	8.29	3	Pf07258	28991	ENSG00000170619.9	COMMD5	8	0	0.934	1.037	1.094	0.999	1.11	0.854	0.913	1.039	-0.1	0.05	0.13	0	0.15	-0.23	-0.13	0.05	118.5	110.7	122.9	129.6	118.3	311.2	290.8	322.8	340.4	310.8
Q9P0M6	Core histone macro-H2A.2 OS=Homo sapiens OX=9606 GN=H2AFY2 PE=1 SV=3	0	57.493	40	13	31	11	11	372	40	9.69	72.56	13	Pf00125, Pf01661	55506	ENSG00000099284.13	H2AFY2	10	0	0.779	0.865	1.069	1.019	1.11	0.729	0.954	0.848	-0.36	-0.21	0.1	0.03	0.15	-0.46	-0.07	-0.24	126.8	98.8	109.6	135.5	129.2	2078.2	1619.4	1796.9	2221.2	2118
O14933	Ubiquitin/ISG15-conjugating enzyme E2 L6 OS=Homo sapiens OX=9606 GN=UBE2L6 PE=1 SV=4	0.001	6.15	16	2	2	2	2	153	17.8	7.88	5.8	2	Pf00179	9246	ENSG00000156587.15	UBE2L6	11	0	1.462	1.622	1.372	1.714	1.109	1.066	1.25	0.946	0.55	0.7	0.46	0.78	0.15	0.09	0.32	-0.08	83.7	122.4	135.7	114.8	143.5	285.3	417.2	462.7	391.3	489.1
Q9UNQ2	Probable dimethyladenosine transferase OS=Homo sapiens OX=9606 GN=DIMT1 PE=1 SV=1	0	16.972	19	6	8	6	6	313	35.2	9.99	3.26	6	Pf00398, Pf13659	27292	ENSG00000086189.9	DIMT1	5	0	1.357	1.505	1.243	1.59	1.109	1.091	1.279	0.946	0.44	0.59	0.31	0.67	0.15	0.13	0.36	-0.08	89.6	121.6	134.9	111.4	142.5	108.9	147.7	163.9	135.4	173.2
Q96PP8	Guanylate-binding protein 5 OS=Homo sapiens OX=9606 GN=GBP5 PE=1 SV=1	0.001	7.649	5	3	3	3	3	586	66.6	5.55	2.63	3	Pf02263, Pf02841	115362	ENSG00000154451.14	GBP5	1	0	1.296	1.437	1.679	1.973	1.109	0.772	1.175	0.729	0.37	0.52	0.75	0.98	0.15	-0.37	0.23	-0.46	81.2	105.3	116.8	136.4	160.3	170.9	221.6	245.6	287	337.2
Q96RL7	Vacuolar protein sorting-associated protein 13A OS=Homo sapiens OX=9606 GN=VPS13A PE=1 SV=2	0	22.853	4	10	10	10	10	3174	360	6.33	8.44	10	Pf06650, Pf12624	23230	ENSG00000197969.11	VPS13A	9	0	1.141	1.266	1.233	1.47	1.109	0.926	1.192	0.862	0.19	0.34	0.3	0.56	0.15	-0.11	0.25	-0.22	98.2	112.1	124.3	121.1	144.3	417.1	476.1	528.1	514.3	613
Q8IZ69	tRNA (uracil-5-)-methyltransferase homolog A OS=Homo sapiens OX=9606 GN=TRMT2A PE=1 SV=2	0.008	3.321	4	2	2	2	2	625	68.7	7.94	2.07	2	Pf00076, Pf01135, Pf01170, Pf01209, Pf02475, Pf03602, Pf05175, Pf05958, Pf06325, Pf08241, Pf09445, Pf12847, Pf13649, Pf13659, Pf13847, Pf13893, Pf14259	27037	ENSG00000099899.14	TRMT2A	22	0	1.131	1.254	1.158	1.443	1.109	0.977	1.247	0.869	0.18	0.33	0.21	0.53	0.15	-0.03	0.32	-0.2	100.2	113.3	125.7	116	144.7	118.6	134.1	148.8	137.3	171.2
P49023	Paxillin OS=Homo sapiens OX=9606 GN=PXN PE=1 SV=3	0	34.9	21	11	15	11	11	591	64.5	6.19	25.41	11	Pf00412, Pf03535	5829	ENSG00000089159.16	PXN	12	0	0.976	1.083	0.933	1.09	1.109	1.046	1.168	0.993	-0.03	0.12	-0.1	0.12	0.15	0.07	0.22	-0.01	118	115.3	127.9	110.2	128.7	811.7	792.6	879.3	757.5	885.1
Q9ULE6	Paladin OS=Homo sapiens OX=9606 GN=PALD1 PE=1 SV=3	0.009	3.143	2	2	2	2	2	856	96.7	6.54	1.74	2	Pf14566	27143	ENSG00000107719.8	PALD1	10	0	0.933	1.035	1.079	2.04	1.109	0.865	1.891	0.507	-0.1	0.05	0.11	1.03	0.15	-0.21	0.92	-0.98	98.6	92	102	106.4	201.1	42.8	39.9	44.3	46.2	87.3
Q9Y296	Trafficking protein particle complex subunit 4 OS=Homo sapiens OX=9606 GN=TRAPPC4 PE=1 SV=1	0.003	4.149	9	2	3	2	2	219	24.3	6.21	3.61	2	Pf04099, Pf04628	51399	ENSG00000280495.4; ENSG00000196655.11	TRAPPC4	11; CHR_HG2217_PATCH	0	0.921	1.022	1.042	1.119	1.109	0.885	1.074	0.913	-0.12	0.03	0.06	0.16	0.15	-0.18	0.1	-0.13	117.6	108.3	120.1	122.5	131.5	164	151.1	167.6	170.8	183.5
Q63ZY3	KN motif and ankyrin repeat domain-containing protein 2 OS=Homo sapiens OX=9606 GN=KANK2 PE=1 SV=1	0	98.518	35	25	41	22	23	851	91.1	5.63	84.93	25	Pf00023, Pf12075, Pf12796, Pf13606, Pf13637, Pf13857	25959	ENSG00000197256.10	KANK2	19	2	0.579	0.642	0.711	0.577	1.109	0.815	0.811	1.114	-0.79	-0.64	-0.49	-0.79	0.15	-0.3	-0.3	0.16	171	99.1	109.8	121.6	98.6	4718.6	2734.1	3031.1	3355.2	2721.4
Q15819	Ubiquitin-conjugating enzyme E2 variant 2 OS=Homo sapiens OX=9606 GN=UBE2V2 PE=1 SV=4	0	22.596	58	7	15	2	2	145	16.4	8.09	27.95	7	Pf00179	7336	ENSG00000169139.11	UBE2V2	8	0	1.024	1.135	1.011	1.039	1.108	1.013	1.029	1.092	0.03	0.18	0.02	0.06	0.15	0.02	0.04	0.13	115.2	118	130.7	116.4	119.7	37.1	38	42.1	37.5	38.6
Q9BVV7	Mitochondrial import inner membrane translocase subunit Tim21 OS=Homo sapiens OX=9606 GN=TIMM21 PE=1 SV=1	0	11.794	11	3	4	3	3	248	28.2	9.7	9.36	3	Pf08294, Pf08695	29090	ENSG00000075336.11	TIMM21	18	0	0.898	0.994	0.891	1.121	1.108	1.008	1.259	0.887	-0.16	-0.01	-0.17	0.17	0.15	0.01	0.33	-0.17	122.3	109.8	121.7	109	137.2	246.7	221.5	245.3	219.8	276.7
P78559	Microtubule-associated protein 1A OS=Homo sapiens OX=9606 GN=MAP1A PE=1 SV=6	0	22.829	3	8	10	7	7	2803	305.3	4.92	17.64	8	Pf12072, Pf12128	4130	ENSG00000166963.12	MAP1A	15	0	0.898	0.995	0.907	0.968	1.108	0.99	1.067	1.028	-0.16	-0.01	-0.14	-0.05	0.15	-0.01	0.09	0.04	125.9	113	125.2	114.1	121.8	478.4	429.5	476.1	433.8	462.9
Q5TA45	Integrator complex subunit 11 OS=Homo sapiens OX=9606 GN=INTS11 PE=1 SV=2	0	9.199	5	3	3	3	3	600	67.6	8.06	8.34	3	Pf00753, Pf07521, Pf10996, Pf12706	54973	ENSG00000127054.20	CPSF3L; INTS11	1	0	1.252	1.386	1.164	1.72	1.107	1.075	1.478	0.806	0.32	0.47	0.22	0.78	0.15	0.1	0.56	-0.31	92	115.2	127.5	107.1	158.3	203.9	255.3	282.6	237.4	350.8
P49841	Glycogen synthase kinase-3 beta OS=Homo sapiens OX=9606 GN=GSK3B PE=1 SV=2	0	13.187	16	6	6	4	4	420	46.7	8.78	9.06	6	Pf00069, Pf01636, Pf07714, Pf14531	2932	ENSG00000082701.14	GSK3B	3	0	1.211	1.341	1.293	1.394	1.107	0.937	1.078	0.963	0.28	0.42	0.37	0.48	0.15	-0.09	0.11	-0.06	96.2	116.5	129	124.3	134	204.7	248	274.6	264.6	285.3
P04040	Catalase OS=Homo sapiens OX=9606 GN=CAT PE=1 SV=3	0	103.08	52	24	47	24	24	527	59.7	7.39	81.73	24	Pf00199, Pf06628	847	ENSG00000121691.4	CAT	11	0	0.876	0.97	1.044	0.898	1.107	0.839	0.86	1.079	-0.19	-0.04	0.06	-0.15	0.15	-0.25	-0.22	0.11	125.3	109.7	121.5	130.8	112.6	3802.5	3330.1	3686.9	3970.2	3416.3
P15121	Aldose reductase OS=Homo sapiens OX=9606 GN=AKR1B1 PE=1 SV=3	0	34.325	36	10	18	8	9	316	35.8	6.98	31.7	10	Pf00248	231	ENSG00000085662.13	AKR1B1	7	0	0.691	0.765	0.887	0.632	1.107	0.779	0.712	1.21	-0.53	-0.39	-0.17	-0.66	0.15	-0.36	-0.49	0.28	151	104.3	115.5	133.9	95.4	1545.3	1067.1	1181.6	1370.4	976.4
P09668	Pro-cathepsin H OS=Homo sapiens OX=9606 GN=CTSH PE=1 SV=4	0	12.924	13	4	4	4	4	335	37.4	8.07	9.17	4	Pf00112, Pf08246	1512	ENSG00000103811.15	CTSH	15	0	1.2	1.328	1.397	0.991	1.106	0.859	0.709	1.34	0.26	0.41	0.48	-0.01	0.15	-0.22	-0.5	0.42	101.4	121.7	134.7	141.7	100.5	335.2	402.3	445.1	468.3	332.1
Q8WXI9	Transcriptional repressor p66-beta OS=Homo sapiens OX=9606 GN=GATAD2B PE=1 SV=1	0	17.033	9	4	5	3	3	593	65.2	9.7	9.78	4	Pf00320, Pf00412	57459	ENSG00000261992.2; ENSG00000143614.9	GATAD2B	1; CHR_HSCHR1_1_CTG31	0	1.18	1.305	1.19	1.431	1.106	0.992	1.203	0.912	0.24	0.38	0.25	0.52	0.15	-0.01	0.27	-0.13	98.3	115.9	128.2	116.9	140.6	166.9	196.9	217.8	198.5	238.8
P52209	6-phosphogluconate dehydrogenase, decarboxylating OS=Homo sapiens OX=9606 GN=PGD PE=1 SV=3	0	72.672	37	16	42	16	16	483	53.1	7.23	84.22	16	Pf00393, Pf03446	5226	ENSG00000142657.20	PGD	1	0	1.068	1.181	1.335	1.042	1.106	0.8	0.781	1.133	0.09	0.24	0.42	0.06	0.14	-0.32	-0.36	0.18	106.7	113.9	125.9	142.3	111.2	4118.3	4398.3	4863.3	5496.4	4292.7
[truncated: 4,413 more rows]
