# Supplementary material for: Comprehensive Proteomic Analysis of Colon Cancer Tissue Revealed the Reason for the Worse Prognosis of Right-Sided Colon Cancer and Mucinous Colon Cancer at the Protein Level
Source: Curr Oncol. 2021 Sep 15;28(5):3554–72. doi: 10.3390/curroncol28050305 (PMC8482240; doi:10.3390/curroncol28050305)
Supplement: Supplementary file 1 [file curroncol-28-00305-s001.zip › Table S3.xlsx]

## Sheet:  DEPs RNMC vs LNMC
Cluster	Accession	Name	Abundance Ratio (log2): (F1, 130) / (F1, 126)	Abundance Ratio (log2): (F1, 131) / (F1, 126)	Abundance Ratio (log2): (F1, 131) / (F1, 130)
Cluster 1	P17661	DES	-0.85	-2.45	-1.59
	Q01995	TAGLN	-0.68	-2.18	-1.5
	O14558	HSPB6	-1.24	-2.73	-1.49
	P35749	MYH11	-0.96	-2.2	-1.24
	O15061	SYNM	-0.92	-2.15	-1.23
	P40879	SLC26A3	-0.88	-2.11	-1.24
	P51911	CNN1	-1.11	-2.31	-1.2
	Q8WWA0	ITLN1	-0.72	-1.91	-1.19
	P00326	ADH1C	-0.6	-1.74	-1.14
	Q9Y6R7	FCGBP	-0.95	-2.06	-1.12
	O60240	PLIN1	-0.92	-2.03	-1.11
	P20774	OGN	-2.48	-3.54	-1.05
	P09471	GNAO1	-0.93	-1.96	-1.03
	P00325	ADH1B	-1.39	-2.4	-1.01
	P00918	CA2	-0.79	-1.75	-0.97
	A8K7I4	CLCA1	-1.09	-2.04	-0.95
	P04066	FUCA1	-1	-1.95	-0.94
	Q96Q06	PLIN4	-1.37	-2.3	-0.93
	Q9Y281	CFL2	-1.14	-2.07	-0.93
	P07951	TPM2	-0.71	-1.63	-0.92
	P80365	HSD11B2	-0.91	-1.81	-0.9
	Q05707	COL14A1	-0.83	-1.73	-0.9
	P01282	VIP	-1.67	-2.57	-0.89
	P21291	CSRP1	-0.66	-1.55	-0.89
	Q15124	PGM5	-0.76	-1.63	-0.87
	P09493	TPM1	-0.73	-1.59	-0.85
	Q9UMS6	SYNPO2	-0.88	-1.73	-0.84
	O60844	ZG16	-0.77	-1.58	-0.81
	P29536	LMOD1	-1.04	-1.84	-0.81
	Q13642	FHL1	-1.08	-1.89	-0.8
	P51888	PRELP	-1.28	-2.07	-0.78
	Q7Z3B1	NEGR1	-0.8	-1.58	-0.78
	Q7Z7G0	ABI3BP	-1.45	-2.22	-0.77
	Q16853	AOC3	-0.68	-1.45	-0.76
	Q9BXN1	ASPN	-1.49	-2.22	-0.73
	Q14315	FLNC	-1.03	-1.75	-0.72
	O75781	PALM	-0.64	-1.35	-0.71
	P11532	DMD	-0.64	-1.31	-0.67
	Q9NR12	PDLIM7	-0.64	-1.28	-0.64
	P24844	MYL9	-0.86	-1.48	-0.63
	P51884	LUM	-1.37	-1.99	-0.62
	Q13683	ITGA7	-0.67	-1.29	-0.62
	Q9Y2C3	B3GALT5	-0.72	-1.33	-0.61
	P21333	FLNA	-0.73	-1.34	-0.61
	P01591	JCHAIN	-0.72	-1.32	-0.6
	P00915	CA1	-0.87	-1.47	-0.6
	P22748	CA4	-0.69	-1.27	-0.59
Cluster 2	P29508	SERPINB3	-1.53	-0.88	0.65
	P32004	L1CAM	-1.55	-0.89	0.65
	P09093	CELA3A	-1.81	-1.07	0.73
	P08217	CELA2A	-2.29	-1.23	1.07
	Q9UKS6	PACSIN3	-0.63	-0.04	0.59
	P27169	PON1	-0.73	-0.13	0.6
	P35612	ADD2	-0.95	-0.33	0.62
	Q9HC84	MUC5B	-0.84	-0.2	0.64
	O95445	APOM	-0.64	0.01	0.66
	P11277	SPTB	-0.88	-0.22	0.66
	P16157	ANK1	-0.99	-0.31	0.68
	P01011	SERPINA3	-1.03	-0.31	0.72
	P16452	EPB42	-0.68	0.06	0.74
	P02730	SLC4A1	-0.81	-0.06	0.75
	Q9NV88	INTS9	-1.25	-0.48	0.76
	P15941	MUC1	-0.6	0.18	0.78
	P35542	SAA4	-1.14	-0.35	0.8
	P10645	CHGA	-1.44	-0.37	1.07
	P0DJI8	SAA1	-2.17	-0.45	1.72
	O75795	UGT2B17	-2.74	-0.1	2.64
	Q9UM21	MGAT4A	-0.09	0.5	0.58
	P08697	SERPINF2	-0.21	0.38	0.59
	P01833	PIGR	-0.05	0.55	0.6
	Q8N1G0	ZNF687	-0.45	0.15	0.61
	P60604	UBE2G2	-0.1	0.52	0.62
	P11474	ESRRA	-0.4	0.21	0.62
	O15156	ZBTB7B	-0.28	0.35	0.63
	P28290	SSFA2	-0.24	0.39	0.64
	Q9Y3B2	EXOSC1	-0.22	0.42	0.64
	O00743	PPP6C	-0.1	0.56	0.66
	P18428	LBP	-0.44	0.23	0.67
	Q96IY4	CPB2	-0.16	0.52	0.67
	Q10589	BST2	-0.29	0.4	0.68
	P0C0L4	C4A	-0.42	0.27	0.69
	Q9BPW8	NIPSNAP1	-0.19	0.5	0.69
	Q8N108	MIER1	-0.41	0.29	0.69
	P61927	RPL37	-0.49	0.22	0.71
	Q5T5X7	BEND3	-0.2	0.5	0.71
	P01031	C5	-0.21	0.51	0.72
	P10643	C7	-0.33	0.43	0.76
	P10909	CLU	-0.44	0.33	0.77
	Q00978	IRF9	-0.31	0.49	0.79
	P21217	FUT3	-0.32	0.47	0.8
	P00734	F2	-0.27	0.54	0.8
	O95816	BAG2	-0.34	0.49	0.82
	P04114	APOB	-0.35	0.49	0.84
	O95407	TNFRSF6B	-0.55	0.32	0.87
	Q969Q5	RAB24	-0.58	0.35	0.93
	P00747	PLG	-0.46	0.48	0.94
	P04003	C4BPA	-0.67	0.68	1.35
Cluster 3	P41743	PRKCI	0.19	0.78	0.59
	Q5T280	SPOUT1	0.37	0.95	0.59
	Q8TDD1	DDX54	0.38	0.96	0.59
	Q9NR30	DDX21	0.57	1.16	0.59
	Q9NVR2	INTS10	0.1	0.69	0.59
	Q92604	LPGAT1	0.37	0.96	0.59
	Q8WV92	MITD1	0.51	1.1	0.59
	O15228	GNPAT	0.29	0.88	0.59
	Q8N3X1	FNBP4	0.07	0.66	0.59
	Q5JTH9	RRP12	0.52	1.11	0.59
	Q9UKD2	MRTO4	0.56	1.15	0.59
	Q9BTY7	HGH1	0.57	1.16	0.59
	Q8NEY8	PPHLN1	0.05	0.65	0.59
	Q9Y314	NOSIP	0.13	0.72	0.59
	Q6ZUJ8	PIK3AP1	0.31	0.91	0.59
	Q15596	NCOA2	0.21	0.8	0.59
	Q5T0D9	TPRG1L	0.28	0.88	0.59
	Q96NW4	ANKRD27	0.03	0.63	0.6
	Q15061	WDR43	0.53	1.12	0.6
	O75531	BANF1	0.39	0.99	0.6
	Q9H173	SIL1	-0.01	0.59	0.6
	Q9NW68	BSDC1	0	0.6	0.6
	Q8WUJ3	CEMIP	0.09	0.69	0.6
	O96011	PEX11B	0.24	0.84	0.6
	Q9C0B5	ZDHHC5	0.35	0.95	0.6
	Q8WTT2	NOC3L	0.37	0.97	0.6
	P50542	PEX5	0.39	1	0.6
	P35869	AHR	0.28	0.88	0.6
	O75063	FAM20B	0.58	1.18	0.6
	Q9H8Y5	ANKZF1	0.29	0.9	0.61
	Q92542	NCSTN	0.46	1.07	0.61
	Q13671	RIN1	0.09	0.7	0.61
	O00192	ARVCF	0.04	0.65	0.61
	Q99871	HAUS7	0.15	0.77	0.61
	Q8NB90	SPATA5	-0.01	0.6	0.62
	Q9UIF9	BAZ2A	0.19	0.8	0.62
	O76024	WFS1	0.26	0.87	0.62
	Q6PJF5	RHBDF2	0.5	1.12	0.62
	Q9BSC4	NOL10	0.4	1.02	0.62
	Q9C0E2	XPO4	0.14	0.76	0.62
	Q5UIP0	RIF1	0.46	1.08	0.62
	P30740	SERPINB1	0.04	0.66	0.62
	Q8NEW0	SLC30A7	0.17	0.8	0.63
	Q9BVI4	NOC4L	0.38	1.01	0.63
	Q9BST9	RTKN	0.14	0.76	0.63
	Q9UHN6	TMEM2	0.46	1.08	0.63
	P48651	PTDSS1	0.47	1.1	0.63
	P21796	VDAC1	0.48	1.11	0.63
	O60287	URB1	0.47	1.1	0.63
	Q9H0F6	SHARPIN	0.25	0.88	0.63
	Q9H6R4	NOL6	0.53	1.17	0.64
	Q14146	URB2	0.27	0.91	0.64
	O95251	KAT7	0.3	0.94	0.64
	P04035	HMGCR	0.49	1.13	0.64
	Q8NI36	WDR36	0.58	1.22	0.64
	Q9NPY3	CD93	0.33	0.97	0.64
	Q6SPF0	SAMD1	-0.03	0.62	0.64
	P63173	RPL38	0.12	0.77	0.64
	Q9NQ29	LUC7L	0.33	0.98	0.64
	P81605	DCD	-0.05	0.59	0.65
	P46087	NOP2	0.53	1.17	0.65
	Q5T0F9	CC2D1B	0.54	1.18	0.65
	Q53EZ4	CEP55	0.58	1.23	0.65
	Q9BXI6	TBC1D10A	0.22	0.88	0.65
	Q6UXI9	NPNT	-0.03	0.62	0.65
	P12107	COL11A1	0.2	0.85	0.65
	P20591	MX1	0.35	1	0.65
	A6NC98	CCDC88B	0.08	0.74	0.66
	Q6ZNL6	FGD5	0.35	1.01	0.66
	Q8N5A5	ZGPAT	0.39	1.05	0.66
	Q8NDD1	C1orf131	0.48	1.14	0.66
	O95361	TRIM16	-0.06	0.6	0.66
	O60232	SSSCA1	0.28	0.94	0.66
	Q9UM00	TMCO1	0.55	1.21	0.66
	Q13823	GNL2	0.3	0.96	0.66
	P39900	MMP12	0.38	1.05	0.66
	P08183	ABCB1	0.13	0.8	0.67
	P57057	SLC37A1	0.11	0.78	0.67
	Q8TEQ8	PIGO	0.35	1.02	0.67
	Q99575	POP1	0.16	0.82	0.67
	Q9H6Y2	WDR55	0.14	0.81	0.67
	Q8WY22	BRI3BP	0.1	0.77	0.67
	O95478	NSA2	0.45	1.12	0.67
	Q13740	ALCAM	-0.03	0.65	0.67
	Q13395	TARBP1	0.06	0.74	0.67
	Q9Y3T9	NOC2L	0.34	1.01	0.68
	Q15758	SLC1A5	0.37	1.05	0.68
	Q86WJ1	CHD1L	0.08	0.77	0.68
	Q9NZW5	MPP6	0.1	0.78	0.68
	Q6ZU65	UBN2	0.23	0.92	0.68
	Q9UG63	ABCF2	0.39	1.07	0.68
	Q7Z7E8	UBE2Q1	0.08	0.77	0.68
	Q9UPN4	CEP131	0.1	0.78	0.69
	O75387	SLC43A1	-0.09	0.6	0.69
	Q9P0V3	SH3BP4	0.28	0.96	0.69
	Q9BUD6	SPON2	0.28	0.97	0.69
	Q00613	HSF1	0.45	1.14	0.69
	Q96T88	UHRF1	0.04	0.73	0.69
	Q9H6F5	CCDC86	0.27	0.97	0.7
	Q08477	CYP4F3	0.5	1.2	0.7
	Q16594	TAF9	0.28	0.98	0.7
	P58107	EPPK1	0	0.7	0.7
	O43709	BUD23	0.4	1.11	0.7
	Q9ULX3	NOB1	0.17	0.87	0.71
	Q15003	NCAPH	0.04	0.75	0.71
	Q16637	SMN1	-0.03	0.67	0.71
	Q14684	RRP1B	0.22	0.93	0.71
	Q99081	TCF12	0.47	1.18	0.71
	Q6PL18	ATAD2	0.47	1.18	0.71
	Q9NV06	DCAF13	0.5	1.22	0.71
	P06493	CDK1	0.39	1.1	0.71
	Q15021	NCAPD2	0.47	1.18	0.71
	Q14690	PDCD11	0.43	1.15	0.72
	O15213	WDR46	0.27	0.98	0.72
	O14925	TIMM23	0.51	1.23	0.72
	O60488	ACSL4	0.4	1.13	0.73
	Q9Y5T4	DNAJC15	0.53	1.26	0.73
	Q9NQZ2	UTP3	0.21	0.93	0.73
	Q99661	KIF2C	0.47	1.2	0.73
	Q14678	KANK1	-0.03	0.7	0.73
	Q9NQW6	ANLN	0.38	1.12	0.74
	Q7L311	ARMCX2	0.05	0.79	0.74
	Q9HD89	RETN	0.57	1.31	0.74
	Q9Y2P8	RCL1	0.48	1.23	0.75
	Q9BVJ6	UTP14A	0.33	1.08	0.75
	Q9Y3A2	UTP11	0.58	1.33	0.76
	Q13753	LAMC2	0.44	1.2	0.76
	P56182	RRP1	0.56	1.33	0.76
	Q14692	BMS1	0.34	1.1	0.76
	Q8IY81	FTSJ3	0.49	1.26	0.77
	Q9HDC5	JPH1	-0.05	0.73	0.79
	Q8IUC4	RHPN2	0.26	1.05	0.79
	Q7L5D6	GET4	0.32	1.11	0.79
	Q9NRX1	PNO1	0.31	1.1	0.79
	Q9Y3C1	NOP16	0.15	0.94	0.79
	Q9UPT9	USP22	0.16	0.96	0.8
	Q92979	EMG1	-0.13	0.67	0.8
	Q9NSI2	FAM207A	0.41	1.21	0.8
	Q9BXY0	MAK16	0.23	1.04	0.81
	O75607	NPM3	0.38	1.19	0.81
	Q9Y6V7	DDX49	0.46	1.26	0.81
	Q76FK4	NOL8	0.4	1.21	0.81
	Q6DKI1	RPL7L1	0.56	1.38	0.82
	P13671	C6	-0.09	0.73	0.82
	Q5C9Z4	NOM1	0.33	1.16	0.83
	P12268	IMPDH2	0.2	1.03	0.83
	O43272	PRODH	0.25	1.08	0.83
	P02786	TFRC	0.47	1.31	0.84
	Q5T0W9	FAM83B	0.01	0.85	0.84
	Q9H4K7	MTG2	0.3	1.15	0.84
	Q8NEJ9	NGDN	0.44	1.29	0.85
	P50583	NUDT2	-0.01	0.85	0.85
	Q9BXB5	OSBPL10	0.04	0.91	0.88
	Q8NCR9	CLRN3	0.06	0.94	0.88
	Q8TB36	GDAP1	0.29	1.17	0.88
	Q9P2D1	CHD7	0.43	1.31	0.88
	O75717	WDHD1	0.16	1.05	0.89
	Q14181	POLA2	0.05	0.94	0.89
	P29323	EPHB2	0.08	0.96	0.89
	P46013	MKI67	0.37	1.26	0.89
	O96028	NSD2	-0.16	0.74	0.9
	Q6ZMG9	CERS6	0.24	1.14	0.9
	P37268	FDFT1	0.46	1.35	0.9
	O43752	STX6	0.58	1.48	0.9
	P29317	EPHA2	0.53	1.44	0.91
	Q9ULE6	PALD1	0.11	1.03	0.92
	P78316	NOP14	0.47	1.39	0.92
	Q9NVU7	SDAD1	0.49	1.43	0.95
	Q00534	CDK6	0	0.95	0.95
	P41162	ETV3	0.05	1	0.95
	P27487	DPP4	-0.1	0.85	0.96
	P47712	PLA2G4A	-0.3	0.66	0.96
	O00292	LEFTY2	0.57	1.54	0.97
	Q9NP58	ABCB6	0.19	1.16	0.98
	Q96KB5	PBK	-0.04	0.94	0.98
	Q08554	DSC1	-0.04	0.94	0.98
	Q16880	UGT8	0.17	1.19	1.02
	P07225	PROS1	-0.22	0.8	1.02
	Q6P5R6	RPL22L1	-0.06	0.97	1.03
	Q96EU6	RRP36	0.44	1.5	1.06
	Q5T749	KPRP	-0.03	1.02	1.06
	P04004	VTN	-0.41	0.65	1.06
	O60343	TBC1D4	0.33	1.42	1.09
	Q9Y3A4	RRP7A	-0.35	0.78	1.13
	Q9NYT0	PLEK2	0.06	1.21	1.15
	P02748	C9	-0.43	0.73	1.16
	P62760	VSNL1	0.38	1.54	1.17
	Q1HG44	DUOXA2	0.58	1.78	1.2
	P08514	ITGA2B	0.02	1.23	1.21
	Q13111	CHAF1A	0.21	1.46	1.25
	O43490	PROM1	0.05	1.31	1.25
	P80511	S100A12	0.18	1.44	1.26
	Q6ZMU5	TRIM72	0.13	1.41	1.28
	P35354	PTGS2	-0.24	1.08	1.31
	Q9UGM3	DMBT1	0.53	1.88	1.35
	P20851	C4BPB	-0.43	0.95	1.38
	P78556	CCL20	0.06	1.53	1.46
	Q9Y6Q1	CAPN6	-0.23	1.26	1.49
	Q6UX06	OLFM4	0.4	1.89	1.49
	P11166	SLC2A1	0.17	1.73	1.56
	P22670	RFX1	0.16	1.75	1.59
	Q06141	REG3A	-0.14	1.51	1.65
Cluster 4	P41221	WNT5A	0.69	1.27	0.59
	Q2NKX8	ERCC6L	1.13	1.73	0.6
	Q9Y5J1	UTP18	0.59	1.2	0.61
	Q5QJE6	DNTTIP2	0.59	1.2	0.61
	Q9GZR2	REXO4	0.99	1.6	0.61
	Q9UMY1	NOL7	0.7	1.32	0.61
	O00425	IGF2BP3	1.12	1.74	0.62
	O00541	PES1	0.72	1.35	0.62
	Q13501	SQSTM1	0.64	1.27	0.63
	Q9NZV5	SELENON	0.87	1.51	0.63
	Q5VYY1	ANKRD22	0.79	1.43	0.64
	P16444	DPEP1	1.21	1.86	0.65
	Q09328	MGAT5	1.12	1.78	0.65
	Q2TB90	HKDC1	0.99	1.66	0.67
	Q9UHR6	ZNHIT2	0.97	1.64	0.68
	P59665	DEFA1	0.6	1.28	0.68
	Q8WUY1	THEM6	0.7	1.39	0.69
	P08195	SLC3A2	0.78	1.48	0.7
	Q9BZE4	GTPBP4	0.64	1.34	0.71
	Q15050	RRS1	0.7	1.42	0.72
	Q9H0S4	DDX47	0.72	1.44	0.73
	Q02241	KIF23	0.63	1.37	0.73
	P48436	SOX9	0.79	1.53	0.74
	Q86VI3	IQGAP3	1.13	1.89	0.76
	P52292	KPNA2	0.66	1.52	0.86
	Q9NRD8	DUOX2	1.15	2.01	0.86
	Q01650	SLC7A5	0.77	1.75	0.98
	Q96BS2	TESC	0.71	1.71	1
	Q9H501	ESF1	0.65	1.69	1.04
	Q9NZM5	NOP53	0.66	1.88	1.22
	Q8IZW8	TNS4	0.67	1.99	1.32
	P55157	MTTP	0.61	2.08	1.47
	Q14134	TRIM29	0.7	2.34	1.64
	P05451	REG1A	0.63	3.45	2.83
Cluster 5	Q9UHK6	AMACR	1.22	0.63	-0.59
	P04439	HLA-A	1.54	-0.82	-2.35
	Q11206	ST3GAL4	0.79	-0.65	-1.44
	P30626	SRI	0.55	-0.45	-1
	Q9BYX7	POTEKP	0.42	-0.49	-0.9
	P08263	GSTA1	0.39	-0.5	-0.89
	O00757	FBP2	0.54	-0.34	-0.88
	P24298	GPT	0.42	-0.41	-0.83
	Q8TDQ7	GNPDA2	0.51	-0.24	-0.75
	P06865	HEXA	0.19	-0.56	-0.74
	P61916	NPC2	0.34	-0.4	-0.74
	P16401	HIST1H1B	0.51	-0.23	-0.73
	P01909	HLA-DQA1	0.35	-0.37	-0.72
	Q96IU4	ABHD14B	0.27	-0.44	-0.71
	P54289	CACNA2D1	0.21	-0.5	-0.7
	P30044	PRDX5	0.4	-0.29	-0.69
	P34949	MPI	0.44	-0.25	-0.69
	Q9H7C9	AAMDC	0.17	-0.51	-0.68
	P21399	ACO1	0.21	-0.47	-0.67
	Q14894	CRYM	0.37	-0.3	-0.67
	Q53FA7	TP53I3	0.49	-0.18	-0.67
	P52565	ARHGDIA	0.35	-0.32	-0.66
	Q8WU39	MZB1	0.29	-0.35	-0.65
	P30086	PEBP1	0.08	-0.55	-0.63
	P10619	CTSA	0.19	-0.43	-0.62
	P17900	GM2A	0.3	-0.33	-0.62
	P48147	PREP	0.12	-0.5	-0.62
	Q02338	BDH1	0.16	-0.46	-0.62
	P04424	ASL	0.29	-0.33	-0.62
	Q14116	IL18	0.48	-0.13	-0.62
	P08133	ANXA6	0.04	-0.58	-0.62
	Q14314	FGL2	0.18	-0.43	-0.61
	Q96BQ1	FAM3D	0.19	-0.42	-0.6
	P00505	GOT2	0.44	-0.17	-0.6
	P08758	ANXA5	0.13	-0.47	-0.6
	Q9NPJ3	ACOT13	0.38	-0.21	-0.6
	P07108	DBI	0.52	-0.07	-0.59
	P48637	GSS	0.29	-0.3	-0.59
	P20815	CYP3A5	0.45	-0.14	-0.59
	Q8NE62	CHDH	0.55	-0.04	-0.59
	P06454	PTMA	1.36	-0.42	-1.77
	P62328	TMSB4X	1.06	-0.46	-1.52
	Q05315	CLC	1.2	-0.27	-1.47
	P20962	PTMS	0.71	-0.46	-1.17
	Q9Y2S6	TMA7	0.61	-0.49	-1.09
	Q96GA7	SDSL	0.59	-0.46	-1.05
	P02792	FTL	0.59	-0.44	-1.03
	Q9UM22	EPDR1	1.14	0.12	-1.02
	Q9UKN1	MUC12	0.88	-0.12	-1
	Q6P587	FAHD1	0.71	-0.23	-0.94
	P13760	HLA-DRB1	0.72	-0.22	-0.94
	Q6FHJ7	SFRP4	1.01	0.18	-0.83
	P49747	COMP	1.09	0.31	-0.78
	O60888	CUTA	0.7	-0.01	-0.71
	Q92820	GGH	0.88	0.19	-0.7
	P04179	SOD2	0.63	-0.03	-0.66
	O94788	ALDH1A2	0.59	-0.03	-0.63
	P09525	ANXA4	0.62	0	-0.62
Cluster 6	Q8IUE6	HIST2H2AB	0.45	-1.33	-1.78
	Q15651	HMGN3	0.24	-1.48	-1.71
	Q14956	GPNMB	-0.54	-2.14	-1.6
	Q6BDI9	REP15	0.46	-1.09	-1.55
	P12104	FABP2	-0.13	-1.6	-1.48
	P54868	HMGCS2	-0.53	-1.88	-1.34
	Q9HAT2	SIAE	-0.23	-1.48	-1.25
	Q969X2	ST6GALNAC6	0.48	-0.77	-1.24
	P07305	H1F0	-0.57	-1.79	-1.22
	Q02817	MUC2	0.03	-1.11	-1.14
	P34096	RNASE4	-0.26	-1.36	-1.1
	Q96PE7	MCEE	0.5	-0.59	-1.09
	P07148	FABP1	-0.34	-1.42	-1.08
	Q8N323	NXPE1	-0.03	-1.09	-1.06
	O75356	ENTPD5	-0.28	-1.32	-1.04
	O75363	BCAS1	-0.08	-1.11	-1.03
	Q14914	PTGR1	0.1	-0.91	-1.02
	Q9UBR2	CTSZ	-0.36	-1.35	-0.99
	Q07654	TFF3	-0.51	-1.5	-0.98
	Q9BW30	TPPP3	-0.23	-1.2	-0.97
	P05114	HMGN1	0.08	-0.89	-0.97
	O00748	CES2	-0.12	-1.09	-0.97
	Q9GZS9	CHST5	0.1	-0.83	-0.93
	Q6UWF7	NXPE4	-0.05	-0.96	-0.91
	P00480	OTC	0.21	-0.68	-0.89
	Q96HN2	AHCYL2	-0.36	-1.24	-0.88
	O43704	SULT1B1	-0.04	-0.92	-0.88
	Q9BS40	LXN	0.06	-0.82	-0.88
	Q9UBN7	HDAC6	-0.16	-1.01	-0.85
	Q6UWP2	DHRS11	-0.39	-1.23	-0.84
	Q9C002	C15orf48	-0.09	-0.9	-0.81
	Q9NR45	NANS	0.06	-0.75	-0.81
	P36871	PGM1	0.22	-0.59	-0.81
	P16870	CPE	-0.19	-1	-0.81
	Q9UD71	PPP1R1B	-0.29	-1.08	-0.79
	Q6ZMB0	B3GNT6	0.08	-0.7	-0.79
	P06396	GSN	-0.11	-0.89	-0.78
	P16403	HIST1H1C	-0.39	-1.17	-0.78
	Q05682	CALD1	-0.35	-1.12	-0.78
	P55008	AIF1	-0.02	-0.79	-0.77
	P01860	IGHG3	0.02	-0.75	-0.77
	Q9UII2	ATPIF1	0.05	-0.7	-0.76
	Q96I99	SUCLG2	-0.09	-0.84	-0.75
	Q16762	TST	0.15	-0.59	-0.74
	P24752	ACAT1	-0.29	-1.03	-0.74
	Q86WU2	LDHD	-0.54	-1.27	-0.74
	P06870	KLK1	-0.21	-0.93	-0.71
	Q9Y2J8	PADI2	-0.11	-0.81	-0.7
	P10412	HIST1H1E	-0.17	-0.85	-0.68
	P01780	IGHV3-7	-0.45	-1.13	-0.68
	P18206	VCL	-0.37	-1.05	-0.68
	Q53GG5	PDLIM3	-0.24	-0.91	-0.67
	O95571	ETHE1	-0.22	-0.88	-0.66
	P40925	MDH1	-0.15	-0.8	-0.65
	P01876	IGHA1	-0.54	-1.18	-0.64
	Q15404	RSU1	0	-0.64	-0.64
	Q8N335	GPD1L	-0.12	-0.74	-0.62
	O14815	CAPN9	-0.2	-0.82	-0.62
	Q9BX66	SORBS1	-0.58	-1.19	-0.61
	Q02252	ALDH6A1	-0.17	-0.78	-0.61
	P14854	COX6B1	-0.42	-1.03	-0.6
	P17174	GOT1	-0.25	-0.84	-0.6
	Q9NSC7	ST6GALNAC1	-0.2	-0.79	-0.59
	P23141	CES1	-0.4	-0.99	-0.59
	P35558	PCK1	-0.26	-0.85	-0.59
