# Supplementary material for: Comprehensive Proteomic Analysis of Colon Cancer Tissue Revealed the Reason for the Worse Prognosis of Right-Sided Colon Cancer and Mucinous Colon Cancer at the Protein Level
Source: Curr Oncol. 2021 Sep 15;28(5):3554–72. doi: 10.3390/curroncol28050305 (PMC8482240; doi:10.3390/curroncol28050305)
Supplement: Supplementary file 1 [file curroncol-28-00305-s001.zip › Table S4.xlsx]

## Sheet: ClueGO Pathway Results
GOID	GOTerm	Ontology Source	Term PValue	Term PValue Corrected with Bonferroni step down	Group PValue	Group PValue Corrected with Bonferroni step down	GOLevels	GOGroups	% Associated Genes	Nr. Genes	Associated Genes Found
R-HSA:2514853	Condensation of Prometaphase Chromosomes	REACTOME_Pathways_08.05.2020	0.000247631	0.00520025	0.000247631	0.000495262	[-1]	Group0	27.2727	3	[CDK1, NCAPD2, NCAPH]
R-HSA:166658	Complement cascade	REACTOME_Pathways_08.05.2020	0.000589614	0.0117923	0.000589614	0.000589614	[-1]	Group1	8.62069	5	[C4BPB, C6, C9, PROS1, VTN]
R-HSA:977606	Regulation of Complement cascade	REACTOME_Pathways_08.05.2020	0.000218918	0.0048162	0.000589614	0.000589614	[-1]	Group1	10.6383	5	[C4BPB, C6, C9, PROS1, VTN]
R-HSA:6790901	rRNA modification in the nucleus and cytosol	REACTOME_Pathways_08.05.2020	5.33886e-24	1.44149e-22	3.64166e-09	1.0925e-08	[-1]	Group2	31.746	20	[BMS1, BUD23, DCAF13, DDX49, EMG1, NOC4L, NOL6, NOP14, NOP2, PDCD11, PNO1, RCL1, RRP36, RRP7A, UTP11, UTP14A, UTP3, WDR36, WDR43, WDR46]
R-HSA:6791226	Major pathway of rRNA processing in the nucleolus and cytosol	REACTOME_Pathways_08.05.2020	7.95786e-20	1.90989e-18	3.64166e-09	1.0925e-08	[-1]	Group2	13.4409	25	[BMS1, BUD23, DCAF13, DDX21, DDX49, EMG1, FTSJ3, NOB1, NOC4L, NOL6, NOP14, PDCD11, PNO1, RCL1, RPL22L1, RPL38, RRP1, RRP36, RRP7A, UTP11, UTP14A, UTP3, WDR36, WDR43, WDR46]
R-HSA:72312	rRNA processing	REACTOME_Pathways_08.05.2020	6.83934e-20	1.70983e-18	3.64166e-09	1.0925e-08	[-1]	Group2	12.6214	27	[BMS1, BUD23, DCAF13, DDX21, DDX49, EMG1, FTSJ3, NOB1, NOC4L, NOL6, NOP14, NOP2, PDCD11, PNO1, RCL1, RPL22L1, RPL38, RRP1, RRP12, RRP36, RRP7A, UTP11, UTP14A, UTP3, WDR36, WDR43, WDR46]
R-HSA:8868773	rRNA processing in the nucleus and cytosol	REACTOME_Pathways_08.05.2020	1.8842e-20	4.89891e-19	3.64166e-09	1.0925e-08	[-1]	Group2	13.2653	26	[BMS1, BUD23, DCAF13, DDX21, DDX49, EMG1, FTSJ3, NOB1, NOC4L, NOL6, NOP14, NOP2, PDCD11, PNO1, RCL1, RPL22L1, RPL38, RRP1, RRP36, RRP7A, UTP11, UTP14A, UTP3, WDR36, WDR43, WDR46]
R-HSA:8953854	Metabolism of RNA	REACTOME_Pathways_08.05.2020	3.64166e-09	8.37582e-08	3.64166e-09	1.0925e-08	[-1]	Group2	4.14815	28	[BMS1, BUD23, DCAF13, DDX21, DDX49, EMG1, FTSJ3, NOB1, NOC4L, NOL6, NOP14, NOP2, PDCD11, PNO1, POP1, RCL1, RPL22L1, RPL38, RRP1, RRP36, RRP7A, SMN1, UTP11, UTP14A, UTP3, WDR36, WDR43, WDR46]
