# Supplementary material for: Comprehensive Proteomic Analysis of Colon Cancer Tissue Revealed the Reason for the Worse Prognosis of Right-Sided Colon Cancer and Mucinous Colon Cancer at the Protein Level
Source: Curr Oncol. 2021 Sep 15;28(5):3554–72. doi: 10.3390/curroncol28050305 (PMC8482240; doi:10.3390/curroncol28050305)
Supplement: Supplementary file 1 [file curroncol-28-00305-s001.zip › Table S5.xlsx]

## Sheet: DEP__RMC vs RNMC
Accession	Gene	Abundance Ratio (log2): (F1, 131) / (F1, 126)	Abundance Ratio (log2): (F1, 129) / (F1, 126)	Abundance Ratio (log2): (F1, 129) / (F1, 131)
P05451	REG1A	3.45	2.66	-0.79
Q96FN4	CPNE2	0.66	1.7	1.04
P01861	IGHG4	-0.39	0.47	0.86
Q92743	HTRA1	0.81	1.56	0.74
P51911	CNN1	-2.31	-0.48	1.82
Q01995	TAGLN	-2.18	-0.23	1.95
P17661	DES	-2.45	-1.06	1.39
O14558	HSPB6	-2.73	-1.36	1.37
P10645	CHGA	-0.37	-1.13	-0.75
P08294	SOD3	-0.48	0.18	0.67
O15061	SYNM	-2.15	-1.17	0.98
O60942	RNGTT	0.34	1.23	0.89
Q05707	COL14A1	-1.73	-0.99	0.74
P20774	OGN	-3.54	-2.33	1.2
Q96Q06	PLIN4	-2.3	-1.36	0.95
P18428	LBP	0.23	0.91	0.68
P35749	MYH11	-2.2	-1.33	0.86
Q15124	PGM5	-1.63	-0.87	0.75
Q9HC84	MUC5B	-0.2	0.41	0.61
P01011	SERPINA3	-0.31	0.53	0.84
P04155	TFF1	-0.59	1.39	1.98
P62328	TMSB4X	-0.46	0.28	0.74
Q08554	DSC1	0.94	0.33	-0.61
Q96BS2	TESC	1.71	1.12	-0.6
P16234	PDGFRA	-0.19	-0.8	-0.61
P29120	PCSK1	-0.26	0.67	0.93
Q9NZM5	GLTSCR2; NOP53	1.88	0.95	-0.93
Q9UHK6	AMACR	0.63	-0.05	-0.68
P37268	FDFT1	1.35	0.57	-0.78
Q6ZMG9	CERS6	1.14	0.48	-0.65
Q96EU6	RRP36	1.5	0.44	-1.06
Q9Y5T4	DNAJC15	1.26	0.42	-0.85
Q5SNT2	TMEM201	0.52	-0.16	-0.68
Q13111	CHAF1A	1.46	0.53	-0.93
Q86T03	TMEM55B; PIP4P1	1.14	0.43	-0.7
P17676	CEBPB	0.71	-0.29	-1.01
O75795	UGT2B17	-0.1	-1.84	-1.74
P09758	TACSTD2	0.85	0.21	-0.64
Q13835	PKP1	0.71	0.06	-0.65
Q6ZSJ8	C1orf122	0.49	-0.49	-0.98
Q06141	REG3A	1.51	3.94	2.43
Q8IUE6	HIST2H2AB	-1.33	2.13	3.46
P98088	MUC5AC	-1.46	0.87	2.34
Q9UG56	PISD	-0.37	1.85	2.22
P35354	PTGS2	1.08	1.92	0.84
P03956	MMP1	1.15	2.12	0.97
Q9Y281	CFL2	-2.07	0.42	2.48
P08246	ELANE	1.15	1.81	0.66
P06702	S100A9	0.85	1.52	0.67
P05109	S100A8	0.62	1.45	0.83
P49913	CAMP	1.01	1.98	0.97
Q9BZ29	DOCK9	0.46	1.69	1.24
O15204	ADAMDEC1	-0.5	1.1	1.6
P51888	PRELP	-2.07	-0.36	1.71
P25815	S100P	-0.12	1.79	1.9
Q96CG8	CTHRC1	1.61	2.91	1.3
Q02447	SP3	0.54	1.61	1.07
P15941	MUC1	0.18	0.97	0.78
P36952	SERPINB5	1.59	2.47	0.88
Q9BUD6	SPON2	0.97	1.75	0.78
P49747	COMP	0.31	1.95	1.63
Q06828	FMOD	-0.56	0.9	1.46
Q9UPN7	PPP6R1	-0.02	1.18	1.21
P14091	CTSE	0.62	1.29	0.67
P08254	MMP3	0.51	1.12	0.62
P10909	CLU	0.33	1.07	0.74
P09093	CELA3A	-1.07	-0.15	0.92
P08174	CD55	-0.57	0.48	1.05
P07951	TPM2	-1.63	-0.19	1.44
Q8WVJ2	NUDCD2	0.05	1.2	1.15
Q96B45	C10orf32; BORCS7	0.14	0.87	0.73
P02743	APCS	-1.17	-0.26	0.91
Q16658	FSCN1	0.02	1.06	1.04
P16455	MGMT	0.12	0.98	0.85
Q9BQE5	APOL2	0.54	1.18	0.64
P02790	HPX	-0.6	0.57	1.17
Q96DE0	NUDT16	-0.14	0.7	0.84
Q96IY4	CPB2	0.52	1.16	0.64
P35442	THBS2	0.86	1.88	1.02
P35228	NOS2	0.45	1.27	0.82
P46109	CRKL	0.31	0.91	0.61
Q6FHJ7	SFRP4	0.18	1.42	1.24
O75339	CILP	-0.07	0.98	1.05
P14555	PLA2G2A	-1.03	0.21	1.24
P51884	LUM	-1.99	-0.89	1.11
O95819	MAP4K4	0.37	1.07	0.7
P12544	GZMA	-1	-0.19	0.81
P09493	TPM1	-1.59	-0.34	1.25
P02511	CRYAB	-1.92	-0.62	1.3
P21810	BGN	-1.15	-0.22	0.94
P24593	IGFBP5	-0.09	0.84	0.93
P07996	THBS1	0.3	1.39	1.09
P36955	SERPINF1	-0.31	0.81	1.12
Q9BXN1	ASPN	-2.22	-0.73	1.49
Q16775	HAGH	-0.15	0.55	0.7
P02750	LRG1	-0.25	0.61	0.86
P02746	C1QB	-0.38	0.29	0.67
Q8TDH9	BLOC1S5	0.14	1	0.86
Q8NAP3	ZBTB38	0.04	0.85	0.81
Q13683	ITGA7	-1.29	-0.35	0.94
P09936	UCHL1	-2.07	-1.18	0.89
Q9Y6Q1	CAPN6	1.26	0.5	-0.76
Q9UGM3	DMBT1	1.88	1.02	-0.86
Q9UPQ0	LIMCH1	-0.09	0.68	0.77
Q16740	CLPP	0.26	0.93	0.67
P00450	CP	-0.66	0.19	0.85
Q02817	MUC2	-1.11	0.4	1.51
Q9UBY9	HSPB7	-0.68	0.13	0.81
Q9BT22	ALG1	0.42	1.09	0.67
P04083	ANXA1	-0.42	0.2	0.62
P01859	IGHG2	-0.66	0.02	0.68
Q14315	FLNC	-1.75	-0.76	0.99
O14498	ISLR	0.47	1.18	0.71
P21291	CSRP1	-1.55	-0.47	1.08
P00751	CFB	-0.37	0.46	0.83
P40261	NNMT	0.28	1	0.72
O15305	PMM2	0.06	0.85	0.79
P05161	ISG15	0.29	0.91	0.62
Q14195	DPYSL3	-0.48	0.42	0.9
Q14134	TRIM29	2.34	1.28	-1.06
P08603	CFH	-0.3	0.37	0.67
Q8IUX7	AEBP1	0.42	1.15	0.73
P06681	C2	0.42	1.14	0.72
P01860	IGHG3	-0.75	0.12	0.87
P00736	C1R	0.03	0.72	0.69
Q6YHK3	CD109	-0.51	0.22	0.73
Q15404	RSU1	-0.64	0.09	0.72
Q9BX66	SORBS1	-1.19	-0.34	0.86
P60903	S100A10	-0.35	0.48	0.83
P11166	SLC2A1	1.73	1.1	-0.63
Q8WW59	SPRYD4	-0.31	0.58	0.89
Q9UMS6	SYNPO2	-1.73	-0.75	0.98
P04179	SOD2	-0.03	0.62	0.66
P06744	GPI	-0.08	0.58	0.65
P37802	TAGLN2	0.38	1	0.62
O76041	NEBL	0.73	1.5	0.78
P09104	ENO2	-0.73	0	0.73
Q99497	PARK7	-0.27	0.37	0.64
P53814	SMTN	-1.51	-0.91	0.6
Q99584	S100A13	-0.23	0.37	0.59
P15311	EZR	-0.35	0.31	0.65
P07585	DCN	-2.39	-1.69	0.7
Q9H098	FAM107B	-0.24	0.39	0.63
P05452	CLEC3B	-0.52	0.16	0.68
P00338	LDHA	0.08	0.73	0.65
P00488	F13A1	-1.65	-0.94	0.72
P00352	ALDH1A1	-1.2	-0.41	0.79
P61626	LYZ	0.98	1.64	0.65
Q9HBL0	TNS1	-0.96	-0.32	0.64
Q9NR12	PDLIM7	-1.28	-0.52	0.76
P21333	FLNA	-1.34	-0.6	0.74
P03950	ANG	-0.66	0.08	0.75
Q15417	CNN3	0.31	0.95	0.64
P26038	MSN	-0.6	0.01	0.61
P02787	TF	-0.85	-0.07	0.78
P25311	AZGP1	-0.39	0.27	0.66
P78556	CCL20	1.53	0.9	-0.63
P08758	ANXA5	-0.47	0.17	0.64
Q7Z3B1	NEGR1	-1.58	-0.99	0.59
P02765	AHSG	-0.6	0.13	0.74
Q53GG5	PDLIM3	-0.91	-0.2	0.7
O00194	RAB27B	-0.15	0.49	0.64
P18206	VCL	-1.05	-0.43	0.62
Q7Z7G0	ABI3BP	-2.22	-1.63	0.59
P16949	STMN1	-0.12	0.5	0.62
P02760	AMBP	-0.73	0.04	0.77
O43294	TGFB1I1	-1.08	-0.49	0.59
P32119	PRDX2	-0.6	0.05	0.64
Q9ULV4	CORO1C	-0.83	-0.21	0.62
P08183	ABCB1	0.8	-0.14	-0.94
P32004	L1CAM	-0.89	-1.65	-0.76
P16444	DPEP1	1.86	0.96	-0.9
P52565	ARHGDIA	-0.32	0.28	0.59
Q969X2	ST6GALNAC6	-0.77	0.21	0.97
Q9ULE6	PALD1	1.03	0.05	-0.98
O43752	STX6	1.48	0.88	-0.6
P62805	HIST1H4A; HIST1H4F; HIST1H4D; HIST1H4J; HIST1H4H; HIST1H4C; HIST4H4; HIST2H4B; HIST1H4E; HIST1H4I; HIST1H4B; HIST2H4A; HIST1H4K; HIST1H4L	0.64	-0.03	-0.66
P01833	PIGR	0.55	-0.21	-0.76
Q05682	CALD1	-1.12	-0.41	0.71
P62760	VSNL1	1.54	0.87	-0.68
Q00534	CDK6	0.95	0.34	-0.61
Q13643	FHL3	0.24	0.83	0.59
O00463	TRAF5	1.2	0.57	-0.63
Q9H7C9	AAMDC	-0.51	0.26	0.77
Q9Y5B8	NME7	0.7	-0.01	-0.71
Q9BXY0	MAK16	1.04	0.42	-0.62
P30626	SRI	-0.45	0.17	0.61
Q8WV92	MITD1	1.1	0.44	-0.66
Q5T749	KPRP	1.02	0.23	-0.8
Q14534	SQLE	1.13	0.43	-0.7
Q9BT17	MTG1	0.67	0.04	-0.63
P26583	HMGB2	-0.57	0.03	0.6
P09455	RBP1	0.41	-0.3	-0.72
Q07654	TFF3	-1.5	-0.77	0.73
O60240	PLIN1	-2.03	-1.05	0.98
Q66GS9	CEP135	0.59	-0.02	-0.61
A3KMH1	VWA8	0.65	0.03	-0.62
Q8TB36	GDAP1	1.17	0.43	-0.74
Q9NVU7	SDAD1	1.43	0.75	-0.68
Q13206	DDX10	1.36	0.67	-0.69
Q9Y2L1	DIS3	1.17	0.54	-0.63
Q9NQX7	ITM2C	0.23	-0.44	-0.67
Q1HG44	DUOXA2	1.78	0.67	-1.11
Q9UBW7	ZMYM2	0.38	-0.26	-0.64
Q9NZV5	SEPN1; SELENON	1.51	0.77	-0.74
Q8NC42	RNF149	1.21	0.49	-0.72
Q6R327	RICTOR	0.74	0.08	-0.66
Q96NW4	ANKRD27	0.63	-0.01	-0.64
Q92851	CASP10	0.51	-0.14	-0.65
Q9BVL4	SELO; SELENOO	0.31	-0.28	-0.59
Q14690	PDCD11	1.15	0.51	-0.64
Q8NBU5	ATAD1	0.76	0.1	-0.66
P06400	RB1	1.28	0.67	-0.61
P02792	FTL	-0.44	0.33	0.77
Q14181	POLA2	0.94	0.35	-0.59
O15439	ABCC4	0.41	-0.29	-0.7
Q9BTC8	MTA3	0.57	-0.08	-0.65
P35556	FBN2	0.63	0	-0.63
P11279	LAMP1	0.94	0.26	-0.68
Q9H6R4	NOL6	1.17	0.55	-0.62
Q9Y3C1	NOP16	0.94	0.3	-0.64
Q8NCR9	CLRN3	0.94	0.23	-0.71
Q9H0S4	DDX47	1.44	0.81	-0.64
Q8IY95	TMEM192	0.61	-0.04	-0.65
Q9NVH1	DNAJC11	0.72	0.06	-0.65
Q9UM00	TMCO1	1.21	0.58	-0.63
Q9NSI2	FAM207A	1.21	0.54	-0.67
P42892	ECE1	0.46	-0.15	-0.61
Q9Y619	SLC25A15	1.13	0.44	-0.68
Q9H8H0	NOL11	0.91	0.31	-0.61
P06731	CEACAM5	1.94	0.98	-0.96
Q8N6R0	METTL13	0.73	-0.09	-0.82
P15529	CD46	1.06	0.43	-0.64
P01732	CD8A	-0.28	-0.96	-0.68
Q9Y673	ALG5	0.82	0.11	-0.71
Q9NV31	IMP3	0.97	0.33	-0.64
A6NC98	CCDC88B	0.74	0.07	-0.67
Q99848	EBNA1BP2	1.07	0.48	-0.59
Q9Y5J1	UTP18	1.2	0.46	-0.74
Q9BSH4	TACO1	0.24	-0.35	-0.59
Q5H8A4	PIGG	0.9	0.09	-0.82
Q969X6	CIRH1A; UTP4	1.19	0.56	-0.63
Q96DU7	ITPKC	1.16	0.43	-0.73
Q8NBM4	UBAC2	0.86	0.22	-0.64
Q9UHQ9	CYB5R1	0.38	-0.26	-0.63
Q8NI36	WDR36	1.22	0.56	-0.66
O00541	PES1	1.35	0.67	-0.68
Q96AQ8	CCDC90A; MCUR1	0.55	-0.05	-0.6
Q9BYG3	MKI67IP; NIFK	0.84	0.22	-0.62
Q9NVV4	MTPAP	0.81	0.22	-0.6
Q9H4L5	OSBPL3	0.56	-0.14	-0.7
Q86Y56	HEATR2; DNAAF5	1.07	0.36	-0.71
Q9NVI7	ATAD3A	0.97	0.34	-0.63
Q9NR30	DDX21	1.16	0.55	-0.61
Q15061	WDR43	1.12	0.46	-0.66
O00483	NDUFA4	0.76	0.07	-0.69
P58107	EPPK1	0.7	0	-0.7
O14495	PPAP2B; PLPP3	-0.36	-1.04	-0.69
Q15596	NCOA2	0.8	0.16	-0.64
Q8N5A5	ZGPAT	1.05	0.44	-0.61
Q9GZT3	SLIRP	0.38	-0.27	-0.66
Q9BXB5	OSBPL10	0.91	0.2	-0.71
Q5VYY1	ANKRD22	1.43	0.8	-0.63
Q9UGU0	TCF20	0.79	0.14	-0.65
Q9GZL7	WDR12	1.29	0.47	-0.82
Q5RI15	COX20	0.96	0.21	-0.75
Q9GZY4	COA1	0.66	0.07	-0.59
Q9NY61	AATF	1.09	0.43	-0.66
Q9NRX1	PNO1	1.1	0.42	-0.68
P50542	PEX5	1	0.34	-0.66
Q5QJE6	DNTTIP2	1.2	0.43	-0.77
P49247	LOC101060545; RPIA	0.78	0.17	-0.61
Q8TED0	UTP15	1.28	0.55	-0.72
Q9H2H9	SLC38A1	1.14	0.51	-0.62
Q9BXJ8	TMEM120A	0.36	-0.32	-0.69
Q9BSC4	NOL10	1.02	0.33	-0.69
Q8N183	NDUFAF2	0.64	0.02	-0.62
Q9Y3A2	UTP11L; UTP11	1.33	0.49	-0.85
P08195	SLC3A2	1.48	0.54	-0.94
Q8WWI1	LMO7	0.97	0.35	-0.62
Q12864	CDH17	0.06	-0.6	-0.66
Q8TEM1	NUP210	0.84	0.23	-0.61
Q8N8Q8	COX18	0.59	-0.06	-0.65
Q00978	IRF9	0.49	-0.15	-0.63
Q9BQC6	MRP63; MRPL57	0.5	-0.16	-0.66
Q9H9Y2	RPF1	1.24	0.5	-0.74
Q13085	ACACA	0.65	-0.01	-0.65
Q9H6F5	CCDC86	0.97	0.28	-0.69
P55769	NHP2L1; SNU13	0.9	0.26	-0.64
P78316	NOP14	1.39	0.67	-0.72
Q15050	RRS1	1.42	0.42	-1
Q7L5D6	GET4	1.11	0.2	-0.91
Q8TCT9	HM13	0.97	0.29	-0.68
P35268	RPL22	0.59	-0.17	-0.76
Q6P4A7	SFXN4	1.21	0.47	-0.74
P43007	SLC1A4	0.82	0.21	-0.61
P07305	H1F0	-1.79	-1.18	0.6
Q13228	SELENBP1	0.2	-1.01	-1.21
P04035	HMGCR	1.13	0	-1.13
Q8WTV0	SCARB1	0.93	0.19	-0.74
Q92545	TMEM131	0.59	-0.03	-0.62
Q86Y79	PTRH1	1.71	0.97	-0.74
Q76FK4	NOL8	1.21	0.55	-0.66
Q9NRD8	DUOX2	2.01	0.74	-1.27
Q9NX20	MRPL16	0.67	0.01	-0.67
P49916	LIG3	0.66	0.07	-0.59
O00762	UBE2C	1.34	0.68	-0.65
Q14165	MLEC	0.8	0.13	-0.67
P35869	AHR	0.88	0.27	-0.62
O95071	UBR5	0.93	0.3	-0.63
Q10471	GALNT2	0.9	0.27	-0.63
Q9UKM9	RALY	0.69	0.05	-0.64
Q9NYK5	MRPL39	0.5	-0.11	-0.61
O00505	KPNA3	0.89	0.1	-0.78
P13727	PRG2	0.32	-0.32	-0.64
Q6DKI1	RPL7L1	1.38	0.67	-0.72
Q00059	TFAM	0.23	-0.4	-0.63
Q8IY81	FTSJ3	1.26	0.48	-0.78
Q8NFH4	NUP37	0.9	0.23	-0.67
O96000	NDUFB10	0.09	-0.58	-0.67
O60343	TBC1D4	1.42	-0.08	-1.5
P54886	ALDH18A1	0.82	0.16	-0.66
Q9UBH6	XPR1	0.56	-0.19	-0.75
Q9Y3T9	NOC2L	1.01	0.34	-0.67
Q5C9Z4	NOM1	1.16	0.32	-0.84
P61803	DAD1	0.71	0.07	-0.64
Q6P179	ERAP2	0.36	-0.31	-0.67
O94826	TOMM70A; TOMM70	0.62	-0.01	-0.63
P32780	GTF2H1	0.44	-0.2	-0.64
O43929	ORC4	0.6	-0.02	-0.62
Q7Z7E8	UBE2Q1	0.77	0.03	-0.74
Q9HD42	CHMP1A	0.82	0.2	-0.62
Q9NWT1	PAK1IP1	0.87	0.25	-0.62
Q9NX14	NDUFB11	0.32	-0.31	-0.63
P56556	NDUFA6	-0.35	-1.04	-0.69
Q14692	BMS1	1.1	0.35	-0.75
Q8NHP6	MOSPD2	0.52	-0.13	-0.65
P55198	MLLT6	1	0.37	-0.63
Q9Y6C9	MTCH2	0.75	0.04	-0.71
O75691	UTP20	1.02	0.37	-0.66
O75387	SLC43A1	0.6	-0.02	-0.62
Q9H3Z4	DNAJC5	0.42	-0.19	-0.61
Q5T280	C9orf114; SPOUT1	0.95	0.3	-0.65
P48436	SOX9	1.53	0.51	-1.02
Q96GQ7	DDX27	1.29	0.37	-0.92
Q96EL3	MRPL53	0.21	-0.43	-0.64
O95758	PTBP3	0.98	0.25	-0.74
Q9Y6E2	BZW2	0.89	0.19	-0.7
O00330	PDHX	-0.1	-0.71	-0.61
Q9NQS7	INCENP	0.98	0.36	-0.61
Q9H0U6	MRPL18	0.26	-0.38	-0.64
Q07617	SPAG1	0.82	0.21	-0.61
Q8TF68	ZNF384	0.81	0.18	-0.63
P0C7P0	CISD3	-0.32	-0.91	-0.59
Q9UJS0	SLC25A13	0.81	-0.03	-0.85
Q7L5L3	GDPD3	-0.23	-0.85	-0.62
Q969S3	ZNF622	0.56	-0.05	-0.61
P53801	PTTG1IP	0.42	-0.41	-0.84
Q8WUY1	THEM6	1.39	0.27	-1.12
Q9BRT2	MNF1; UQCC2	0.78	0.15	-0.64
Q08945	SSRP1	0.91	0.18	-0.73
Q9BYC9	MRPL20	0.55	-0.1	-0.64
Q13227	GPS2	0.6	-0.18	-0.78
Q14728	MFSD10	0.8	0.03	-0.77
Q99986	VRK1	0.54	-0.07	-0.61
O95292	VAPB	0.58	-0.03	-0.61
Q8TCC3	MRPL30	0.23	-0.4	-0.63
Q9HBH1	PDF	0.86	0.28	-0.59
Q9H501	ESF1	1.69	0.61	-1.08
P56182	RRP1	1.33	0.36	-0.97
P82933	MRPS9	0.25	-0.42	-0.68
Q9Y2R0	COA3	0.44	-0.19	-0.62
Q16850	CYP51A1	1.02	0.16	-0.87
Q9Y3D6	FIS1	0.39	-0.34	-0.73
Q9BVJ6	UTP14A	1.08	0.29	-0.79
P98173	FAM3A	0.89	0.27	-0.62
P41235	HNF4A	0.83	0.13	-0.7
Q9H1A4	ANAPC1	0.75	0.01	-0.74
O60830	TIMM17B	0.93	0.15	-0.79
Q15392	DHCR24	0.95	0.16	-0.79
Q6PL18	ATAD2	1.18	0.42	-0.76
Q9HCD5	NCOA5	0.62	-0.05	-0.67
Q5W111	SPRYD7	0.49	-0.13	-0.62
Q14002	CEACAM7	-0.74	-1.43	-0.69
Q14137	BOP1	1.1	0.41	-0.69
Q99808	SLC29A1	0.9	0.3	-0.6
Q8N4H5	TOMM5	0.93	0.27	-0.66
Q49A26	GLYR1	0.24	-0.46	-0.7
P00403	COX2	0.02	-0.63	-0.64
Q969Z0	TBRG4	0.57	-0.03	-0.6
Q13938	CAPS	1.09	-0.27	-1.36
P27144	AK4; LOC100507855	0.46	-0.22	-0.68
O75683	SURF6	0.82	-0.03	-0.85
Q9H7Z7	PTGES2	0.39	-0.34	-0.73
O43674	NDUFB5	0.04	-0.67	-0.71
Q9BQG0	MYBBP1A	0.96	0.34	-0.62
Q9BWE0	REPIN1	0.76	0.01	-0.75
Q9Y2X3	NOP58	0.77	-0.01	-0.77
Q9H3H5	DPAGT1	0.48	-0.17	-0.65
Q9Y5B9	SUPT16H	0.79	0.08	-0.71
Q6ZU65	UBN2	0.92	0.09	-0.82
Q7Z434	MAVS	0.55	-0.19	-0.74
Q9NVH6	TMLHE	0.17	-0.56	-0.73
Q92804	TAF15	0.43	-0.19	-0.61
P55327	TPD52	0.3	-0.36	-0.66
P15954	COX7C	-0.14	-0.81	-0.66
Q14739	LBR	0.84	-0.1	-0.94
Q9BUL5	PHF23	0.55	-0.06	-0.6
O43933	PEX1	0.65	0.04	-0.61
P52815	MRPL12	0.17	-0.43	-0.61
Q9ULC5	ACSL5	0.23	-0.52	-0.74
Q9BSF4	C19orf52; TIMM29	0.28	-0.33	-0.61
Q9Y232	CDYL	0.79	0.12	-0.67
P52701	MSH6	0.76	0.04	-0.72
Q14146	URB2	0.91	0.16	-0.75
Q5VWN6	FAM208B	0.77	0.04	-0.73
Q15738	NSDHL	0.86	0.24	-0.61
Q16186	ADRM1	0.37	-0.29	-0.66
Q9UMY1	NOL7	1.32	0.3	-1.02
Q1ED39	C16orf88; KNOP1	0.66	0.01	-0.65
O14681	EI24	0.76	0.14	-0.62
Q8NE62	CHDH	-0.04	-0.67	-0.64
Q9H1P3	OSBPL2	0.7	-0.14	-0.84
P54709	ATP1B3	-0.47	-1.34	-0.87
Q9NUL7	DDX28	0.53	-0.17	-0.7
Q9H329	EPB41L4B	-0.06	-0.79	-0.72
Q00613	HSF1	1.14	-0.01	-1.15
P43246	MSH2	0.46	-0.24	-0.7
Q96E52	OMA1	0.36	-0.44	-0.8
Q96NC0	ZMAT2	0.37	-0.34	-0.72
Q01650	SLC7A5	1.75	0.39	-1.37
Q86VU5	COMTD1	0.01	-0.65	-0.67
O95197	RTN3	0.02	-0.74	-0.76
Q8TB37	NUBPL	0.31	-0.48	-0.78
Q9BZR8	BCL2L14	0.21	-0.47	-0.68
Q9GZR2	REXO4	1.6	0.58	-1.02
P27701	CD82	0.62	-0.27	-0.89
Q53FZ2	ACSM3	-0.44	-1.11	-0.67
Q9UPW6	SATB2	-0.28	-1.04	-0.77
Q9UNH6	SNX7	-0.17	-0.98	-0.82
P10620	MGST1	0.31	-0.93	-1.24
O43657	TSPAN6	0.59	-0.77	-1.36
Q9UKN1	MUC12	-0.12	-0.88	-0.76
O94788	ALDH1A2	-0.03	-0.63	-0.6
