# Supplementary material for: Comprehensive Proteomic Analysis of Colon Cancer Tissue Revealed the Reason for the Worse Prognosis of Right-Sided Colon Cancer and Mucinous Colon Cancer at the Protein Level
Source: Curr Oncol. 2021 Sep 15;28(5):3554–72. doi: 10.3390/curroncol28050305 (PMC8482240; doi:10.3390/curroncol28050305)
Supplement: Supplementary file 1 [file curroncol-28-00305-s001.zip › Table S6.xlsx]

## Sheet: Cluster_LMC vs  LNMC
Cluster	Accession	gene_symbol	Abundance Ratio (log2): (F1, 130) / (F1, 126)	Abundance Ratio (log2): (F1, 128) / (F1, 126)	Abundance Ratio (log2): (F1, 128) / (F1, 130)
1	Q96FN4	CPNE2	0.62	-0.16	-0.78
1	P14780	MMP9	1.04	0.35	-0.69
1	Q9UKU7	ACAD8	0.39	-0.25	-0.63
4	P08514	ITGA2B	0.02	0.67	0.65
2	P16083	NQO2	0.01	-0.65	-0.67
3	O15061	SYNM	-0.92	-1.99	-1.07
3	Q96Q06	PLIN4	-1.37	-2.04	-0.66
2	Q15124	PGM5	-0.76	-1.43	-0.67
3	P15088	CPA3	-1.12	-2	-0.88
2	Q9BS40	LXN	0.06	-0.79	-0.85
2	P01876	IGHA1	-0.54	-1.26	-0.72
2	Q9UFN0	NIPSNAP3A	0.15	-0.5	-0.65
2	Q14314	FGL2	0.18	-0.54	-0.72
2	Q9H1B7	IRF2BPL	0.02	-0.76	-0.77
1	P16401	HIST1H1B	0.51	-0.13	-0.64
4	Q9UIS9	MBD1	-0.4	0.31	0.71
2	P22748	CA4	-0.69	-1.56	-0.87
2	Q9BY50	SEC11C	-0.08	-0.73	-0.66
3	P50443	SLC26A2	-1.4	-2.03	-0.63
4	O95319	CELF2	-0.46	0.34	0.81
2	Q14956	GPNMB	-0.54	-1.6	-1.06
4	O95445	APOM	-0.64	0.08	0.72
5	Q14435	GALNT3	0.46	1.09	0.63
1	P05451	REG1A	0.63	-0.16	-0.79
2	P01861	IGHG4	-0.26	-0.97	-0.71
1	Q92743	HTRA1	0.81	0.2	-0.61
2	P08311	CTSG	0.21	-0.6	-0.81
3	P51911	CNN1	-1.11	-1.71	-0.6
1	Q96EV2	RBM33	0.95	0.28	-0.68
2	Q01995	TAGLN	-0.68	-1.42	-0.74
3	P17661	DES	-0.85	-2.19	-1.34
3	A8K7I4	CLCA1	-1.09	-2.87	-1.78
3	O14558	HSPB6	-1.24	-2.38	-1.14
3	P10645	CHGA	-1.44	-2.14	-0.7
2	Q6UY01	LRRC31	0.06	-0.86	-0.92
1	Q8TF05	PPP4R1	0.78	0.05	-0.72
3	P23946	CMA1	-1.09	-2.07	-0.98
1	Q8TF66	LRRC15	1.03	0.41	-0.62
1	O00425	IGF2BP3	1.12	0.49	-0.63
1	Q8NDH3	NPEPL1	0.89	0.2	-0.69
2	P08294	SOD3	0.09	-0.67	-0.76
4	P02748	C9	-0.43	0.32	0.75
2	P27338	MAOB	-0.47	-1.26	-0.78
4	O60942	RNGTT	-0.23	0.47	0.7
3	Q05707	COL14A1	-0.83	-1.73	-0.91
3	P20774	OGN	-2.48	-3.07	-0.59
1	Q12884	FAP	1.78	1.19	-0.59
1	Q96MH6	TMEM68	0.92	0.19	-0.73
4	P04003	C4BPA	-0.67	-0.08	0.59
2	O00584	RNASET2	-0.2	-0.95	-0.75
3	P41219	PRPH	-1.52	-2.29	-0.77
2	P15428	HPGD	-0.01	-0.74	-0.72
4	P18428	LBP	-0.44	0.29	0.73
3	O00533	CHL1	-1.06	-1.85	-0.79
3	P35749	MYH11	-0.96	-1.95	-0.99
2	P08133	ANXA6	0.04	-0.59	-0.62
1	Q9NUY8	TBC1D23	1.02	0.4	-0.62
3	P01282	VIP	-1.67	-2.7	-1.02
1	P06454	PTMA	1.36	-0.42	-1.78
3	P09471	GNAO1	-0.93	-2.15	-1.22
4	Q9HC84	MUC5B	-0.84	-0.07	0.77
2	Q04446	GBE1	0.3	-0.37	-0.67
2	P55160	NCKAP1L	0.17	-0.51	-0.68
2	P52564	MAP2K6	0.22	-0.56	-0.78
2	Q8WU39	MZB1	0.29	-0.74	-1.03
2	P01780	IGHV3-7	-0.45	-1.07	-0.62
3	P00918	CA2	-0.79	-1.85	-1.06
4	P01011	SERPINA3	-1.03	0.13	1.16
3	O76038	SCGN	-1.54	-2.13	-0.6
1	P20962	PTMS	0.71	-0.36	-1.07
2	P11532	DMD	-0.64	-1.25	-0.61
2	O00754	MAN2B1	0.31	-0.29	-0.6
3	P01275	GCG	-1.63	-2.26	-0.63
2	P24298	GPT	0.42	-1.14	-1.57
2	P0DOX2	N/A	-0.62	-1.38	-0.76
4	P00747	PLG	-0.46	0.13	0.59
5	P04155	TFF1	-0.1	1.08	1.18
1	P62328	TMSB4X	1.06	-0.03	-1.09
2	P16870	CPE	-0.19	-1.04	-0.85
2	Q13825	AUH	0.11	-0.52	-0.64
1	Q14116	IL18	0.48	-0.15	-0.63
1	O75891	ALDH1L1	0.47	-0.4	-0.87
2	P16885	PLCG2	-0.27	-0.92	-0.65
2	Q9BW30	TPPP3	-0.23	-0.98	-0.75
2	Q16853	AOC3	-0.68	-1.37	-0.68
1	Q8TDQ7	GNPDA2	0.51	-0.14	-0.65
2	P08473	MME	0.17	-0.54	-0.71
3	P00326	ADH1C	-0.6	-2.16	-1.55
2	P17900	GM2A	0.3	-0.38	-0.68
2	P06865	HEXA	0.19	-0.45	-0.64
2	P07602	PSAP	0.09	-0.51	-0.6
3	P40879	SLC26A3	-0.88	-2.28	-1.4
2	P11310	ACADM	0.03	-0.59	-0.62
2	Q15306	IRF4	-0.71	-1.4	-0.69
1	Q05315	CLC	1.2	-0.23	-1.43
2	Q6UWP2	DHRS11	-0.39	-1.23	-0.84
2	P50225	SULT1A1	-0.3	-0.99	-0.69
1	Q9NUM4	TMEM106B	0.92	0.32	-0.59
1	Q96PE7	MCEE	0.5	-0.51	-1.01
3	Q15661	TPSAB1; TPSB2	-0.94	-1.86	-0.92
2	Q9HAT2	SIAE	-0.23	-1.18	-0.95
3	P00325	ADH1B	-1.39	-2.44	-1.05
2	P05114	HMGN1	0.08	-0.66	-0.74
2	P01591	IGJ; JCHAIN	-0.72	-1.6	-0.89
2	P23219	PTGS1	-0.21	-0.82	-0.61
5	O43272	PRODH	0.25	0.9	0.65
2	Q9H3G5	CPVL	-0.23	-0.97	-0.73
1	P34949	MPI	0.44	-0.19	-0.63
5	Q9BYC5	FUT8	0.25	0.84	0.59
4	P35858	IGFALS	0.12	0.82	0.7
4	P35542	SAA4	-1.14	0.03	1.17
2	P54289	CACNA2D1	0.21	-0.49	-0.69
2	O43704	SULT1B1	-0.04	-1	-0.96
5	Q16880	UGT8	0.17	0.94	0.77
2	P06870	KLK1	-0.21	-0.99	-0.77
4	P08519	LPA	-0.27	0.51	0.77
2	P14384	CPM	-0.41	-1.03	-0.63
5	P55011	SLC12A2	0.45	1.24	0.8
1	Q5JS37	NHLRC3	0.65	0.03	-0.62
2	P16219	ACADS	-0.22	-0.99	-0.77
1	Q96GA7	SDSL	0.59	-0.44	-1.03
1	Q8N567	ZCCHC9	1.45	0.65	-0.8
2	Q9Y2J8	PADI2	-0.11	-0.9	-0.79
4	P30740	SERPINB1	0.04	0.69	0.65
4	Q8N1G0	ZNF687	-0.45	0.3	0.75
4	O95361	TRIM16	-0.06	0.72	0.78
5	O75717	WDHD1	0.16	1.16	1
1	O00757	FBP2	0.54	-0.13	-0.67
4	Q03112	MECOM	-0.02	0.6	0.62
1	Q9UM22	EPDR1	1.14	0.14	-1
1	Q6P587	FAHD1	0.71	0.07	-0.64
3	P04066	FUCA1	-1	-1.72	-0.72
4	Q15291	RBBP5	-0.29	0.36	0.65
1	Q9Y2S6	TMA7	0.61	-0.03	-0.64
4	Q9HCY8	S100A14	-0.41	0.22	0.63
4	P63173	RPL38	0.12	0.71	0.59
1	Q92820	GGH	0.88	0.29	-0.59
2	Q8WWA0	ITLN1	-0.72	-1.35	-0.63
4	P81605	DCD	-0.05	0.71	0.76
2	P38571	LIPA	-0.58	-1.25	-0.67
4	Q08554	DSC1	-0.04	0.55	0.59
4	Q2NL82	TSR1	-0.16	0.52	0.69
4	Q9HDC5	JPH1	-0.05	0.56	0.62
2	Q9UBR2	CTSZ	-0.36	-1.14	-0.78
4	Q15003	NCAPH	0.04	0.68	0.64
4	P07910	HNRNPC	0.1	0.69	0.59
2	O60844	ZG16	-0.77	-1.37	-0.59
4	P27169	PON1	-0.73	0.08	0.81
1	Q11206	ST3GAL4	0.79	-0.06	-0.85
5	Q9BRT9	GINS4	0.43	1.08	0.65
4	O96028	WHSC1; NSD2	-0.16	0.46	0.61
5	Q96BS2	TESC	0.71	1.39	0.68
5	O95864	FADS2	0.57	1.17	0.6
2	P16234	PDGFRA	0.13	-0.5	-0.63
4	Q7Z417	NUFIP2	0.08	0.75	0.67
4	P61218	POLR2F	-0.24	0.55	0.79
2	P10619	CTSA	0.19	-0.55	-0.74
4	P29120	PCSK1	-0.74	0.99	1.74
4	O95994	AGR2	-0.01	0.82	0.84
5	O75607	NPM3	0.38	1.05	0.66
5	P38159	RBMX	0.54	1.15	0.61
5	P46013	MKI67	0.37	1.15	0.78
5	Q9NQW6	ANLN	0.38	1.15	0.77
5	P47914	RPL29	0.45	1.18	0.73
1	P13760	HLA-DRB4; HLA-DRB1	0.72	0.05	-0.67
5	Q6P5R6	RPL22L1	-0.06	1.48	1.54
5	O15213	WDR46	0.27	0.85	0.59
4	O15234	CASC3	-0.11	0.73	0.85
4	P45877	PPIC	-0.3	0.4	0.7
5	Q9NZM5	GLTSCR2; NOP53	0.66	1.34	0.68
4	P21741	MDK	-0.28	0.49	0.77
4	Q13421	MSLN	-0.04	0.75	0.8
4	Q3MHD2	LSM12; LSM12P1	-0.01	0.59	0.6
1	Q9UHK6	AMACR	1.22	0.37	-0.85
2	Q8N323	NXPE1	-0.03	-0.79	-0.76
2	P12104	FABP2	-0.13	-0.8	-0.67
4	Q13444	ADAM15	-0.1	0.57	0.67
4	P61927	RPL37	-0.49	0.28	0.77
5	P37268	FDFT1	0.46	1.07	0.61
5	O96011	LOC101060567; PEX11B	0.24	0.83	0.59
5	Q9UN81	LOC440264; L1RE1	0.5	1.36	0.86
4	O43715	TRIAP1	-0.3	0.32	0.62
4	Q6SPF0	SAMD1	-0.03	0.72	0.75
4	Q5T5X7	BEND3	-0.2	0.44	0.64
4	O75448	MED24	-0.05	0.57	0.62
4	P22090	RPS4Y1	-0.46	0.32	0.78
4	Q5W0U4	BSPRY	-0.39	0.39	0.78
5	P15559	NQO1	0.68	1.45	0.76
4	Q9NV88	INTS9	-1.25	0	1.25
4	O75528	TADA3	-0.01	0.67	0.68
5	O15226	NKRF	0.3	0.9	0.6
5	Q6ZMG9	CERS6	0.24	1.09	0.85
5	Q13823	GNL2	0.3	1.02	0.72
5	Q9NUQ3	TXLNG	0.27	0.91	0.63
2	O75356	ENTPD5	-0.28	-0.99	-0.7
5	Q6ZMU5	TRIM72	0.13	2.25	2.12
5	Q9ULW0	TPX2	0.98	1.65	0.67
5	Q96EU6	RRP36	0.44	1.16	0.72
5	Q9Y5T4	DNAJC15	0.53	1.15	0.62
4	Q5SNT2	TMEM201	-0.01	0.58	0.59
4	Q7Z7K6	CENPV	-0.25	0.41	0.66
5	Q13111	CHAF1A	0.21	1.3	1.09
4	O43719	HTATSF1	-0.13	0.61	0.74
2	Q9C002	C15orf48	-0.09	-0.71	-0.62
5	Q6UXG2	KIAA1324	-0.13	1.05	1.18
4	Q14978	NOLC1	0.09	0.82	0.73
1	Q6BDI9	REP15	0.46	-0.2	-0.66
5	Q6UX06	OLFM4	0.4	2.46	2.06
5	Q86T03	TMEM55B; PIP4P1	0.62	1.29	0.67
5	Q8TAV3	CYP2W1	0.69	1.76	1.07
2	P54868	HMGCS2	-0.53	-1.15	-0.62
5	P17676	CEBPB	0.28	0.89	0.61
5	Q8TAD8	SNIP1	0.46	1.74	1.28
5	P31327	CPS1	0.4	1.61	1.22
4	O75795	UGT2B17	-2.74	-0.53	2.2
4	Q9UD71	PPP1R1B	-0.29	0.3	0.6
5	P09758	TACSTD2	0.58	1.68	1.1
5	Q13835	PKP1	0.78	1.61	0.82
5	Q6ZSJ8	C1orf122	0.2	1.41	1.21
